# Supplementary material for: Retroelement-Linked H3K4me1 Histone Tags Uncover Regulatory Evolution Trends of Gene Enhancers and Feature Quickly Evolving Molecular Processes in Human Physiology
Source: Cells. 2019 Oct 8;8(10):1219. doi: 10.3390/cells8101219 (PMC6830109; doi:10.3390/cells8101219)
Supplement: Supplementary file 1 [file cells-08-01219-s001.zip]

Archive with 12 entries (10 files):
- cells-590484-SI/
- cells-590484-SI/supplementary/
- cells-590484-SI/supplementary/Supplementary1.xlsx
- cells-590484-SI/supplementary/Supplementary10.jpg
- cells-590484-SI/supplementary/Supplementary2.docx
- cells-590484-SI/supplementary/Supplementary3.pdf
- cells-590484-SI/supplementary/Supplementary4.xlsx
- cells-590484-SI/supplementary/Supplementary5.xlsx
- cells-590484-SI/supplementary/Supplementary6.xlsx
- cells-590484-SI/supplementary/Supplementary7.xlsx
- cells-590484-SI/supplementary/Supplementary8.xlsx
- cells-590484-SI/supplementary/Supplementary9.jpg
