# Supplementary material for: Retroelement-Linked H3K4me1 Histone Tags Uncover Regulatory Evolution Trends of Gene Enhancers and Feature Quickly Evolving Molecular Processes in Human Physiology
Source: Cells. 2019 Oct 8;8(10):1219. doi: 10.3390/cells8101219 (PMC6830109; doi:10.3390/cells8101219)
Supplement: Supplementary file 1 [file cells-08-01219-s001.zip › cells-590484-SI/supplementary/Supplementary1.xlsx]

## Sheet: Files
Cell line	filename
MCF-7	ENCFF099HRD.bigWig
K562	ENCFF526QTS.bigWig
HepG2	ENCFF145SWO.bigWig
HeLaS3	ENCFF255NQJ.bigWig
GM12878	ENCFF682WPF.bigWig
