# Supplementary material for: Retroelement-Linked H3K4me1 Histone Tags Uncover Regulatory Evolution Trends of Gene Enhancers and Feature Quickly Evolving Molecular Processes in Human Physiology
Source: Cells. 2019 Oct 8;8(10):1219. doi: 10.3390/cells8101219 (PMC6830109; doi:10.3390/cells8101219)
Supplement: Supplementary file 1 [file cells-08-01219-s001.zip › cells-590484-SI/supplementary/Supplementary4.xlsx]

## Sheet: MCF-7
	GRE	NGRE
A1BG	1.05529	0.959007
A1BG-AS1	0.786709	0.711731
A1CF	0.23301	0.488008
A2M	0.668551	0.586279
A2M-AS1	1.7158	1.17021
A2ML1	2.99641	1.59941
A2MP1	0.2474	0.655041
A3GALT2	0.60822	1.44285
A4GNT	1.46777	1.56967
AAAS	0.806819	1.99989
AACS	1.78149	1.10391
AACSP1	0.709397	1.99875
AADAC	1.71312	1.06567
AADACL2	0.520272	1.19285
AADACL2-AS1	0.500609	1.04369
AADACL3	0.609561	1.30062
AADACL4	0.771694	2.16363
AADACP1	1.24102	1.59935
AADAT	0.441351	1.491
AAED1	0.821924	1.55577
AAGAB	0.609114	1.28157
AAK1	0.739339	1.23699
AAMDC	1.44123	1.16993
AAMP	0.916755	0.822832
AANAT	0.681511	1.31589
AAR2	2.60181	1.46583
AARD	1.32906	1.69753
AARS	0.86563	1.2231
AARS2	0.495335	0.429964
AARSD1	0.757393	2.04915
AASDH	0.444747	1.17169
AASDHPPT	1.53847	1.24256
AASS	0.484074	1.57534
AATBC	1.16621	0.893406
AATF	1.2858	0.972717
AATK	0.18269	0.19988
AATK-AS1	0.320154	0.243822
ABALON	4.92341	1.74845
ABAT	3.73119	1.30963
ABCA1	0.437686	0.93476
ABCA10	0.324891	0.974498
ABCA11P	0.473706	2.12296
ABCA12	0.581764	1.37204
ABCA13	0.774107	1.52052
ABCA17P	1.18972	0.677464
ABCA2	0.206643	0.362311
ABCA3	0.299686	0.856662
ABCA4	0.25312	0.29315
ABCA5	0.292268	0.747358
ABCA6	0.226396	0.588549
ABCA7	0.473527	0.367799
ABCA8	0.432949	1.26146
ABCA9	0.386026	0.900521
ABCA9-AS1	0.383702	1.06666
ABCB1	0.564336	0.982197
ABCB10	0.850436	1.48805
ABCB11	0.666316	1.49187
ABCB4	0.536807	0.795264
ABCB5	0.742199	1.94083
ABCB6	0.508295	0.294192
ABCB7	0.351794	1.09757
ABCB8	2.2897	0.899597
ABCB9	1.05449	2.38937
ABCC1	5.74462	2.68733
ABCC10	2.07581	1.08469
ABCC11	1.09542	0.711424
ABCC12	0.408728	1.34865
ABCC13	0.764722	0.670487
ABCC2	4.20043	1.78121
ABCC3	2.55703	1.04887
ABCC4	1.49816	0.553499
ABCC5	1.47099	1.37898
ABCC5-AS1	2.60038	1.10141
ABCC6	2.7348	1.8322
ABCC6P2	0.0123342	0.0614679
ABCC8	0.525009	0.43259
ABCC9	0.243556	0.626762
ABCD1	0.834795	0.346267
ABCD2	0.658004	0.810759
ABCD3	0.846682	0.813806
ABCD4	0.578726	1.43218
ABCE1	1.78632	1.51808
ABCF1	4.85674	2.43138
ABCF2	0.40846	0.892441
ABCF3	1.23512	0.96016
ABCG1	0.564961	0.580782
ABCG2	0.275822	0.526214
ABCG4	0.582926	0.628034
ABCG5	0.859374	1.96507
ABCG8	0.781078	1.06289
ABHD1	1.78337	1.4031
ABHD10	1.14297	1.12469
ABHD11	5.51206	1.12775
ABHD11-AS1	2.10602	0.479728
ABHD12	0.594456	0.406237
ABHD12B	0.843643	0.941611
ABHD13	1.17381	0.910591
ABHD14A	1.84799	0.804872
ABHD14A-ACY1	1.84799	0.804872
ABHD14B	1.89214	0.849338
ABHD15	1.24531	0.975471
ABHD16A	0.329896	0.65862
ABHD16B	1.50746	0.659376
ABHD17A	0.82684	0.457916
ABHD17B	0.499983	1.17153
ABHD17C	2.01307	1.28775
ABHD18	2.24849	1.8911
ABHD2	1.63956	1.00824
ABHD3	1.1377	1.39183
ABHD4	2.74732	1.96762
ABHD5	1.39153	0.734047
ABHD6	2.04998	2.27713
ABHD8	1.4894	1.62181
ABI1	0.231758	0.500168
ABI2	1.14547	1.03128
ABI3	1.25961	2.06524
ABI3BP	0.329807	0.819275
ABL1	1.90653	1.53666
ABL2	0.601428	1.67125
ABLIM1	0.377535	0.663971
ABLIM2	1.87999	0.46542
ABLIM3	2.32724	1.22178
ABO	1.08979	0.5294
ABR	0.0308356	0.0289818
ABRA	0.565229	0.946376
ABRACL	1.59505	1.37027
ABRAXAS1	0.576134	0.886975
ABRAXAS2	1.39305	1.41336
ABT1	0.642452	0.659949
ABTB1	0.592132	0.36715
ABTB2	1.40592	0.67484
ACAA1	0.806194	0.430026
ACAA2	0.381646	0.962306
ACACA	1.13135	0.432688
ACACB	1.07075	1.97589
ACAD10	2.49142	1.97134
ACAD11	0.860446	1.90235
ACAD8	1.24343	1.23996
ACAD9	5.65051	2.93431
ACADL	0.374406	0.40046
ACADM	1.60774	1.55346
ACADS	1.67415	1.35676
ACADSB	0.930072	0.752151
ACADVL	0.486576	0.198817
ACAN	1.23038	2.32475
ACAP1	0.4746	0.560468
ACAP2	1.07522	1.56228
ACAT1	1.85863	1.58995
ACAT2	1.26792	1.03523
ACBD3	0.724591	1.19961
ACBD3-AS1	0.915146	1.76477
ACBD4	4.96578	1.32459
ACBD5	2.73105	1.76418
ACBD6	0.793144	1.3878
ACBD7	0.490777	1.29594
ACCS	1.66083	1.56559
ACCSL	0.402382	1.76759
ACD	0.350185	0.248023
ACE	1.56949	1.2339
ACE2	0.622968	0.610341
ACER1	0.347235	1.39356
ACER2	4.24923	1.32781
ACER3	0.821388	0.786744
ACHE	0.260806	0.0969862
ACIN1	1.24066	0.45175
ACKR2	2.45907	1.72849
ACKR3	0.66435	0.567572
ACKR4	0.679187	1.26452
ACLY	1.22314	1.07208
ACMSD	0.883238	2.11165
ACO1	0.916397	0.740221
ACOD1	0.38683	1.58154
ACOT1	0.0528227	0.263243
ACOT11	1.11821	1.46052
ACOT12	0.32212	0.830957
ACOT13	1.48556	1.06952
ACOT2	4.70542	2.3893
ACOT4	1.23137	1.29529
ACOT6	2.13051	2.2793
ACOT7	0.60688	0.230895
ACOT8	1.20947	2.45384
ACOT9	0.400058	1.24759
ACOX1	0.999877	0.876776
ACOX2	1.50379	0.983797
ACOX3	0.571665	0.512027
ACOXL	0.81969	0.679019
ACOXL-AS1	1.1461	1.17749
ACP1	0.939189	0.474217
ACP2	1.06861	0.808323
ACP5	1.50379	1.35797
ACP6	0.758019	1.48193
ACP7	2.31982	2.00809
ACPP	1.53114	0.919886
ACPT	0.723072	0.795225
ACRBP	1.24272	0.651994
ACRV1	0.582033	1.76232
ACSBG1	0.522149	1.13238
ACSBG2	0.414537	1.91651
ACSF2	3.47414	1.69486
ACSF3	1.99654	1.46862
ACSL1	0.328645	0.318735
ACSL3	1.55134	0.795103
ACSL4	0.31926	0.612826
ACSL5	0.402739	0.296312
ACSL6	0.714134	0.904145
ACSM1	0.799758	1.63904
ACSM2B	0.291284	1.12977
ACSM3	1.37473	1.45545
ACSM4	0.670696	1.84953
ACSM5	0.90451	1.88006
ACSM6	1.26828	1.52499
ACSS1	0.976907	1.11238
ACSS2	1.98965	1.16224
ACSS3	1.86149	1.24276
ACTA1	0.258661	0.62449
ACTA2	0.960103	0.738888
ACTA2-AS1	0.998983	0.929208
ACTB	1.9522	0.750382
ACTBL2	0.241501	0.562896
ACTC1	0.241322	0.621477
ACTG1	1.63116	0.836104
ACTG1P17	0.9635	2.00662
ACTG1P20	3.89333	3.06086
ACTG1P4	0.101713	0.376549
ACTG2	1.19901	1.80548
ACTL10	1.84173	0.878385
ACTL6A	1.13126	1.16503
ACTL6B	0.881629	0.841805
ACTL7A	0.571307	1.16963
ACTL7B	0.815936	1.50729
ACTL8	0.970024	3.48053
ACTL9	0.493012	1.91542
ACTN1	0.292714	0.672463
ACTN1-AS1	3.3567	1.67964
ACTN2	0.690002	2.01213
ACTN3	2.49536	2.15069
ACTN4	2.4142	1.267
ACTR10	2.15795	2.33684
ACTR1A	0.22577	0.501735
ACTR1B	0.180455	0.106356
ACTR2	2.10969	1.89022
ACTR3	2.29533	1.21514
ACTR3B	1.50513	1.23581
ACTR3BP2	0.0509457	0.61338
ACTR3BP5	0.0842839	0.924134
ACTR3C	0.154088	0.875473
ACTR5	1.76871	1.34597
ACTR6	3.51651	2.52984
ACTR8	0.232563	0.700007
ACTRT1	0.532964	1.60561
ACTRT2	0.0854458	0.297277
ACTRT3	0.154178	0.271014
ACVR1	0.573273	1.3555
ACVR1B	1.41942	0.997157
ACVR1C	0.277252	0.877956
ACVR2A	0.582569	0.38105
ACVR2B	1.45526	0.707788
ACVR2B-AS1	1.36472	0.669435
ACVRL1	0.79672	1.86969
ACY1	1.28562	0.753707
ACY3	0.561565	0.930048
ACYP1	2.24179	2.69791
ACYP2	2.17404	1.66132
ADA	0.617248	1.4431
ADAD1	0.470131	0.544389
ADAD2	1.71705	1.5069
ADAL	0.695901	0.446533
ADAM10	1.32995	1.65606
ADAM11	0.419006	0.581522
ADAM12	0.34232	0.726909
ADAM15	3.12512	1.05082
ADAM17	0.254282	0.543826
ADAM18	0.747472	1.19993
ADAM19	1.18203	1.00354
ADAM1A	0.256874	0.623019
ADAM2	0.627258	1.57238
ADAM20	0.192164	0.462969
ADAM20P1	0.631012	1.19227
ADAM21	0.930787	2.41606
ADAM21P1	0.189035	0.512855
ADAM22	0.698314	0.57525
ADAM23	0.409175	0.716592
ADAM28	0.362519	0.798154
ADAM29	0.324444	0.70865
ADAM30	0.778218	0.743324
ADAM32	1.00497	1.75421
ADAM33	0.853028	0.964773
ADAM3B	0.798507	1.14856
ADAM5	0.290927	1.02963
ADAM6	0.175629	0.492718
ADAM7	0.334454	1.17731
ADAM8	1.00461	0.67877
ADAM9	0.700906	0.412143
ADAMDEC1	0.480588	1.94692
ADAMTS1	0.328555	0.471554
ADAMTS10	0.609114	1.326
ADAMTS12	0.422581	0.375852
ADAMTS13	3.02993	2.17342
ADAMTS14	1.17568	0.869326
ADAMTS15	0.300937	0.39573
ADAMTS16	0.446714	0.266758
ADAMTS17	0.506776	1.0715
ADAMTS18	0.502575	1.40737
ADAMTS19	0.834884	0.645628
ADAMTS19-AS1	1.50218	0.908322
ADAMTS2	0.647994	1.21401
ADAMTS20	0.581228	1.35843
ADAMTS3	0.161954	0.343534
ADAMTS4	0.726558	0.862978
ADAMTS5	0.077223	0.231779
ADAMTS6	0.249277	0.586187
ADAMTS7	0.431698	0.610412
ADAMTS7P1	0.378071	1.04847
ADAMTS8	0.296826	0.689162
ADAMTS9	0.881987	1.75219
ADAMTS9-AS1	0.404795	0.944788
ADAMTS9-AS2	0.439206	0.654408
ADAMTSL1	0.361	0.853142
ADAMTSL2	0.412213	0.755599
ADAMTSL3	0.736925	0.549956
ADAMTSL4	1.82993	1.26138
ADAMTSL4-AS1	0.911392	0.298718
ADAMTSL5	1.30948	1.67564
ADAP1	0.965824	0.492842
ADAP2	1.32495	1.68633
ADAR	0.218441	0.577589
ADARB1	1.3775	0.760368
ADARB2	0.28047	0.590013
ADARB2-AS1	0.415789	0.722561
ADAT1	1.87498	1.66056
ADAT2	0.674897	1.22211
ADAT3	2.43002	1.14404
ADCK1	2.88809	2.93321
ADCK2	2.16385	1.11281
ADCK5	1.78176	0.806318
ADCY1	1.2471	0.762564
ADCY10	0.54789	1.69744
ADCY10P1	0.561118	1.28521
ADCY2	0.237657	0.411858
ADCY3	0.134961	0.274587
ADCY4	0.38254	0.537422
ADCY5	0.520808	0.472011
ADCY6	0.663009	0.628132
ADCY7	0.692415	1.14483
ADCY8	0.76928	2.13768
ADCY9	0.744433	0.719349
ADCYAP1	0.176254	0.369931
ADCYAP1R1	0.397287	0.914994
ADD1	2.1887	1.45937
ADD2	0.320064	1.06144
ADD3	1.69801	1.02642
ADD3-AS1	0.512943	1.27883
ADGB	1.11303	1.65947
ADGRA1	0.225234	0.457574
ADGRA2	0.639056	0.646368
ADGRA3	0.476119	0.875541
ADGRB1	0.404259	0.802653
ADGRB2	0.497927	1.06127
ADGRB3	0.237836	0.260964
ADGRD1	1.74511	1.14249
ADGRD1-AS1	0.821656	0.520401
ADGRE1	0.44439	1.5887
ADGRE2	0.712614	2.26024
ADGRE3	0.686248	2.25894
ADGRE4P	0.472633	1.65862
ADGRE5	2.0591	0.979237
ADGRF1	0.677667	1.37753
ADGRF2	1.70704	1.53757
ADGRF3	0.463785	0.806683
ADGRF4	1.69837	0.682641
ADGRF5	0.0419185	0.0577226
ADGRG1	6.39825	1.54412
ADGRG2	0.240607	0.499281
ADGRG3	0.670249	1.09657
ADGRG4	0.572558	1.78069
ADGRG5	1.00962	1.31606
ADGRG6	2.58572	1.91235
ADGRG7	0.875998	0.900461
ADGRL1	0.8945	0.708996
ADGRL2	0.607327	0.555697
ADGRL3	0.141754	0.147925
ADGRL3-AS1	0.0183226	0.0502848
ADGRL4	0.348397	0.852064
ADGRV1	1.54884	1.29821
ADH1A	0.434469	1.66492
ADH1B	0.590613	1.66305
ADH1C	0.478264	1.15753
ADH4	0.415967	1.01968
ADH5	0.458065	1.27365
ADH6	0.527422	0.630757
ADH7	2.02478	1.34122
ADHFE1	2.18718	1.59876
ADI1	0.568179	1.37273
ADIG	0.417666	0.4341
ADIPOQ	2.4857	0.995233
ADIPOQ-AS1	0.57515	1.46636
ADIPOR1	0.424637	1.09439
ADIPOR2	1.13823	1.00735
ADIRF	1.51684	0.501717
ADK	1.38108	1.02566
ADM	0.762666	0.477889
ADM5	0.709844	1.08929
ADNP	0.331773	0.39451
ADNP-AS1	0.329538	0.233448
ADNP2	1.40673	0.98814
ADO	0.396215	0.329529
ADORA1	1.23816	0.553756
ADORA2B	0.963232	0.480656
ADORA3	0.783402	0.668492
ADPGK	0.565051	1.42241
ADPGK-AS1	2.3679	1.9306
ADPRH	1.59094	1.92457
ADPRHL1	0.848827	0.354741
ADPRHL2	1.28383	0.821907
ADPRM	0.994246	0.961893
ADRA1A	0.395321	1.03889
ADRA1B	1.69631	1.22963
ADRA1D	0.818349	0.500976
ADRA2A	0.226396	0.224656
ADRA2B	0.641559	0.362339
ADRA2C	0.257946	0.184846
ADRB1	0.326857	0.274921
ADRB2	0.784207	0.783383
ADRB3	0.175539	0.464419
ADRM1	0.773571	0.416732
ADSS	1.01489	1.67942
ADSSL1	0.279486	0.121535
ADTRP	0.445552	0.858362
AEBP1	1.16639	1.34519
AEBP2	1.1722	1.05197
AEN	1.63813	0.873275
AES	2.07385	0.764237
AFAP1	0.456813	0.800328
AFAP1-AS1	0.929357	1.18945
AFAP1L1	1.27123	1.75684
AFAP1L2	0.613941	1.26368
AFDN	0.361893	0.229843
AFDN-AS1	0.361893	0.229599
AFF1	1.74833	1.01584
AFF1-AS1	3.45063	1.97735
AFF2	0.342856	0.778934
AFF3	0.725127	1.36934
AFF4	0.0511245	0.0898898
AFG1L	1.45562	1.29549
AFG3L1P	1.30108	0.791386
AFG3L2	1.09587	0.825899
AFM	0.345895	1.57324
AFMID	2.31544	1.14436
AFP	0.493012	1.66144
AFTPH	1.5828	1.10247
AGA	0.298792	0.92968
AGAP1	0.991565	0.475418
AGAP1-IT1	4.43505	1.1315
AGAP11	2.18405	0.732736
AGAP2	1.64653	0.565481
AGAP2-AS1	1.56689	0.53148
AGAP3	1.19311	0.424675
AGAP5	0.0452255	0.751002
AGAP6	0.0921492	0.638935
AGBL1	1.06003	1.39834
AGBL1-AS1	0.407387	1.11139
AGBL2	1.08014	2.04537
AGBL3	0.483001	0.612473
AGBL4	0.509636	1.55475
AGBL4-IT1	0.451987	1.74079
AGBL5	0.719497	0.56999
AGBL5-AS1	0.491582	0.403982
AGER	0.400773	0.253657
AGFG1	5.02673	2.02506
AGFG2	2.80121	2.03054
AGGF1	1.10928	1.35888
AGK	1.71356	1.62847
AGL	1.54714	1.26577
AGMAT	0.675165	1.41491
AGMO	0.248561	0.597902
AGO1	1.44355	2.79788
AGO2	0.484699	0.874019
AGO3	1.20875	1.1146
AGO4	1.32057	0.557567
AGPAT1	0.775179	0.298462
AGPAT2	1.19669	0.49478
AGPAT3	1.06995	0.575605
AGPAT4	0.169193	0.455607
AGPAT4-IT1	0.425978	1.12268
AGPAT5	0.616533	0.476908
AGPS	1.99823	1.90308
AGR2	2.52655	1.03884
AGR3	0.738087	0.984322
AGRN	0.626364	0.254513
AGRP	1.03125	0.660573
AGT	0.640844	0.466923
AGTPBP1	0.395857	1.18246
AGTR1	0.727719	1.10415
AGTR2	0.142559	0.369137
AGTRAP	1.37017	0.829118
AGXT	1.26944	0.694282
AGXT2	0.676952	1.38221
AHCTF1	0.673377	0.980164
AHCTF1P1	0.137107	0.409104
AHCY	0.502128	1.56803
AHCYL1	1.4406	0.681423
AHCYL2	1.55277	1.38107
AHDC1	4.9092	1.31046
AHI1	0.379501	0.860482
AHNAK	1.306	1.95865
AHNAK2	0.350989	0.436618
AHR	0.696348	1.0164
AHRR	0.182332	0.203969
AHSA1	1.51059	1.17119
AHSA2	2.50385	1.09741
AHSG	0.799401	0.918475
AHSP	0.3063	0.821432
AICDA	0.920777	1.93938
AIDA	0.0769549	0.18322
AIF1	1.07996	0.975493
AIF1L	4.52166	1.38335
AIFM1	0.490777	1.16064
AIFM2	0.376998	0.636878
AIG1	0.701532	0.534064
AIM2	0.38388	1.30004
AIMP1	1.60988	1.21222
AIMP2	4.32762	2.10502
AIP	2.6288	1.77563
AIPL1	0.732725	1.40511
AIRE	0.581943	1.10258
AIRN	0.536539	0.975944
AJAP1	0.172947	0.118171
AJUBA	0.624309	0.218655
AK1	1.71946	1.95613
AK2	2.82186	1.00143
AK3	0.389422	0.89929
AK4	0.853207	0.725537
AK5	0.198688	0.378901
AK6	0.828985	1.92602
AK7	1.27775	1.92616
AK8	0.969846	1.04892
AK9	0.64996	1.96065
AKAIN1	0.278235	0.986235
AKAP1	1.7789	1.50212
AKAP10	0.894768	1.46408
AKAP11	1.1082	0.9092
AKAP12	1.05216	1.15145
AKAP13	1.396	1.42858
AKAP14	0.931592	2.0143
AKAP17A	0.445909	0.438558
AKAP2	0.255622	0.576462
AKAP3	0.765973	1.94601
AKAP4	0.178489	0.531659
AKAP5	1.22761	0.847898
AKAP6	0.909426	1.16687
AKAP7	0.316757	0.726483
AKAP8	0.92757	2.12137
AKAP8L	1.44784	0.884134
AKAP9	1.73153	1.47544
AKIP1	1.71356	1.0835
AKIRIN1	2.98694	1.46544
AKIRIN2	0.869474	0.815809
AKNA	1.06593	1.6553
AKNAD1	2.00789	0.967158
AKR1A1	2.76117	1.73031
AKR1B1	0.442602	0.213417
AKR1B10	1.71973	1.27497
AKR1B15	2.4041	1.44611
AKR1C1	0.848917	0.785109
AKR1C2	0.453864	0.558627
AKR1C3	0.328734	0.734353
AKR1C4	0.610455	1.28991
AKR1C6P	0.66587	1.72874
AKR1C8P	0.775626	1.82175
AKR1D1	1.78131	2.9459
AKR1E2	1.37696	1.70733
AKR7A2	0.875373	1.28083
AKR7A2P1	1.24138	1.95313
AKR7A3	1.17872	1.59737
AKR7L	0.865899	1.26724
AKT1	0.530819	0.131505
AKT1S1	5.818	2.63314
AKT2	1.77193	1.96699
AKT3	0.127811	0.415645
AKTIP	0.355548	0.850786
ALAD	2.10513	2.57789
ALAS1	1.01007	0.632996
ALAS2	1.31279	0.742382
ALB	0.183047	0.579243
ALCAM	0.678293	0.594898
ALDH16A1	2.09181	1.35975
ALDH18A1	0.407655	1.29687
ALDH1A1	0.332667	1.1435
ALDH1A2	0.43572	0.898463
ALDH1A3	0.610991	0.656521
ALDH1B1	1.30931	1.13961
ALDH1L1	0.698493	0.967263
ALDH1L1-AS1	0.686605	1.83453
ALDH1L1-AS2	0.405421	1.36593
ALDH1L2	2.29756	1.65067
ALDH2	2.59814	1.73178
ALDH3A1	0.777146	1.48884
ALDH3A2	3.4206	1.8286
ALDH3B1	2.40312	0.988387
ALDH3B2	0.962517	0.728232
ALDH4A1	0.780274	1.55619
ALDH5A1	0.982359	0.728021
ALDH6A1	1.06798	2.14244
ALDH7A1	1.29366	2.03936
ALDH8A1	0.505167	1.3093
ALDH9A1	0.344822	0.910183
ALDOA	5.70431	2.39114
ALDOB	0.664171	1.25079
ALDOC	0.817724	0.478745
ALG1	1.26694	1.02633
ALG10	1.05216	1.07066
ALG10B	0.671411	0.996717
ALG11	1.71732	1.63159
ALG13	1.61838	1.30022
ALG14	0.726736	0.956291
ALG1L	0.492743	0.381539
ALG1L2	0.287888	1.15978
ALG1L9P	0.391478	0.677914
ALG2	1.4591	1.41571
ALG3	2.1946	1.6131
ALG5	0.640397	1.48862
ALG6	1.36293	1.53617
ALG8	0.999787	1.12034
ALG9	0.201727	0.776499
ALK	0.65291	1.06441
ALKAL1	0.438223	1.23775
ALKAL2	0.243735	0.517887
ALKBH1	1.20402	0.99685
ALKBH2	3.27947	1.77399
ALKBH3	0.583194	0.581525
ALKBH3-AS1	0.64281	1.00242
ALKBH4	1.11768	1.88028
ALKBH5	1.79981	1.03236
ALKBH6	1.09819	0.563441
ALKBH7	0.757751	0.980862
ALKBH8	0.462355	1.91481
ALLC	1.36508	1.37121
ALMS1	1.70159	1.58574
ALMS1-IT1	0.464947	1.0737
ALMS1P1	2.27987	0.890922
ALOX12	0.468164	1.07895
ALOX12-AS1	0.991654	2.8113
ALOX12B	0.496676	0.433454
ALOX12P2	0.297898	0.435927
ALOX15	0.410068	0.877276
ALOX15B	1.71106	1.40649
ALOX15P1	1.20116	0.590277
ALOX5	1.41924	0.666094
ALOX5AP	0.761951	1.61824
ALOXE3	0.946786	1.65981
ALPI	0.362698	0.69796
ALPK1	0.463517	0.355823
ALPK2	0.225591	0.605106
ALPK3	0.918721	0.610536
ALPL	1.23503	1.59342
ALPP	1.01525	1.31828
ALPPL2	0.724681	1.28568
ALS2	0.560671	0.696069
ALS2CL	0.607684	0.508916
ALS2CR12	0.168568	0.559973
ALX1	0.0347682	0.0736363
ALX3	0.276984	0.410211
ALX4	0.131923	0.422519
ALYREF	2.12828	0.653364
AMACR	0.513658	1.26705
AMBN	0.583105	1.03839
AMBP	0.801993	1.63412
AMBRA1	0.685712	1.66107
AMD1	1.45401	1.24266
AMDHD1	0.639056	0.891782
AMDHD2	1.63965	0.610959
AMELX	0.295306	0.954922
AMER1	0.117086	0.469488
AMER2	0.286994	0.752199
AMER3	0.352062	0.55196
AMFR	0.656753	0.845589
AMH	0.262147	0.498672
AMHR2	2.43145	1.31848
AMIGO1	0.623147	0.389436
AMIGO2	2.74982	1.46767
AMIGO3	0.244897	0.137035
AMMECR1	0.136213	0.322796
AMMECR1L	1.12894	1.25606
AMN	0.286369	0.533528
AMN1	1.18605	3.05502
AMOT	0.327483	1.28101
AMOTL1	0.326589	0.244884
AMOTL2	1.36704	0.288197
AMPD1	0.510172	0.833983
AMPD2	1.34783	0.913401
AMPD3	0.375121	0.697558
AMPH	0.258661	0.73405
AMT	0.662741	0.680791
AMTN	0.858033	0.919099
AMY2A	0.108059	0.761926
AMY2B	0.144257	0.643982
AMZ1	0.853654	1.12287
AMZ2	1.86604	1.91529
AMZ2P1	0.658094	0.699481
ANAPC10	0.235959	0.791107
ANAPC11	2.02272	0.629662
ANAPC13	1.83771	1.29108
ANAPC15	1.64269	1.48936
ANAPC16	3.27742	1.84609
ANAPC2	1.0047	0.329797
ANAPC4	1.36937	0.826522
ANAPC5	1.03044	2.49176
ANAPC7	0.290212	0.514013
ANG	1.57914	1.02195
ANGEL1	0.47889	0.958026
ANGEL2	0.196722	0.452692
ANGPT1	0.811199	1.48497
ANGPT2	0.171249	0.674669
ANGPT4	0.367614	0.344689
ANGPTL1	0.762935	1.06239
ANGPTL2	0.757214	1.56892
ANGPTL3	0.784743	1.65819
ANGPTL4	1.24433	0.591779
ANGPTL5	0.359927	0.952431
ANGPTL6	1.55679	1.28398
ANGPTL7	0.421151	1.22865
ANGPTL8	1.45723	1.3081
ANHX	0.243288	0.948158
ANK1	0.79091	0.857352
ANK2	0.416057	1.00555
ANK3	0.845431	0.744335
ANKAR	1.55948	1.78016
ANKDD1A	1.00193	1.38467
ANKDD1B	2.88853	2.04965
ANKEF1	0.941423	1.00218
ANKFN1	0.655323	1.57911
ANKFY1	4.10113	0.983872
ANKH	0.149083	0.345089
ANKHD1	2.36701	1.77446
ANKHD1-EIF4EBP3	2.36701	1.77446
ANKIB1	0.310411	0.233123
ANKK1	0.433754	0.475099
ANKLE1	0.474063	0.685472
ANKLE2	0.194219	0.422937
ANKMY1	0.443853	1.53105
ANKMY2	0.651122	1.22773
ANKRA2	0.926944	1.15121
ANKRD1	0.647011	0.42308
ANKRD10	0.191359	0.510299
ANKRD11	0.259108	0.374185
ANKRD12	1.4776	0.879878
ANKRD13A	1.79168	1.44715
ANKRD13B	1.42612	0.523327
ANKRD13C	0.335884	1.1067
ANKRD13D	0.436078	0.15568
ANKRD16	0.71905	1.22556
ANKRD17	0.620912	1.25088
ANKRD18A	0.109846	0.242741
ANKRD18B	1.35712	1.39784
ANKRD18CP	0.143899	0.383588
ANKRD18DP	0.340711	0.807553
ANKRD19P	0.207269	0.249091
ANKRD2	6.88205	1.34129
ANKRD20A11P	0.0740054	0.663757
ANKRD20A12P	0.0267242	0.586036
ANKRD20A19P	0.699923	1.06127
ANKRD20A5P	0.0403097	0.0879327
ANKRD20A8P	0.366452	1.24995
ANKRD20A9P	0.0636375	0.516826
ANKRD22	0.439742	0.836504
ANKRD23	0.743003	0.733799
ANKRD24	2.10549	1.63381
ANKRD26	1.11437	1.87495
ANKRD26P1	0.254729	0.934721
ANKRD26P3	0.52492	1.21607
ANKRD27	0.470846	1.16584
ANKRD28	1.173	1.667
ANKRD29	1.24048	1.90891
ANKRD30A	0.336957	1.20057
ANKRD30B	0.301563	1.20184
ANKRD30BL	0.109489	0.480964
ANKRD30BP3	0.496587	1.55744
ANKRD31	0.757661	1.14717
ANKRD33	1.47144	2.45648
ANKRD33B	1.42416	0.748671
ANKRD34A	1.78221	1.23076
ANKRD34B	1.41298	1.63838
ANKRD34C	0.896555	1.51013
ANKRD34C-AS1	1.15727	1.11389
ANKRD35	3.93542	1.47231
ANKRD36	0.117711	0.450829
ANKRD36BP1	0.613583	0.871808
ANKRD36BP2	0.274302	0.706677
ANKRD36C	0.0416504	0.193405
ANKRD37	0.521345	0.403254
ANKRD39	1.63008	2.63248
ANKRD40	1.5172	0.441339
ANKRD42	2.65847	2.11324
ANKRD44	0.179204	0.226718
ANKRD44-IT1	0.491582	0.805412
ANKRD45	0.496944	1.70011
ANKRD46	0.643882	1.12649
ANKRD49	1.29268	1.13563
ANKRD50	0.427676	0.616776
ANKRD52	0.0214508	0.0368076
ANKRD53	1.33147	1.04732
ANKRD55	1.79526	1.7706
ANKRD6	1.25407	1.39845
ANKRD60	0.812182	1.22621
ANKRD61	0.703051	1.05004
ANKRD62	0.257678	0.152885
ANKRD63	0.132191	0.150873
ANKRD65	0.991028	1.12576
ANKRD66	0.52483	1.24224
ANKRD7	0.399254	1.19859
ANKRD9	2.18173	1.34008
ANKS1A	2.43056	1.97151
ANKS1B	1.67495	1.84534
ANKS3	0.266973	0.17479
ANKS4B	0.476745	1.45473
ANKS6	0.619929	1.20137
ANKUB1	0.644955	1.24426
ANKZF1	0.663814	0.428022
ANLN	2.16805	1.43075
ANO1	0.892176	0.625293
ANO1-AS2	0.841319	1.18364
ANO10	0.145508	0.595437
ANO2	0.644419	0.895991
ANO3	0.0868759	0.167133
ANO4	0.387545	0.581848
ANO5	0.498196	0.705745
ANO6	1.11178	1.04702
ANO7	2.26548	0.887544
ANO8	0.228719	0.274486
ANO9	0.28619	0.14588
ANOS1	0.161507	1.01958
ANP32A	1.33111	1.87696
ANP32A-IT1	1.53767	1.84923
ANP32AP1	0.491135	1.45662
ANP32B	0.959925	0.863778
ANP32C	0.481124	1.23557
ANP32D	0.609561	1.21045
ANP32E	0.458422	1.43546
ANPEP	2.90981	1.0684
ANTXR1	0.331415	0.326466
ANTXR2	0.0625649	0.207687
ANTXRL	0.874658	0.993485
ANTXRLP1	0.278771	0.869945
ANXA1	2.19657	1.01512
ANXA10	0.291106	0.735631
ANXA11	0.934005	0.483296
ANXA13	1.41674	1.35765
ANXA2	0.386026	0.740985
ANXA2P1	0.634855	1.7451
ANXA2P2	0.625828	0.678402
ANXA2P3	0.280559	0.725514
ANXA2R	1.19267	0.84835
ANXA3	2.28979	1.30092
ANXA4	4.08853	2.47394
ANXA5	0.300937	0.702743
ANXA6	1.15155	1.46307
ANXA7	0.506061	1.51527
ANXA9	3.3112	0.913749
AOAH	0.604377	1.26463
AOAH-IT1	0.618231	0.698643
AOC1	0.428123	0.417571
AOC2	0.288603	0.422145
AOC3	0.289497	0.501821
AOC4P	1.12867	1.60583
AOX1	0.731473	1.3444
AP1AR	1.36365	1.02805
AP1G1	0.276894	0.651355
AP1G2	1.37402	0.759755
AP1M1	3.07837	1.79015
AP1M2	1.8706	1.71067
AP1S1	1.53034	0.791627
AP1S2	0.190734	0.618514
AP1S3	2.04811	0.735281
AP2A1	2.91159	1.45358
AP2A2	0.76365	0.499018
AP2B1	1.26596	0.70357
AP2M1	0.397645	0.190696
AP2S1	6.17757	1.9706
AP3B1	0.466198	0.306376
AP3B2	0.228362	0.549697
AP3D1	0.241769	0.620188
AP3M1	0.29048	0.305793
AP3M2	1.02392	0.795211
AP3S1	1.40181	1.07696
AP3S2	1.19821	0.517896
AP4B1	0.790642	1.90585
AP4B1-AS1	1.85219	1.6953
AP4E1	1.44167	1.61354
AP4M1	0.991028	0.551734
AP4S1	1.40163	1.22766
AP5B1	3.83586	1.87738
AP5M1	1.94452	1.46492
AP5S1	1.97616	1.37813
AP5Z1	2.27012	1.611
APAF1	1.39314	1.54751
APBA1	0.254818	0.313805
APBA2	0.552627	0.83572
APBA3	0.595439	1.84517
APBB1	0.591864	0.807969
APBB1IP	0.909068	1.06458
APBB2	0.188678	0.503833
APBB3	1.66646	1.05067
APC	1.47886	1.1596
APC2	0.893606	0.96472
APCDD1	0.652105	0.586176
APCDD1L	0.579887	1.02747
APCDD1L-AS1	0.701621	0.769786
APCS	0.242037	0.799206
APEH	0.119678	0.050625
APELA	1.18829	0.977878
APEX1	1.4524	1.14967
APEX2	1.97938	1.38445
APH1A	0.603305	0.512237
APH1B	1.17166	1.20052
API5	0.694024	0.525555
APIP	0.277073	0.285344
APLF	0.618946	0.645202
APLN	0.293161	0.443046
APLNR	0.339906	1.17102
APLP1	0.420704	0.268185
APLP2	1.05297	0.829389
APMAP	0.608042	0.723459
APOA1	0.871261	0.893188
APOA1-AS	1.15861	0.727914
APOA2	0.28047	0.153419
APOA4	0.334454	1.21303
APOA5	0.765169	0.577047
APOB	0.108505	0.263354
APOBEC1	0.911928	2.53766
APOBEC2	0.858033	1.06323
APOBEC4	0.39836	1.01131
APOBR	1.12733	1.28239
APOC1	1.42246	1.10461
APOC1P1	1.28598	0.992122
APOC2	0.965198	1.5635
APOC3	0.762577	0.47923
APOC4	1.02374	1.60666
APOC4-APOC2	1.02374	1.60666
APOD	1.02419	1.22421
APOE	1.27159	0.830148
APOF	2.61834	1.8232
APOH	0.86134	2.33131
APOLD1	0.78653	0.448918
APOM	1.43426	1.0748
APOO	0.646296	1.6148
APOOL	1.26533	1.74623
APOOP5	0.348487	1.19222
APOPT1	0.66721	0.413329
APP	0.330611	0.707289
APPBP2	0.573899	1.51601
APPL1	1.14056	0.784186
APPL2	0.338566	0.92492
APRT	2.76376	0.887985
APTR	1.28374	2.69726
APTX	0.523043	0.823025
AQP1	0.476923	0.162636
AQP10	0.627526	1.85075
AQP11	1.35256	1.35656
AQP12A	0.647368	0.409581
AQP2	2.25323	2.02423
AQP3	2.61191	0.608326
AQP4	0.243378	0.663428
AQP4-AS1	0.0905404	0.156001
AQP5	1.72188	0.547538
AQP6	0.742646	0.517539
AQP7	1.16979	1.56398
AQP8	1.44829	2.88181
AQP9	0.305585	0.884558
AQR	0.342945	0.497976
AR	0.763203	0.66826
ARAF	1.91717	1.36503
ARAP1	0.423386	0.721537
ARAP1-AS2	0.558258	1.04846
ARAP2	0.718871	0.589289
ARAP3	0.561207	0.436914
ARC	0.61975	0.235239
ARCN1	2.4672	2.1354
AREL1	0.560045	0.816928
ARF1	1.23458	0.494638
ARF3	1.05404	1.26143
ARF4	0.623236	0.764016
ARF4-AS1	1.90859	1.46164
ARF5	1.17738	0.57936
ARF6	0.777056	0.895722
ARFGAP1	1.0847	0.773753
ARFGAP2	0.496944	0.793399
ARFGEF1	0.307462	0.539974
ARFGEF2	1.80634	1.66664
ARFGEF3	1.13421	0.773288
ARFIP1	0.421688	0.306093
ARFIP2	1.87471	0.872388
ARFRP1	0.52769	0.538721
ARG1	0.838906	1.4058
ARG2	0.880288	0.895366
ARGFX	1.12876	2.20141
ARGFXP2	2.27933	1.29589
ARGLU1	0.360195	0.3993
ARHGAP1	0.477102	0.323788
ARHGAP10	1.40709	0.930849
ARHGAP11A	0.25312	0.759887
ARHGAP11B	0.263845	0.733768
ARHGAP12	0.285654	0.599909
ARHGAP15	0.673377	1.14615
ARHGAP17	0.613494	1.48456
ARHGAP18	0.488453	0.738023
ARHGAP19	0.369312	0.924257
ARHGAP19-SLIT1	0.695096	1.69095
ARHGAP20	0.255533	0.740299
ARHGAP21	0.475315	1.27969
ARHGAP22	0.681243	0.493872
ARHGAP22-IT1	0.619125	0.564726
ARHGAP23	0.672305	0.690821
ARHGAP24	0.916844	0.603542
ARHGAP25	0.98218	1.44836
ARHGAP26	1.12429	1.19528
ARHGAP26-AS1	1.32548	0.824203
ARHGAP26-IT1	0.980929	0.802912
ARHGAP27	1.0317	1.43562
ARHGAP27P1	1.58611	0.863113
ARHGAP27P1-BPTFP1-KPNA2P3	0.433575	1.27191
ARHGAP28	0.498642	1.86408
ARHGAP29	0.446088	1.49197
ARHGAP30	0.743093	0.636981
ARHGAP31	0.32355	0.438854
ARHGAP31-AS1	0.508563	0.893384
ARHGAP32	0.045583	0.105726
ARHGAP33	2.58795	1.94688
ARHGAP35	1.73886	0.824488
ARHGAP36	0.513837	1.40235
ARHGAP39	0.0800831	0.0403912
ARHGAP4	0.718067	0.71101
ARHGAP40	2.66813	0.980529
ARHGAP42	1.25809	0.921488
ARHGAP44	0.591149	0.589201
ARHGAP45	0.232563	0.279147
ARHGAP5	0.327215	0.313152
ARHGAP5-AS1	0.660686	0.597718
ARHGAP6	0.56514	0.877914
ARHGAP9	0.225412	0.378612
ARHGDIA	1.20071	0.429961
ARHGDIB	0.828985	0.391663
ARHGDIG	0.635838	0.268306
ARHGEF1	1.47778	1.10585
ARHGEF10	0.605986	0.549824
ARHGEF10L	4.75091	2.03251
ARHGEF11	0.111455	0.232014
ARHGEF12	0.588378	0.434732
ARHGEF15	0.925335	1.71561
ARHGEF16	3.94347	1.33083
ARHGEF17	0.880557	0.599398
ARHGEF18	2.32429	1.50738
ARHGEF19	1.09256	1.88983
ARHGEF2	0.42133	0.213295
ARHGEF25	0.068017	0.0393405
ARHGEF26	0.884757	0.775088
ARHGEF26-AS1	0.250349	0.687887
ARHGEF28	0.689912	0.454527
ARHGEF3	0.36386	1.26496
ARHGEF3-AS1	0.548963	1.16643
ARHGEF33	0.905672	2.18313
ARHGEF34P	0.0493369	0.0724279
ARHGEF37	3.76784	2.49559
ARHGEF38	1.20384	0.615782
ARHGEF38-IT1	1.5854	0.970502
ARHGEF39	2.93903	1.37872
ARHGEF4	0.880288	0.401751
ARHGEF40	0.68312	0.487394
ARHGEF5	0.0493369	0.163934
ARHGEF6	0.660954	0.714731
ARHGEF7	0.635481	0.494962
ARHGEF7-AS1	0.321673	1.08563
ARHGEF7-AS2	0.250885	1.0022
ARHGEF9	0.141665	0.699902
ARHGEF9-IT1	0.525545	1.84667
ARID1A	0.509278	0.241144
ARID1B	0.337582	0.257853
ARID2	0.354475	0.304141
ARID3A	1.30948	1.05842
ARID3B	1.90242	1.55218
ARID3C	0.532785	0.442337
ARID4A	0.797256	0.732258
ARID4B	0.989956	1.57394
ARID5A	4.05403	1.66944
ARID5B	0.987274	0.440604
ARIH1	2.19755	1.64634
ARIH2	2.15304	2.26221
ARIH2OS	2.20604	2.22522
ARL1	0.916665	1.62818
ARL10	1.69926	1.58734
ARL11	0.908532	0.557102
ARL13A	0.70323	1.00804
ARL13B	1.64546	1.35694
ARL14	2.06589	1.12678
ARL14EP	1.0081	1.1087
ARL14EPL	0.425263	0.958081
ARL15	0.0535377	0.149102
ARL16	1.06164	0.482562
ARL2	3.42793	1.9233
ARL2-SNX15	3.42793	1.9233
ARL2BP	1.17425	1.19667
ARL3	0.919079	0.468798
ARL4A	1.03634	1.00135
ARL4C	0.314433	0.211979
ARL4D	0.876177	0.884445
ARL5A	0.227289	0.505929
ARL5B	1.14065	0.92878
ARL5C	0.682136	1.60025
ARL6	0.502664	0.624731
ARL6IP1	1.33147	1.47531
ARL6IP4	3.8027	1.54471
ARL6IP5	1.4213	0.686606
ARL6IP6	1.37982	0.827602
ARL8A	2.53245	0.836095
ARL8B	2.26905	1.80871
ARL9	0.173662	0.370141
ARMC1	0.530461	1.29434
ARMC10	1.964	1.92914
ARMC12	2.04963	1.68207
ARMC2	1.31225	1.49066
ARMC2-AS1	0.671411	1.15093
ARMC3	1.11473	1.62345
ARMC4	0.402561	1.09043
ARMC4P1	0.737551	1.05077
ARMC5	4.02552	1.67172
ARMC6	3.46306	2.61753
ARMC7	2.75893	1.50466
ARMC8	1.99618	1.59286
ARMC9	3.44429	1.71175
ARMCX1	0.472276	0.518946
ARMCX2	0.562369	0.523161
ARMCX3	0.19842	0.122544
ARMCX4	0.711989	0.936886
ARMCX5	0.136838	0.146395
ARMCX5-GPRASP2	0.136838	0.146395
ARMCX6	0.111187	0.064524
ARMS2	1.13627	1.92926
ARMT1	2.8728	1.67606
ARNT	0.337046	0.284553
ARNT2	0.453149	0.513863
ARNTL	0.956081	1.17561
ARNTL2	1.48922	0.831586
ARNTL2-AS1	0.852581	2.13877
ARPC1A	3.15792	2.53059
ARPC1B	3.74281	2.6164
ARPC2	1.60193	1.2175
ARPC3	0.855262	2.27808
ARPC4	3.04146	2.46878
ARPC4-TTLL3	3.04146	2.46878
ARPC5	1.01936	1.08767
ARPC5L	4.54865	1.63572
ARPIN	2.23062	1.83774
ARPP19	0.933737	1.64743
ARR3	0.542259	1.16424
ARRB1	0.677042	1.17865
ARRB2	1.41146	0.768533
ARRDC1	2.7744	1.04451
ARRDC1-AS1	3.49193	0.835143
ARRDC2	1.49932	0.704738
ARRDC3	0.911571	0.860003
ARRDC3-AS1	0.423833	0.371699
ARRDC4	0.886366	1.06243
ARRDC5	0.602679	1.13842
ARSB	1.4835	1.48919
ARSD	0.483984	1.77834
ARSD-AS1	2.70361	1.09883
ARSE	0.89584	0.946327
ARSF	0.63128	1.33824
ARSG	0.345358	0.647731
ARSH	0.505167	1.81306
ARSI	1.12438	0.717122
ARSJ	0.388528	0.326055
ARSK	1.55903	1.78187
ART1	1.02115	0.688251
ART3	1.53248	0.984899
ART4	1.62535	1.37204
ART5	0.356709	0.260564
ARTN	1.02195	0.628051
ARV1	1.93165	1.43038
ARX	0.214508	0.405247
AS3MT	0.606612	1.13726
ASAH1	0.313003	0.666097
ASAH2B	0.588915	0.672813
ASAP1	0.568983	1.24475
ASAP1-IT1	2.54881	1.83953
ASAP1-IT2	1.23825	2.15811
ASAP2	0.986381	0.642518
ASAP3	1.24066	2.61714
ASB1	1.32075	0.896418
ASB10	0.760432	1.45662
ASB11	0.363234	1.06262
ASB12	0.365022	1.04822
ASB13	0.5234	0.646703
ASB14	0.135051	0.38847
ASB15	1.11732	1.04153
ASB16	1.28213	1.02107
ASB16-AS1	0.775537	1.33961
ASB17	0.414716	1.10808
ASB18	0.822371	2.00305
ASB2	1.61373	1.13523
ASB3	0.466645	1.10186
ASB4	0.849632	2.27189
ASB5	0.161864	0.516851
ASB6	1.39314	0.657526
ASB7	1.22118	0.947285
ASB8	0.330343	0.789649
ASB9	0.489258	0.703521
ASB9P1	1.15736	1.41602
ASCC1	2.44379	0.753114
ASCC3	1.10945	0.982133
ASCL1	0.456724	0.425919
ASCL2	0.74917	0.408954
ASCL3	0.914789	1.57106
ASCL4	1.4288	1.54639
ASCL5	0.62413	0.618843
ASF1A	1.08443	0.854954
ASF1B	1.03652	0.387264
ASGR1	0.391299	0.277744
ASGR2	1.24701	1.56112
ASH1L	0.558437	1.10494
ASH1L-AS1	1.64081	1.40774
ASH2L	1.21117	1.35544
ASIC1	0.431609	0.346697
ASIC2	0.420794	0.993427
ASIC3	1.42326	0.459457
ASIC5	0.590702	1.25357
ASIP	0.756678	1.12318
ASL	2.0364	1.17665
ASMT	0.244182	0.268656
ASMTL	0.143006	0.544218
ASMTL-AS1	0.458154	0.463805
ASNA1	3.17723	1.7176
ASNS	0.322299	0.989828
ASNSD1	1.68434	1.13932
ASNSP1	0.351436	1.03693
ASPA	0.461908	0.50345
ASPDH	0.466645	0.305023
ASPG	1.24647	1.11994
ASPH	0.373244	1.05314
ASPHD1	0.954204	0.522018
ASPM	0.39979	1.27126
ASPN	0.58239	1.18578
ASPRV1	0.330164	0.194699
ASPSCR1	2.19496	1.31548
ASRGL1	1.26372	1.42283
ASS1	1.66342	0.557048
ASTE1	0.960193	1.67498
ASTL	0.62404	1.43148
ASTN1	0.270012	0.626907
ASTN2	1.794	2.39088
ASTN2-AS1	0.66587	1.62474
ASXL1	3.27375	1.74569
ASXL2	0.349827	0.624508
ASXL3	0.174109	0.367561
ASZ1	0.479694	1.35017
ATAD1	0.531444	1.17139
ATAD2	0.925514	2.39154
ATAD2B	0.858301	1.94291
ATAD3A	2.15885	1.98975
ATAD3B	2.09405	1.92089
ATAD3C	0.430447	1.05367
ATAD5	1.41933	1.22768
ATAT1	0.809769	0.55542
ATCAY	0.353581	1.33303
ATE1	0.483984	1.00842
ATE1-AS1	1.24173	1.28943
ATF1	2.26092	1.34778
ATF2	0.2718	0.766589
ATF3	2.458	1.56915
ATF5	2.30391	1.45491
ATF6	1.45803	1.55671
ATF6B	0.518484	0.441611
ATF7	0.691611	0.946955
ATF7IP	1.3548	1.15802
ATF7IP2	1.42228	1.34035
ATG10	2.33966	2.47551
ATG101	2.12479	1.59531
ATG12	0.650854	0.916994
ATG13	2.09494	1.28265
ATG14	0.393444	0.813607
ATG16L1	3.79322	1.81814
ATG16L2	5.22328	1.9849
ATG2A	0.513747	0.866191
ATG2B	0.598746	0.772786
ATG3	0.479337	0.858047
ATG4A	1.49932	1.36406
ATG4B	2.36129	1.79681
ATG4C	0.999519	1.27038
ATG4D	4.03696	2.61958
ATG5	0.403633	0.760763
ATG7	2.8922	2.18978
ATG9A	0.594903	0.329094
ATG9B	0.444837	0.305083
ATIC	4.24968	2.04533
ATL1	1.51148	1.68892
ATL2	0.335259	0.781032
ATL3	1.82118	1.00802
ATM	1.77059	1.21517
ATMIN	2.00083	1.96083
ATN1	0.962338	0.306367
ATOH1	0.3164	0.450067
ATOH7	0.462891	0.623974
ATOH8	1.76487	1.1442
ATOX1	1.53016	1.73532
ATP10A	1.44203	1.17017
ATP10B	0.600355	1.73489
ATP10D	0.558168	0.782161
ATP11A	0.484878	0.353492
ATP11A-AS1	0.326231	0.608455
ATP11AUN	0.305942	0.904249
ATP11B	0.533232	0.431048
ATP11C	0.321852	0.914132
ATP12A	0.611796	0.822198
ATP13A1	0.15248	0.11469
ATP13A2	0.549052	0.561823
ATP13A3	0.227915	0.29208
ATP13A4	0.825589	1.7111
ATP13A4-AS1	1.11705	0.685056
ATP13A5	0.366184	0.919944
ATP13A5-AS1	0.662116	1.56074
ATP1A1	0.743361	0.495822
ATP1A1-AS1	0.177148	0.32589
ATP1A2	0.966717	0.660961
ATP1A3	0.656753	2.17487
ATP1A4	1.05055	2.139
ATP1B1	0.505167	0.270265
ATP1B2	0.546281	2.06349
ATP1B3	1.26363	1.19749
ATP1B4	0.437418	1.16286
ATP23	2.66947	2.19929
ATP2A1	0.164993	0.129796
ATP2A1-AS1	0.309428	0.247772
ATP2A2	1.10767	0.594965
ATP2A3	0.417487	0.60911
ATP2B1	0.281185	0.669813
ATP2B1-AS1	0.177148	0.11686
ATP2B2	0.453149	0.918018
ATP2B2-IT2	1.14011	1.84424
ATP2B3	0.160524	0.48296
ATP2B4	0.831667	0.499346
ATP2C1	0.528674	0.392962
ATP2C2	3.18527	1.27577
ATP2C2-AS1	0.79958	0.637473
ATP4A	1.3312	0.868037
ATP4B	0.33356	0.281299
ATP5A1	0.295217	0.5159
ATP5B	1.29992	0.654292
ATP5C1	2.18164	1.60324
ATP5D	1.99707	0.974408
ATP5E	0.558705	0.37188
ATP5EP2	2.26807	2.34385
ATP5F1	1.31949	0.749347
ATP5G1	1.05744	0.941967
ATP5G2	1.57136	1.62179
ATP5G3	0.759717	0.683444
ATP5H	1.13189	0.814302
ATP5I	0.596512	0.346578
ATP5J	0.782508	1.65678
ATP5J2	2.0987	2.18822
ATP5J2-PTCD1	0.968237	2.19213
ATP5L	1.47716	1.43221
ATP5O	0.645759	1.30399
ATP5S	3.35178	2.94589
ATP5SL	1.30358	1.19039
ATP6AP1	3.85319	1.4146
ATP6AP1L	1.72697	1.6295
ATP6AP2	1.69417	0.989846
ATP6V0A1	1.65717	0.919762
ATP6V0A2	2.44915	1.79283
ATP6V0A4	0.838638	1.71132
ATP6V0B	1.02008	0.455805
ATP6V0C	1.26399	0.60703
ATP6V0CP3	1.41951	1.37622
ATP6V0D1	0.461014	0.493478
ATP6V0D2	1.00578	1.27892
ATP6V0E1	2.31258	2.01795
ATP6V0E2	2.60476	1.45026
ATP6V0E2-AS1	1.62982	1.07814
ATP6V1A	1.12474	0.656645
ATP6V1B1	1.57369	0.439438
ATP6V1B1-AS1	1.31127	0.983653
ATP6V1B2	0.914789	0.701541
ATP6V1C1	2.22588	2.07238
ATP6V1C2	1.53481	1.08087
ATP6V1D	0.486666	1.39434
ATP6V1E2	0.332935	1.09909
ATP6V1F	1.51765	1.24556
ATP6V1G1	4.38982	2.82575
ATP6V1G2	2.80461	1.78371
ATP6V1G2-DDX39B	1.03608	1.02619
ATP6V1G3	0.24597	0.609254
ATP6V1H	0.389958	0.553042
ATP7A	0.687857	0.753963
ATP7B	0.694292	0.729552
ATP8A1	0.235602	0.339312
ATP8A2	0.44144	0.618337
ATP8B1	0.257857	0.784731
ATP8B2	0.104841	0.039432
ATP8B3	0.178757	0.62082
ATP8B4	0.535377	0.936895
ATP8B5P	0.18975	0.605473
ATP9A	0.335169	0.420592
ATP9B	3.21405	1.71999
ATPAF1	1.24665	1.90391
ATPAF2	0.659166	0.571164
ATPIF1	4.55213	2.66737
ATR	0.312556	0.37451
ATRAID	1.93504	0.874448
ATRIP	2.95262	1.65885
ATRN	1.83986	1.06121
ATRNL1	0.49614	0.875249
ATRX	0.214151	0.238748
ATXN1	0.105645	0.280312
ATXN1L	0.65854	0.686841
ATXN2	0.253835	0.260592
ATXN2-AS	2.26923	1.2122
ATXN2L	1.83726	1.12815
ATXN3	0.564246	1.63743
ATXN3L	0.0505882	0.107756
ATXN7	0.934631	1.51452
ATXN7L1	0.947054	1.74435
ATXN7L2	0.381735	0.281899
ATXN7L3	0.110919	0.04661
ATXN7L3B	0.442155	0.399542
ATXN8OS	0.304512	0.771638
AUH	0.333739	0.481709
AUNIP	0.766867	0.584094
AUP1	0.0328913	0.0197908
AURKA	0.482197	0.880593
AURKAIP1	0.430536	0.25173
AURKAPS1	1.56886	1.42742
AURKB	1.74065	1.24931
AURKC	0.587932	1.75277
AUTS2	0.600444	0.507864
AVEN	0.397377	0.176238
AVIL	1.36642	1.69258
AVL9	1.61006	1.50269
AVP	0.518931	1.04635
AVPI1	1.64313	0.863687
AVPR1A	0.28333	0.593578
AVPR1B	1.06369	1.64514
AVPR2	1.04716	0.966564
AWAT1	0.567464	1.56674
AWAT2	0.485772	0.593807
AXDND1	0.920151	1.5015
AXIN1	0.0534483	0.1232
AXIN2	0.190197	0.0859673
AXL	0.884221	0.654586
AZGP1	0.640665	1.28428
AZGP1P1	0.877786	1.22442
AZI2	0.173126	0.320636
AZIN1	0.654697	1.63461
AZIN1-AS1	2.26431	1.34016
AZIN2	1.80026	1.84474
AZU1	0.323103	0.284722
B2M	1.82547	1.3747
B3GALNT1	0.584982	1.3775
B3GALNT2	0.46012	1.04725
B3GALT1	0.652552	1.18886
B3GALT2	0.131386	0.18011
B3GALT4	2.41947	1.19073
B3GALT5	0.95054	0.746742
B3GALT5-AS1	1.26596	1.60353
B3GALT6	1.94452	1.05277
B3GAT1	0.191538	0.316078
B3GAT2	0.248204	0.666411
B3GAT3	1.54366	0.765759
B3GLCT	0.46441	0.428667
B3GNT2	2.40911	1.03893
B3GNT3	6.1521	1.76329
B3GNT4	0.901471	1.03705
B3GNT5	0.266884	0.367505
B3GNT6	3.70286	1.76934
B3GNT7	0.359212	0.542092
B3GNT8	0.864558	0.417639
B3GNT9	0.484789	0.641666
B3GNTL1	0.476834	1.07374
B4GALNT1	0.336867	0.36379
B4GALNT2	1.02329	1.38292
B4GALNT3	1.30287	1.05674
B4GALNT4	1.13993	0.685542
B4GALT1	1.37893	1.18624
B4GALT1-AS1	3.27402	0.965145
B4GALT2	1.10141	0.43889
B4GALT3	0.402918	0.269951
B4GALT4	0.45878	1.27152
B4GALT4-AS1	1.27445	1.16789
B4GALT5	1.71589	1.72159
B4GALT6	0.264739	0.413829
B4GALT7	2.69458	1.40375
B4GAT1	2.82338	1.26121
B9D1	1.05011	1.39881
B9D2	1.21805	0.729362
BAALC	0.646832	0.480452
BAALC-AS1	0.889405	1.86872
BAALC-AS2	1.14762	0.864758
BAAT	0.663635	1.84077
BABAM1	1.46196	1.57657
BABAM2	1.50397	1.21662
BACE1	0.353134	0.895506
BACE1-AS	0.321405	0.639996
BACE2	0.969667	0.69862
BACH1	1.64197	0.878218
BACH1-IT2	0.882344	1.79864
BACH1-IT3	0.484431	1.43333
BACH2	0.137464	0.247585
BAD	4.61479	1.78019
BAG1	3.09053	1.70041
BAG2	0.574257	0.495747
BAG3	1.42139	1.28221
BAG4	1.94166	1.35959
BAG5	0.644061	0.412154
BAG6	0.287084	0.541984
BAGE	0.449216	1.6392
BAGE2	0.555934	1.17724
BAGE3	0.555934	1.17724
BAGE4	0.555934	1.17724
BAGE5	0.555934	1.17724
BAHD1	0.221301	0.10496
BAIAP2	0.352419	0.0987548
BAIAP2-AS1	0.352419	0.183109
BAIAP2L1	0.600266	0.455434
BAIAP3	1.40029	0.638247
BAK1	1.72751	0.833974
BAMBI	0.313897	0.388194
BANCR	2.75348	1.41461
BANF1	2.01906	1.41077
BANF2	0.777503	1.97238
BANK1	0.691879	1.18572
BANP	4.95192	2.32267
BAP1	0.00616711	0.0116445
BARD1	0.2617	0.718932
BARHL1	0.137643	0.159693
BARX1	0.160077	0.0770679
BARX1-AS1	0.160077	0.077049
BARX2	0.487649	0.311005
BASP1	0.437686	0.304461
BASP1P1	0.879216	1.98862
BATF	3.63118	1.52575
BATF2	0.947054	1.42499
BATF3	0.433575	1.42109
BAX	2.57919	1.60625
BAZ1A	0.477549	1.53989
BAZ1B	0.419185	0.700571
BAZ2A	0.289497	0.534504
BAZ2B	0.427765	1.01547
BBC3	2.12363	0.708816
BBIP1	0.589362	0.591234
BBOF1	1.6451	1.70854
BBOX1	0.307909	0.321092
BBOX1-AS1	0.415967	1.08076
BBS1	2.12515	1.8283
BBS10	0.655055	0.546623
BBS12	0.642452	0.609917
BBS2	0.890478	2.11901
BBS4	1.34765	1.98135
BBS5	1.40369	1.88662
BBS7	0.692951	0.697902
BBS9	0.942853	1.13379
BBX	0.595261	1.06792
BCAM	3.92264	1.10289
BCAN	2.52494	1.06067
BCAP29	0.818617	0.72244
BCAP31	0.197437	0.340867
BCAR1	1.06334	0.836167
BCAR3	0.859553	0.820783
BCAR4	1.37115	1.613
BCAS1	1.02884	1.59176
BCAS2	0.764901	2.11696
BCAS3	1.19222	1.80793
BCAS4	2.72747	2.00264
BCAT1	0.0829432	0.199481
BCAT2	1.19874	1.09888
BCCIP	2.48034	1.49145
BCDIN3D	1.26882	1.2856
BCDIN3D-AS1	1.8529	1.0388
BCHE	0.291642	0.556318
BCKDHA	2.12667	1.45288
BCKDHB	1.64912	1.75528
BCKDK	1.36222	0.676022
BCL10	1.67674	1.89592
BCL11A	0.124236	0.327051
BCL11B	0.195113	0.575814
BCL2	0.113064	0.253477
BCL2A1	1.26837	1.84799
BCL2L1	7.16216	2.689
BCL2L10	0.965377	2.14227
BCL2L11	0.137732	0.106206
BCL2L12	1.81724	0.83765
BCL2L14	1.87838	1.36074
BCL2L15	0.853922	1.3047
BCL2L2	1.43336	0.664198
BCL2L2-PABPN1	1.43336	0.668365
BCL3	6.6334	1.88291
BCL6	0.520987	0.956003
BCL6B	0.0437061	0.0327059
BCL7A	1.20697	0.602762
BCL7B	1.11464	1.99606
BCL7C	3.05674	2.28281
BCL9	1.88267	1.08732
BCLAF1	0.26742	0.646319
BCO1	1.33442	1.65309
BCO2	0.669802	0.820589
BCOR	0.445462	0.638476
BCORL1	0.503916	1.14883
BCS1L	1.56788	1.39333
BCYRN1	0.927838	0.829638
BDH1	1.29009	0.850342
BDH2	1.22261	1.33309
BDKRB1	0.863128	1.25225
BDKRB2	2.80979	1.10536
BDNF	0.262683	0.514938
BDNF-AS	1.32209	1.24653
BDP1	0.969399	1.06426
BEAN1	0.929447	1.71929
BEAN1-AS1	1.2218	1.22336
BECN1	0.236674	0.52699
BECN2	0.653714	1.53698
BEGAIN	0.858033	0.82414
BEND2	0.503022	1.61975
BEND3	0.45592	0.632945
BEND3P3	0.0657825	0.108529
BEND4	0.270191	0.709512
BEND5	0.793323	1.98216
BEND6	0.372261	0.361982
BEND7	0.344375	0.546451
BEST1	1.66914	1.66304
BEST2	0.848559	0.811187
BEST3	0.39407	0.897511
BEST4	1.14816	1.32694
BET1	0.3509	0.818441
BET1L	0.628956	0.377603
BEX1	0.668015	1.04196
BEX2	0.456992	1.03499
BEX3	1.74458	1.8781
BEX4	1.04367	1.56284
BEX5	0.456188	0.424009
BFAR	3.23818	2.01318
BFSP1	0.35233	0.777463
BFSP2	0.558526	1.06012
BFSP2-AS1	2.32974	1.79325
BGLAP	0.558705	0.839464
BGLT3	0.239534	0.945317
BGN	0.0246685	0.0144442
BHLHA15	0.0705196	0.0592491
BHLHA9	1.29545	1.07178
BHLHB9	0.610276	0.867557
BHLHE22	0.034947	0.054117
BHLHE23	1.42737	1.06737
BHLHE40	1.54464	0.821049
BHLHE40-AS1	1.39055	1.16874
BHLHE41	0.263756	0.219072
BHMG1	3.33337	2.60766
BHMT	0.580334	1.15827
BHMT2	0.673914	1.7437
BICC1	0.46307	1.06187
BICD1	0.711006	0.541037
BICD2	0.344018	0.50075
BICDL1	1.4053	0.896247
BICDL2	4.60058	1.60662
BICRA	3.00356	1.75563
BICRAL	2.54997	1.63599
BIN1	0.435362	0.52759
BIN2	0.865809	1.7605
BIN3	0.164278	0.200421
BIN3-IT1	0.89298	1.64585
BIRC2	0.905761	0.657748
BIRC3	0.896555	0.878946
BIRC5	0.796988	0.543913
BIRC6	1.81313	1.44696
BIRC6-AS2	0.648441	1.80335
BIRC7	1.80107	0.916703
BIRC8	0.469058	1.82236
BISPR	1.152	0.681501
BIVM	0.699744	0.766687
BIVM-ERCC5	0.961444	1.1317
BLACAT1	0.524294	0.475452
BLACE	0.447429	0.457393
BLCAP	0.667389	0.316905
BLID	0.264381	0.850122
BLK	0.490777	1.06033
BLM	2.61074	2.7909
BLMH	0.697867	0.429111
BLNK	0.425978	1.08423
BLOC1S1	0.944373	0.489176
BLOC1S2	0.541633	1.52763
BLOC1S3	3.49854	2.08927
BLOC1S4	2.20112	1.6882
BLOC1S5	0.981197	1.28071
BLOC1S5-TXNDC5	0.197795	0.587383
BLOC1S6	2.58894	1.57201
BLVRA	3.6386	1.76146
BLVRB	3.70876	1.74189
BLZF1	1.69962	1.59135
BMF	1.88624	0.592204
BMP1	0.971186	0.632531
BMP10	0.403365	0.722428
BMP15	0.524562	1.59216
BMP2	0.236942	0.328445
BMP2K	0.410515	0.282531
BMP3	0.578904	0.646077
BMP4	0.0686427	0.0375928
BMP5	0.25312	0.139345
BMP6	0.287709	0.293114
BMP7	0.663188	1.10608
BMP7-AS1	0.910856	1.64011
BMP8A	0.492743	0.891212
BMP8B	0.330253	0.825156
BMPER	0.517591	0.660231
BMPR1A	1.00461	0.631075
BMPR1B	1.29813	0.978763
BMPR1B-AS1	0.966539	1.71256
BMPR2	1.23333	1.462
BMS1	0.955188	1.11225
BMS1P21	0.103768	0.401341
BMS1P4	0.158468	0.756812
BMT2	0.366094	0.974942
BMX	0.17545	0.468874
BNC1	0.54932	1.20576
BNC2	0.0260985	0.0446044
BNIP1	1.10901	1.43002
BNIP2	0.49462	0.577514
BNIP3	0.509368	0.713995
BNIP3L	1.26739	0.881659
BNIPL	0.86858	0.474194
BOC	0.798239	0.833239
BOD1	1.42496	0.9146
BOD1L1	0.41123	1.20868
BOD1L2	0.927123	0.701878
BOK	1.93916	0.814669
BOK-AS1	0.956528	0.879368
BOLA1	2.04703	1.93641
BOLA3	1.09936	2.38869
BOLA3-AS1	0.859374	0.629817
BOLL	0.0468343	0.0695711
BORA	1.2824	1.13626
BORCS5	1.42004	1.09298
BORCS6	2.0095	0.811157
BORCS7	2.60073	2.89663
BORCS7-ASMT	2.60073	2.89663
BORCS8	1.29429	2.16048
BORCS8-MEF2B	0.500251	0.650485
BPESC1	1.06906	1.29211
BPGM	1.02571	1.10292
BPHL	1.37178	0.746718
BPI	3.99843	1.27175
BPIFA1	0.886992	1.88555
BPIFA2	1.21126	1.43534
BPIFA3	1.14833	1.90758
BPIFA4P	2.63613	1.21817
BPIFB1	4.47357	1.60813
BPIFB2	1.15611	0.803152
BPIFB3	0.901471	2.25483
BPIFB4	1.16129	1.94462
BPIFB6	0.702157	1.86593
BPNT1	0.646743	1.9827
BPTF	1.46277	1.82906
BRAF	0.427229	1.40868
BRAP	2.28398	1.20779
BRAT1	0.948663	0.788042
BRCA1	0.536092	1.33219
BRCA2	0.807713	0.729821
BRCC3	1.88937	1.30137
BRD2	1.49512	0.99628
BRD3	0.250081	0.596133
BRD4	0.323103	0.127038
BRD7	0.0932217	0.258888
BRD7P3	0.483806	1.59638
BRD8	0.408013	1.05949
BRD9	0.637894	0.928908
BRDT	0.408728	1.93921
BRDTP1	0.398628	1.17114
BRE-AS1	1.27999	1.06391
BRF1	0.0740947	0.0755987
BRF2	0.805836	0.57931
BRI3	2.17413	0.933932
BRI3BP	3.22057	1.97667
BRICD5	0.932754	0.360433
BRINP1	0.242305	0.73029
BRINP2	0.367167	0.443813
BRINP3	0.350274	0.842124
BRIP1	0.444211	1.06165
BRIX1	2.1458	1.59488
BRK1	1.64823	1.62071
BRMS1	2.05016	0.777536
BRMS1L	1.54357	1.51509
BROX	1.69739	1.71706
BRPF1	2.03595	1.42955
BRPF3	1.26202	1.16037
BRS3	0.327572	0.686266
BRSK1	1.14753	1.28183
BRSK2	0.516607	0.611284
BRWD1	0.457439	0.577449
BRWD1-AS1	4.58234	2.06622
BRWD3	0.160881	0.457317
BSCL2	0.59535	0.864483
BSDC1	0.401041	0.376057
BSG	1.4406	1.37706
BSN	0.387456	0.318811
BSN-AS2	0.369759	0.30365
BSND	0.994246	1.34129
BSPH1	0.724949	1.97146
BSPRY	5.15499	2.51334
BST1	1.14556	1.89383
BST2	1.09042	0.640059
BSX	0.0439742	0.0947985
BTAF1	2.01665	1.90806
BTBD1	1.2134	1.70312
BTBD10	0.270102	0.604652
BTBD11	0.817098	0.702697
BTBD16	1.3186	1.74782
BTBD17	0.380752	0.858224
BTBD18	0.845252	0.793028
BTBD19	0.885115	0.259719
BTBD2	0.289139	1.36335
BTBD3	0.601696	0.606394
BTBD6	4.04875	1.82807
BTBD7	0.624755	1.12894
BTBD8	0.771694	0.881485
BTBD9	0.23301	0.37928
BTBD9-AS1	1.2614	0.926873
BTC	0.66864	1.99339
BTD	2.6498	2.48676
BTF3	2.06285	1.23879
BTF3L4	2.56534	1.52747
BTF3P11	0.573095	1.68264
BTG1	0.845967	0.484733
BTG2	0.619214	0.365231
BTG3	0.249545	0.821433
BTG4	0.350185	1.23458
BTK	0.653446	0.580849
BTLA	0.447339	1.25987
BTN1A1	0.806998	1.35019
BTN2A1	1.00256	0.697748
BTN2A2	0.614119	0.574373
BTN2A3P	0.596422	0.745097
BTN3A1	1.81653	2.56195
BTN3A2	0.972259	1.39834
BTN3A3	1.53418	1.22727
BTNL10	0.828717	1.58279
BTNL2	0.448322	0.615376
BTNL3	0.541455	1.2336
BTNL8	0.506955	0.960241
BTNL9	0.42571	0.576738
BTRC	0.981197	0.740775
BUB1	0.572558	1.63024
BUB1B	2.66241	1.35908
BUB1B-PAK6	0.519378	0.778588
BUB3	1.20223	0.80372
BUD13	0.752388	1.73399
BUD23	2.20988	0.935322
BUD31	3.08043	1.88737
BVES	0.412213	0.861098
BVES-AS1	0.611349	1.15495
BYSL	3.1859	1.9754
BZW1	2.13239	1.07855
BZW2	1.46268	0.931244
C10orf10	2.83723	0.897084
C10orf105	0.724055	0.435343
C10orf107	0.519021	0.564312
C10orf111	2.32455	2.00135
C10orf113	0.612242	1.17161
C10orf120	0.448948	0.994815
C10orf126	1.11008	1.27118
C10orf128	0.552538	0.825776
C10orf142	0.983252	1.4065
C10orf25	1.57887	0.680824
C10orf35	1.46733	1.44603
C10orf53	0.529925	1.75276
C10orf55	1.81787	0.919875
C10orf62	1.27561	0.692066
C10orf67	1.25496	1.83195
C10orf71	0.596601	0.545884
C10orf71-AS1	0.340711	0.32093
C10orf76	0.302725	0.313806
C10orf82	0.940351	1.42191
C10orf88	0.421598	1.17606
C10orf90	0.475136	0.648942
C10orf91	0.034947	0.0069853
C10orf95	2.69753	1.54663
C10orf99	0.34795	0.772136
C11orf1	1.74359	1.71731
C11orf16	0.341247	0.777205
C11orf21	0.239802	0.294364
C11orf24	0.436256	0.778801
C11orf40	0.317651	1.07708
C11orf42	0.343035	0.998004
C11orf44	0.540203	1.21843
C11orf45	0.857854	1.23522
C11orf49	3.05773	2.67088
C11orf52	2.61807	1.64891
C11orf53	0.849274	1.22338
C11orf54	1.44811	0.88473
C11orf57	0.967343	0.825146
C11orf58	1.0569	0.7398
C11orf63	0.809322	0.656624
C11orf65	0.655233	1.94121
C11orf68	2.05928	0.942266
C11orf70	0.71467	1.36762
C11orf71	0.798865	0.928881
C11orf72	1.58933	1.35629
C11orf74	0.495961	0.649575
C11orf80	3.15577	2.40951
C11orf84	3.22147	1.80298
C11orf86	3.27688	2.8867
C11orf87	0.250617	0.813473
C11orf88	0.11789	0.183905
C11orf91	2.4302	1.3429
C11orf94	1.31315	0.735445
C11orf95	0.467002	0.287798
C11orf96	2.26798	1.59312
C11orf97	0.867597	1.36223
C11orf98	3.86428	1.89385
C12orf10	1.59237	0.841247
C12orf29	0.785905	0.576711
C12orf4	0.2819	0.654065
C12orf40	0.237389	0.386408
C12orf42	0.552448	1.46075
C12orf43	1.45866	1.31686
C12orf45	2.15912	1.78675
C12orf49	0.525456	0.725744
C12orf50	0.261968	0.7526
C12orf54	0.46307	1.31577
C12orf56	0.689734	1.65709
C12orf57	0.891371	0.296037
C12orf60	0.364396	0.290653
C12orf65	1.88249	1.42939
C12orf66	0.279129	0.647527
C12orf71	1.36543	1.1193
C12orf73	1.69167	1.66557
C12orf74	0.474153	0.731611
C12orf75	1.40119	1.33299
C12orf76	3.12735	1.08893
C12orf77	0.625828	1.27385
C12orf80	2.81024	0.756361
C14orf1	1.23673	0.837493
C14orf105	0.534841	1.36866
C14orf119	0.965377	0.696698
C14orf132	1.98161	1.36449
C14orf144	0.659613	0.536427
C14orf159	4.9008	1.79098
C14orf166	1.98608	1.84661
C14orf177	0.94625	2.00008
C14orf178	2.70379	2.44819
C14orf180	0.791714	0.75162
C14orf2	2.24322	2.14666
C14orf28	0.908264	0.972375
C14orf37	0.365022	0.905281
C14orf39	0.576402	1.88248
C14orf79	0.446714	0.275864
C14orf93	1.11616	1.40705
C15orf32	0.439116	1.20152
C15orf38-AP3S2	1.19821	0.517896
C15orf39	1.79901	0.786804
C15orf40	0.815221	1.11343
C15orf41	1.61078	1.56752
C15orf48	1.41656	1.10002
C15orf52	0.94768	0.459407
C15orf53	0.607595	1.03778
C15orf54	0.877607	1.64307
C15orf56	1.88195	0.959365
C15orf57	0.438669	0.794246
C15orf59	2.15554	1.09018
C15orf59-AS1	0.930609	1.07353
C15orf61	1.23208	1.09968
C15orf62	1.50701	0.657132
C15orf65	1.83816	1.34786
C16orf45	2.15232	1.93865
C16orf46	0.827645	1.58735
C16orf47	1.1419	2.26038
C16orf52	1.39341	1.32982
C16orf54	2.43646	1.51852
C16orf58	0.424637	0.365871
C16orf59	1.55072	0.801445
C16orf62	0.961355	1.37919
C16orf70	1.68085	1.08783
C16orf71	1.62794	1.26324
C16orf72	1.40977	1.34618
C16orf74	2.66759	1.43904
C16orf78	0.605271	2.34693
C16orf82	0.691342	0.975838
C16orf86	1.11178	0.650542
C16orf87	0.690717	1.54801
C16orf89	1.20679	1.72932
C16orf90	1.14753	1.51653
C16orf91	4.26165	2.19238
C16orf92	1.83896	2.47261
C16orf95	0.911124	1.05896
C16orf96	1.3405	1.66287
C16orf97	0.292804	0.927845
C17orf100	1.67951	0.954709
C17orf102	0.256695	0.238218
C17orf105	2.0591	1.97459
C17orf107	0.0800831	0.10377
C17orf112	0.431609	1.3769
C17orf47	0.403186	1.01961
C17orf49	1.18391	0.598594
C17orf50	0.52063	1.58899
C17orf51	0.525188	1.20633
C17orf53	3.33006	1.25619
[truncated: 22,071 more rows]

## Sheet: K562
	GRE	NGRE
A1BG	0.957836	0.861663
A1BG-AS1	0.608102	0.524145
A1CF	0.12015	0.457023
A2M	0.241262	0.596948
A2M-AS1	0.311058	0.764086
A2ML1	3.10288	1.56091
A2MP1	0.200456	0.582404
A3GALT2	0.654472	1.45122
A4GNT	0.408126	0.951642
AAAS	1.31039	0.346281
AACS	1.99873	1.52603
AACSP1	0.456076	1.3247
AADAC	0.828892	1.07327
AADACL2	1.11886	1.28659
AADACL2-AS1	0.252597	0.449256
AADACL3	0.516804	1.2549
AADACL4	1.03539	1.26149
AADACP1	2.35938	1.94368
AADAT	0.388754	1.16419
AAED1	0.355436	0.60086
AAGAB	0.712795	1.43981
AAK1	0.355573	0.882395
AAMDC	1.41618	1.07982
AAMP	0.596835	0.716897
AANAT	1.05676	1.49207
AAR2	1.65119	1.53834
AARD	0.525941	1.22864
AARS	0.94444	1.02685
AARS2	0.379754	0.408511
AARSD1	0.741579	1.88648
AASDH	0.172153	0.737873
AASDHPPT	1.29088	1.29794
AASS	0.148797	0.647017
AATBC	2.36756	1.58249
AATF	2.02449	0.962674
AATK	0.202517	0.239291
AATK-AS1	0.147491	0.321646
ABALON	3.9697	2.52909
ABAT	0.65248	0.641339
ABCA1	0.616002	0.749515
ABCA10	0.542084	1.02016
ABCA11P	0.204647	0.656631
ABCA12	0.169337	0.382843
ABCA13	0.287907	0.656456
ABCA17P	1.8096	0.937284
ABCA2	0.228279	0.315415
ABCA3	0.206296	0.422962
ABCA4	0.35207	0.494732
ABCA5	0.271832	0.419572
ABCA6	0.216257	0.59564
ABCA7	1.52115	1.02065
ABCA8	0.305974	0.815887
ABCA9	0.651518	0.716086
ABCA9-AS1	0.149415	0.453948
ABCB1	0.442406	0.68729
ABCB10	0.713276	1.15297
ABCB11	1.00723	1.27539
ABCB4	0.15917	0.389272
ABCB5	0.600957	1.28968
ABCB6	0.519414	0.270643
ABCB7	0.337849	0.926352
ABCB8	2.51491	0.785457
ABCB9	1.2252	1.75746
ABCC1	4.19997	1.77429
ABCC10	2.07683	1.27918
ABCC11	0.780049	1.4742
ABCC12	0.345337	0.746375
ABCC13	0.882338	0.538978
ABCC2	1.51352	0.841876
ABCC3	0.904184	0.793557
ABCC4	0.209593	0.65902
ABCC5	0.765623	2.01321
ABCC5-AS1	1.27755	0.842478
ABCC6	3.75997	2.01452
ABCC6P2	0.0675287	0.413835
ABCC8	0.281381	0.410722
ABCC9	0.238308	0.523107
ABCD1	0.846753	0.30162
ABCD2	0.183694	0.69873
ABCD3	1.91753	1.00611
ABCD4	0.716161	0.617392
ABCE1	1.47134	1.84021
ABCF1	4.5574	2.29375
ABCF2	0.344925	0.840083
ABCF3	2.22556	1.01981
ABCG1	0.527177	0.94947
ABCG2	0.239476	0.517968
ABCG4	1.23571	1.09467
ABCG5	0.649526	0.740238
ABCG8	0.84641	0.937633
ABHD1	2.07642	1.46444
ABHD10	0.646228	0.664201
ABHD11	1.93333	1.54189
ABHD11-AS1	3.57559	1.82138
ABHD12	0.249987	0.241184
ABHD12B	0.567021	1.13
ABHD13	1.05449	0.840255
ABHD14A	4.19241	1.42597
ABHD14A-ACY1	4.19241	1.42597
ABHD14B	3.02938	1.20314
ABHD15	0.448313	0.341133
ABHD16A	1.6832	0.504922
ABHD16B	0.774141	0.33926
ABHD17A	1.09839	0.447129
ABHD17B	0.256169	0.760224
ABHD17C	0.324385	0.5342
ABHD18	2.47411	2.19529
ABHD2	3.11889	1.62769
ABHD3	1.18117	0.911914
ABHD4	4.91558	1.7529
ABHD5	4.86708	1.47045
ABHD6	4.83356	2.17373
ABHD8	3.12734	2.27252
ABI1	0.313187	1.06138
ABI2	1.13823	0.789696
ABI3	1.13652	1.90682
ABI3BP	0.334346	0.416842
ABL1	1.13844	1.32121
ABL2	0.474899	1.60671
ABLIM1	0.23295	0.545713
ABLIM2	0.378655	1.19378
ABLIM3	1.01197	1.04235
ABO	0.93915	0.963248
ABR	0.0519346	0.0601021
ABRA	0.525528	0.85555
ABRACL	0.490562	0.59151
ABRAXAS1	0.989299	1.06444
ABRAXAS2	4.40881	2.04544
ABT1	1.1857	1.02183
ABTB1	0.4253	0.410127
ABTB2	0.485616	0.911664
ACAA1	0.313943	0.778027
ACAA2	0.618337	0.558907
ACACA	0.242293	0.389863
ACACB	0.669448	1.22393
ACAD10	2.36433	1.17037
ACAD11	1.70704	0.912044
ACAD8	1.9944	1.52047
ACAD9	6.09194	3.42855
ACADL	0.138286	0.328241
ACADM	2.27104	1.76577
ACADS	1.46282	0.391115
ACADSB	2.84266	1.77352
ACADVL	0.585569	0.2975
ACAN	1.05064	1.86746
ACAP1	1.60764	1.14055
ACAP2	1.12813	0.875583
ACAT1	2.40424	1.57077
ACAT2	2.91912	1.63445
ACBD3	0.567845	1.56876
ACBD3-AS1	0.701941	1.81042
ACBD4	4.06333	1.69471
ACBD5	0.67618	1.00841
ACBD6	1.44867	0.989181
ACBD7	0.642381	1.45167
ACCS	2.78406	1.64373
ACCSL	0.7062	1.01054
ACD	0.372816	0.51594
ACE	2.044	0.938626
ACE2	1.11728	0.73198
ACER1	0.94073	1.76491
ACER2	3.23107	1.09371
ACER3	1.24698	0.777498
ACHE	0.162055	0.0768376
ACIN1	0.487196	0.352153
ACKR2	1.91196	1.54822
ACKR3	0.159513	0.476339
ACKR4	0.383464	0.743746
ACLY	1.26429	1.14067
ACMSD	0.190015	0.618279
ACO1	0.707505	0.677545
ACOD1	0.429834	0.889176
ACOT1	0.0675287	0.413835
ACOT11	2.42361	1.78237
ACOT12	0.461366	0.790248
ACOT13	1.2667	1.19107
ACOT2	0.382571	1.14226
ACOT4	0.48486	1.19379
ACOT6	1.56133	2.40437
ACOT7	0.460679	0.452127
ACOT8	0.720901	1.70371
ACOT9	0.80739	1.45271
ACOX1	1.04123	1.24927
ACOX2	0.313394	0.576169
ACOX3	0.482387	1.03533
ACOXL	1.8546	1.39823
ACOXL-AS1	0.403867	0.657221
ACP1	0.425575	0.253477
ACP2	0.594637	0.605226
ACP5	2.67532	0.873807
ACP6	1.0503	1.05457
ACP7	1.01932	1.88627
ACPP	0.448932	0.544452
ACPT	0.769676	1.08574
ACRBP	4.52511	1.68145
ACRV1	0.748929	1.61258
ACSBG1	0.485272	0.552481
ACSBG2	1.83227	2.55808
ACSF2	2.70547	1.34735
ACSF3	2.19808	1.13958
ACSL1	0.164666	0.169749
ACSL3	2.16009	1.22542
ACSL4	0.352276	0.902895
ACSL5	0.523742	0.249977
ACSL6	0.363405	0.862082
ACSM1	0.487814	0.916134
ACSM2B	0.350215	0.466185
ACSM3	4.77544	2.83505
ACSM4	4.97322	1.73532
ACSM5	0.65351	1.14866
ACSM6	0.350764	1.01208
ACSS1	0.0770088	0.163188
ACSS2	2.13674	1.18666
ACSS3	0.0676661	0.31512
ACTA1	0.238583	0.349675
ACTA2	0.253834	0.453343
ACTA2-AS1	0.0675287	0.11494
ACTB	3.12858	1.3968
ACTBL2	0.143644	0.312003
ACTC1	0.118776	0.246417
ACTG1	0.575677	0.248184
ACTG1P17	0.87959	1.56121
ACTG1P20	4.58721	3.29413
ACTG1P4	0.220722	0.586069
ACTG2	1.31327	2.25154
ACTL10	1.05264	0.706364
ACTL6A	1.40113	1.17138
ACTL6B	2.02655	1.49728
ACTL7A	0.514812	1.04642
ACTL7B	0.934341	1.67259
ACTL8	0.466862	1.9187
ACTL9	0.688545	1.05675
ACTN1	0.142477	0.462847
ACTN1-AS1	4.15154	1.60515
ACTN2	0.508354	0.461052
ACTN3	1.64954	2.14555
ACTN4	1.97489	0.913809
ACTR10	4.94972	3.12765
ACTR1A	0.276572	0.191098
ACTR1B	0.351657	0.225191
ACTR2	4.52621	2.33333
ACTR3	2.14477	1.00612
ACTR3B	0.854035	0.82179
ACTR3BP2	0.0225325	0.115077
ACTR3BP5	0.03373	0.172264
ACTR3C	0.0225325	0.1074
ACTR5	2.563	1.74083
ACTR6	2.40012	2.39312
ACTR8	0.219417	0.586247
ACTRT1	0.297112	1.33234
ACTRT2	0.125989	0.40672
ACTRT3	0.0814741	0.0999935
ACVR1	0.352001	0.754764
ACVR1B	2.02545	1.1916
ACVR1C	0.189328	0.827921
ACVR2A	0.445978	0.384818
ACVR2B	1.00105	0.427865
ACVR2B-AS1	0.882888	0.38327
ACVRL1	5.32144	1.66145
ACY1	3.54742	1.52647
ACY3	0.257475	0.33289
ACYP1	1.92522	1.5851
ACYP2	2.81752	2.1108
ADA	0.669448	0.485128
ADAD1	0.321912	0.666266
ADAD2	1.12161	1.1515
ADAL	1.09063	0.806322
ADAM10	0.222508	0.586699
ADAM11	0.935647	1.76893
ADAM12	0.247582	0.610254
ADAM15	2.27619	0.891795
ADAM17	0.136775	0.434963
ADAM18	0.759921	1.13371
ADAM19	0.344032	0.756752
ADAM1A	0.167757	0.467703
ADAM2	0.410668	1.36501
ADAM20	0.104625	0.351661
ADAM20P1	0.226149	0.489512
ADAM21	0.246758	0.466564
ADAM21P1	0.407989	0.669572
ADAM22	0.313874	0.741343
ADAM23	0.116166	0.235502
ADAM28	0.129699	0.447708
ADAM29	0.199357	0.471308
ADAM30	0.829167	1.18582
ADAM32	0.498737	1.46578
ADAM33	0.8991	0.719776
ADAM3B	0.489944	1.09902
ADAM5	0.348291	0.726632
ADAM6	0.03373	0.125101
ADAM7	0.347467	0.877022
ADAM8	0.409569	0.315586
ADAM9	0.485616	0.345893
ADAMDEC1	0.357153	0.974357
ADAMTS1	0.220859	0.561482
ADAMTS10	1.98224	1.97058
ADAMTS12	0.274923	0.736415
ADAMTS13	4.38009	2.4756
ADAMTS14	8.61063	2.24165
ADAMTS15	0.230958	0.645789
ADAMTS16	0.385731	0.805914
ADAMTS17	0.256581	0.661597
ADAMTS18	0.222027	0.643585
ADAMTS19	0.11754	0.362315
ADAMTS19-AS1	0.185068	0.575241
ADAMTS2	0.224225	0.669583
ADAMTS20	0.136225	0.466546
ADAMTS3	0.133958	0.427224
ADAMTS4	1.42367	0.681787
ADAMTS5	0.0563311	0.176872
ADAMTS6	0.364435	0.849076
ADAMTS7	0.0675287	0.144103
ADAMTS7P1	1.29857	0.764797
ADAMTS8	0.137324	0.39464
ADAMTS9	0.456145	1.19802
ADAMTS9-AS1	0.148934	0.33072
ADAMTS9-AS2	0.326721	0.523197
ADAMTSL1	0.135057	0.443264
ADAMTSL2	0.120288	0.330993
ADAMTSL3	0.291617	0.688044
ADAMTSL4	5.25487	1.88919
ADAMTSL4-AS1	0.648358	0.22116
ADAMTSL5	2.89123	2.03097
ADAP1	1.41989	0.794571
ADAP2	2.28471	2.61955
ADAR	0.229103	0.373187
ADARB1	1.27727	0.72321
ADARB2	0.104693	0.273857
ADARB2-AS1	0.299998	0.610154
ADAT1	1.94803	0.660738
ADAT2	0.324935	1.08435
ADAT3	3.33844	1.53558
ADCK1	2.88718	2.50849
ADCK2	1.58923	1.00358
ADCK5	3.72541	1.67846
ADCY1	0.317447	0.638911
ADCY10	1.34549	1.38277
ADCY10P1	0.284404	0.855522
ADCY2	0.13018	0.291558
ADCY3	0.186717	0.0662293
ADCY4	1.09495	0.331043
ADCY5	0.263589	0.822102
ADCY6	0.493172	0.859391
ADCY7	1.51668	0.55055
ADCY8	0.41053	1.11422
ADCY9	0.660036	0.85884
ADCYAP1	0.0423858	0.0883
ADCYAP1R1	0.0843593	0.226996
ADD1	3.20765	2.35975
ADD2	0.628161	0.951423
ADD3	1.46365	0.738417
ADD3-AS1	0.428735	1.08337
ADGB	0.589485	1.14344
ADGRA1	0.225737	0.448885
ADGRA2	1.46626	1.07816
ADGRA3	0.151613	0.442802
ADGRB1	0.110258	0.277354
ADGRB2	0.343689	0.772674
ADGRB3	0.160269	0.123811
ADGRD1	2.28897	1.18919
ADGRD1-AS1	0.711559	0.777734
ADGRE1	1.34899	2.85683
ADGRE2	0.643961	0.925037
ADGRE3	0.869011	1.89204
ADGRE4P	0.287289	0.743641
ADGRE5	3.08475	1.52707
ADGRF1	0.412591	1.24076
ADGRF2	2.20207	1.22803
ADGRF3	0.45113	0.707191
ADGRF4	0.193518	0.266013
ADGRG1	1.54897	1.07347
ADGRG2	0.14495	0.356492
ADGRG3	1.89376	0.848707
ADGRG4	0.299379	0.871454
ADGRG5	3.25656	2.12969
ADGRG6	0.33991	0.927695
ADGRG7	1.17883	0.737965
ADGRL1	1.05903	0.865722
ADGRL2	0.109708	0.349719
ADGRL3	0.0860767	0.25361
ADGRL4	0.185206	0.617545
ADGRV1	0.880483	1.09835
ADH1A	0.357771	0.981244
ADH1B	0.316897	0.916465
ADH1C	0.291685	0.898289
ADH4	0.506087	1.20155
ADH5	0.321362	0.694708
ADH6	0.0339361	0.071868
ADH7	0.26826	0.833821
ADHFE1	3.0877	1.71749
ADI1	0.645747	1.02508
ADIG	0.235904	0.516755
ADIPOQ	0.83061	1.56917
ADIPOQ-AS1	1.5287	2.27355
ADIPOR1	2.15089	0.741955
ADIPOR2	1.53049	1.51961
ADIRF	0.457175	0.387305
ADK	1.19436	1.10356
ADM	0.758684	0.595284
ADM5	0.279938	0.289428
ADNP	0.332766	0.300702
ADNP-AS1	0.2403	0.152848
ADNP2	2.20839	1.25318
ADO	0.612429	0.582743
ADORA1	0.325347	0.750516
ADORA2B	1.25261	0.655111
ADORA3	0.639565	0.620293
ADPGK	0.265924	0.83236
ADPGK-AS1	2.80405	1.88088
ADPRH	1.83523	1.38492
ADPRHL1	0.270939	0.136676
ADPRHL2	2.18599	1.37227
ADPRM	0.760402	0.981927
ADRA1A	0.220653	0.676112
ADRA1B	0.238308	0.701207
ADRA1D	1.76049	1.08244
ADRA2B	0.166933	0.0869179
ADRA2C	0.0449962	0.0649849
ADRB1	0.100297	0.248315
ADRB2	0.417675	0.404757
ADRB3	0.785133	0.599472
ADRM1	0.866057	0.374675
ADSS	0.456901	1.27242
ADSSL1	0.212822	0.1757
ADTRP	0.597454	0.911446
AEBP1	1.17883	1.31788
AEBP2	1.29211	1.11901
AEN	1.48907	1.1237
AES	2.35753	1.73409
AFAP1	0.913801	0.987496
AFAP1-AS1	1.41068	1.24227
AFAP1L1	1.01424	1.65343
AFAP1L2	0.142545	0.535211
AFDN	0.408469	0.256195
AFDN-AS1	0.408469	0.252441
AFF1	2.34873	1.34844
AFF1-AS1	5.12586	2.02165
AFF2	0.107991	0.34014
AFF3	0.212891	0.563783
AFF4	0.119532	0.069223
AFG1L	1.99131	2.38304
AFG3L1P	1.10189	0.533095
AFG3L2	0.373159	0.485084
AFM	0.337506	0.990043
AFMID	3.86274	1.58821
AFP	1.48852	1.10167
AFTPH	0.971987	1.18366
AGA	0.257131	0.769333
AGAP1	1.77697	0.586537
AGAP1-IT1	3.5545	1.06358
AGAP11	0.624451	0.514176
AGAP2	0.409431	0.616642
AGAP2-AS1	0.301921	0.55074
AGAP3	1.55103	0.626599
AGAP5	0.270046	0.275848
AGAP6	0.135057	0.34488
AGBL1	0.106548	0.384936
AGBL1-AS1	0.0675287	0.22379
AGBL2	1.23063	2.05613
AGBL3	0.515155	0.821541
AGBL4	0.261459	0.865334
AGBL4-IT1	0.265856	0.773758
AGBL5	0.71939	0.524025
AGBL5-AS1	0.405653	0.235239
AGER	0.333522	0.140319
AGFG1	2.87151	1.79828
AGFG2	6.59143	2.4776
AGGF1	1.33931	1.05221
AGK	1.44661	1.68392
AGL	2.24363	1.24844
AGMAT	0.642862	1.55929
AGMO	0.116921	0.324847
AGO1	3.06242	3.47238
AGO2	0.172566	0.517085
AGO3	1.5568	1.66116
AGO4	2.13227	1.10239
AGPAT1	1.86291	0.60985
AGPAT2	0.667661	0.577242
AGPAT3	3.26995	1.23476
AGPAT4	0.211173	0.577283
AGPAT4-IT1	0.705857	1.44278
AGPAT5	1.63539	1.10209
AGPS	1.39749	1.04136
AGR2	0.807528	0.787187
AGR3	0.162811	0.467682
AGRN	0.873545	0.38721
AGRP	1.13191	0.696175
AGT	0.228141	0.448206
AGTPBP1	0.442131	0.477967
AGTR1	0.167963	0.465369
AGTRAP	4.74823	1.69274
AGXT	0.126745	0.264756
AGXT2	0.547855	0.918332
AHCTF1	1.14153	1.08976
AHCTF1P1	0.144331	0.432999
AHCY	0.557197	1.46477
AHCYL1	0.894566	0.531347
AHCYL2	1.34528	1.02838
AHDC1	3.32725	1.95879
AHI1	0.746869	0.489546
AHNAK	2.64303	1.81944
AHNAK2	0.0846341	0.161361
AHR	0.189465	0.407996
AHRR	0.0899924	0.250202
AHSA1	1.73995	0.985598
AHSA2	1.95977	0.94887
AHSG	0.594706	0.582924
AHSP	1.65236	0.662033
AICDA	0.733541	1.75968
AIDA	0.0667043	0.229625
AIF1	2.38171	0.764636
AIF1L	1.74262	2.61592
AIFM1	0.781492	1.07861
AIFM2	0.220378	0.477536
AIG1	0.522162	0.349214
AIM2	0.413828	1.16067
AIMP1	1.37482	1.22151
AIMP2	2.99407	1.75216
AIP	7.34551	2.38082
AIPL1	0.633313	0.894635
AIRE	0.42372	0.952279
AIRN	1.41089	1.34116
AJAP1	0.03373	0.0733108
AJUBA	0.294708	0.141401
AK1	2.54308	1.35605
AK2	2.29591	0.923415
AK3	0.207395	0.412412
AK4	0.914076	0.754976
AK5	0.200594	0.414489
AK6	0.834182	2.54401
AK7	2.8136	2.0654
AK8	0.463564	0.927047
AK9	0.495508	1.27685
AKAIN1	0.258162	0.888855
AKAP1	1.73651	0.694862
AKAP10	0.191663	0.481045
AKAP11	0.915381	1.14458
AKAP12	1.58881	1.36541
AKAP13	0.734022	0.86879
AKAP14	2.64289	2.2009
AKAP17A	0.420423	0.660188
AKAP2	0.0567433	0.179344
AKAP3	0.448932	1.16521
AKAP4	0.346711	0.244474
AKAP5	0.55074	0.35022
AKAP6	1.51462	0.813154
AKAP7	0.144537	0.495605
AKAP8	1.13397	1.14448
AKAP8L	0.805604	0.655355
AKAP9	1.65524	1.67419
AKIP1	1.69735	0.665037
AKIRIN1	3.26693	2.14978
AKIRIN2	0.756349	1.32605
AKNA	0.744395	1.18458
AKNAD1	0.667661	0.545393
AKR1A1	3.43977	2.19859
AKR1B1	0.57602	0.212014
AKR1B10	0.492898	0.778501
AKR1B15	0.943959	1.02096
AKR1C1	0.997542	0.496379
AKR1C2	0.204235	0.609071
AKR1C3	0.332903	0.552991
AKR1C4	0.521681	1.45001
AKR1C6P	1.24877	1.10258
AKR1C8P	0.634	1.71935
AKR1D1	0.733541	2.61995
AKR1E2	2.22378	1.32872
AKR7A2	1.49312	1.2115
AKR7A2P1	0.995756	2.28
AKR7A3	0.467136	1.10515
AKR7L	0.706612	1.48702
AKT1	0.348429	0.260682
AKT1S1	3.94545	1.71792
AKT2	1.40718	0.395754
AKT3	0.147835	0.320619
AKTIP	0.26036	0.526496
ALAD	1.46523	2.07405
ALAS1	2.44752	1.16993
ALAS2	2.42224	0.716594
ALB	0.247651	0.467021
ALCAM	0.0562624	0.0791326
ALDH16A1	2.27447	1.64432
ALDH18A1	0.388685	1.00805
ALDH1A1	0.561869	0.781774
ALDH1A2	1.23324	0.998984
ALDH1A3	0.110395	0.245169
ALDH1B1	4.90108	1.47719
ALDH1L1	0.315592	0.788537
ALDH1L1-AS1	0.394181	1.00351
ALDH1L1-AS2	0.282137	0.858089
ALDH1L2	0.675699	1.93904
ALDH2	2.77589	1.89782
ALDH3A1	0.180054	0.653553
ALDH3A2	0.688477	0.883253
ALDH3B1	1.92934	0.63831
ALDH3B2	0.554518	0.955592
ALDH4A1	0.524292	1.01866
ALDH5A1	1.3753	0.724526
ALDH6A1	1.11123	1.487
ALDH7A1	1.26862	1.27786
ALDH8A1	0.487539	1.06495
ALDH9A1	0.261253	0.974903
ALDOA	3.51527	1.40933
ALDOB	0.183832	0.503431
ALDOC	0.68566	0.274711
ALG1	1.19367	1.02133
ALG10	0.67563	0.441526
ALG11	3.83842	2.66536
ALG13	1.40539	1.13665
ALG14	0.383464	0.970442
ALG1L	0.290311	0.432853
ALG1L2	1.21091	0.89823
ALG1L9P	0.750784	0.795867
ALG2	2.12966	1.39373
ALG3	1.26278	1.54321
ALG5	0.362855	0.66376
ALG6	1.46825	1.11685
ALG8	0.73677	1.87806
ALG9	0.357634	0.834975
ALK	0.292853	0.678679
ALKAL1	0.171741	0.559364
ALKBH1	0.329606	0.96701
ALKBH2	2.08446	1.80131
ALKBH3	0.497638	0.633445
ALKBH3-AS1	1.15527	1.38378
ALKBH4	1.11838	1.46722
ALKBH5	3.46079	1.74039
ALKBH6	0.380235	0.298168
ALKBH7	1.91045	1.17895
ALKBH8	1.04886	0.893046
ALLC	1.24052	1.51684
ALMS1	2.23188	1.493
ALMS1-IT1	0.184038	0.181046
ALMS1P1	0.392601	1.11248
ALOX12	5.34459	1.02
ALOX12-AS1	2.05025	1.5841
ALOX12B	0.627337	0.41668
ALOX12P2	0.073574	0.192129
ALOX15	0.498393	0.940578
ALOX15B	0.952134	1.24863
ALOX15P1	0.551839	0.337246
ALOX5	1.50232	0.696801
ALOX5AP	0.338674	0.97022
ALOXE3	1.6955	1.92356
ALPI	0.135057	0.187825
ALPK1	1.25289	0.97713
ALPK2	0.210074	0.443247
ALPK3	0.993901	0.533054
ALPL	1.10684	1.5244
ALPP	0.525116	1.66625
ALPPL2	0.380235	0.963729
ALS2	0.335033	0.400894
ALS2CL	0.53968	1.27528
ALX3	1.23379	0.401508
ALX4	0.924586	0.692362
ALYREF	2.49526	1.50777
AMACR	0.144537	0.0865425
AMBN	0.48012	0.800915
AMBP	0.0899924	0.221601
AMBRA1	0.881857	1.38749
AMD1	1.42545	1.1947
AMDHD1	0.336544	0.744113
AMDHD2	1.46083	0.511922
AMELX	1.17073	0.802862
AMER2	0.141309	0.359244
AMER3	0.262558	0.807844
AMFR	0.405928	0.580573
AMH	0.395074	0.573134
AMHR2	2.45405	0.719262
AMIGO1	0.655365	0.604515
AMIGO2	1.00269	0.737267
AMIGO3	0.0511102	0.0395156
AMMECR1	0.475586	0.257483
AMMECR1L	0.978238	0.518462
AMN	0.233706	0.209097
AMN1	1.00599	1.66666
AMOT	0.202723	0.631486
AMOTL1	0.40792	0.307749
AMOTL2	0.135057	0.252392
AMPD1	0.468922	0.57537
AMPD2	1.65682	0.929959
AMPD3	3.02526	1.32322
AMPH	0.234667	0.416739
AMT	1.26903	0.807473
AMTN	0.115891	0.47146
AMY2A	0.077421	0.227706
AMY2B	0.292029	0.605979
AMZ1	0.630497	1.15789
AMZ2	1.14421	1.25864
AMZ2P1	1.0411	0.834983
ANAPC10	0.252185	0.654209
ANAPC11	2.23923	1.35111
ANAPC13	0.461572	0.423366
ANAPC15	1.78934	1.25671
ANAPC16	3.65905	1.99333
ANAPC2	0.345612	0.368662
ANAPC4	1.47649	0.637349
ANAPC5	0.754425	1.52528
ANAPC7	0.174489	0.422568
ANG	1.24451	0.938158
ANGEL1	0.29409	0.679975
ANGEL2	0.224981	0.375335
ANGPT1	0.253696	0.804624
ANGPT2	0.171741	0.381281
ANGPT4	0.281312	0.544199
ANGPTL1	0.237278	0.675503
ANGPTL2	0.642106	1.19895
ANGPTL3	0.653647	1.49496
ANGPTL4	1.47107	1.20851
ANGPTL5	0.0750853	0.227846
ANGPTL6	1.64679	0.820464
ANGPTL7	0.384563	1.44068
ANGPTL8	1.07524	2.4195
ANHX	0.223126	0.519186
ANK1	0.433063	0.617316
ANK2	0.287907	0.56063
ANK3	1.26711	0.933293
ANKAR	0.261665	0.658055
ANKDD1A	0.467617	0.51833
ANKDD1B	2.98809	2.32572
ANKEF1	0.384082	0.534294
ANKFN1	0.808833	1.09563
ANKFY1	2.38205	0.797643
ANKH	0.109708	0.11903
ANKHD1	1.32701	1.42239
ANKHD1-EIF4EBP3	1.32701	1.42239
ANKIB1	0.218936	0.21919
ANKK1	0.193449	0.491115
ANKLE1	0.965736	0.907354
ANKLE2	0.167551	0.326297
ANKMY1	0.132378	0.264338
ANKMY2	0.631252	1.1729
ANKRA2	0.418293	0.976938
ANKRD1	0.22979	0.443375
ANKRD10	0.683668	0.782079
ANKRD11	0.152644	0.356795
ANKRD12	0.691774	0.93795
ANKRD13A	2.7886	1.58354
ANKRD13B	0.803612	0.371654
ANKRD13C	0.919091	1.08407
ANKRD13D	0.309203	0.153075
ANKRD16	0.58076	1.19303
ANKRD17	0.360794	0.709788
ANKRD18A	0.03373	0.160772
ANKRD18B	0.765142	0.909537
ANKRD18CP	0.138355	0.265905
ANKRD18DP	0.370206	0.594159
ANKRD19P	0.158964	0.255128
ANKRD2	0.969926	1.30916
ANKRD20A11P	0.123791	0.537354
ANKRD20A12P	0.155254	0.317179
ANKRD20A19P	0.115822	0.432288
ANKRD20A8P	0.131416	0.423016
ANKRD22	0.19132	0.687486
ANKRD23	0.576501	0.413563
ANKRD24	3.47027	1.12447
ANKRD26	0.41211	1.15151
ANKRD26P1	0.0916412	0.28257
ANKRD26P3	0.205677	0.580845
ANKRD27	0.548679	1.04809
ANKRD28	0.534596	2.23551
ANKRD29	0.593538	1.08693
ANKRD30A	0.168787	0.551084
ANKRD30B	0.101259	0.413694
ANKRD30BL	0.0607964	0.310497
ANKRD30BP3	1.2792	1.38028
ANKRD31	0.299379	0.833738
ANKRD33	4.27588	1.73832
ANKRD33B	0.549778	0.989288
ANKRD34A	2.00223	0.83884
ANKRD34B	1.74846	1.79599
ANKRD34C	0.26984	0.75948
ANKRD34C-AS1	0.310783	0.811465
ANKRD35	0.709635	0.260988
ANKRD36	0.03373	0.0746524
ANKRD36BP1	0.818931	1.22539
ANKRD36BP2	0.146117	0.623086
ANKRD36C	0.0675287	0.321871
ANKRD37	1.584	1.33522
ANKRD39	0.994176	1.99573
ANKRD40	0.568326	1.00218
ANKRD42	2.4107	2.83293
ANKRD44	0.0675287	0.0852066
ANKRD44-IT1	0.135057	0.32874
ANKRD45	0.78788	2.02583
ANKRD46	0.370206	0.724258
ANKRD49	1.21236	1.54429
ANKRD50	0.0916412	0.264759
ANKRD52	0.0496676	0.0171648
ANKRD53	1.44922	0.748134
ANKRD55	1.98684	1.20283
ANKRD6	0.511308	0.69093
ANKRD60	0.462396	0.999804
ANKRD61	2.26067	1.12224
ANKRD62	0.606659	1.0147
ANKRD63	0.318065	0.201088
ANKRD65	1.78061	1.78259
ANKRD66	0.27513	0.82924
ANKRD7	1.38897	1.17924
ANKRD9	4.12564	1.65983
ANKS1A	1.74242	2.07198
ANKS1B	1.90811	1.4769
ANKS3	0.445222	0.422839
ANKS4B	2.28485	1.4267
ANKS6	0.20025	0.520222
ANKUB1	0.508079	1.29004
ANKZF1	0.76157	0.449478
ANLN	2.1173	1.49806
ANO1	0.525528	0.956453
ANO1-AS2	0.375839	0.616809
ANO10	0.144331	0.423383
ANO2	0.830129	1.01969
ANO4	0.246414	0.791912
ANO5	0.69459	1.13761
ANO6	1.40244	1.41358
ANO7	0.634412	0.922075
ANO8	0.273206	0.240252
ANO9	1.80301	0.783092
ANOS1	0.135057	0.68976
ANP32A	1.03684	1.59252
ANP32A-IT1	2.9523	1.68767
ANP32AP1	0.569838	1.01618
ANP32B	2.43357	1.09506
ANP32C	0.249162	0.617637
ANP32D	0.25088	0.59061
ANP32E	0.375358	1.07347
ANPEP	3.71806	1.07937
ANTXR1	0.254246	0.310405
ANTXR2	0.121799	0.307581
ANTXRL	1.01533	0.907614
ANTXRLP1	0.693629	0.296003
ANXA1	2.71489	0.852169
ANXA10	0.276435	0.864451
ANXA11	1.42188	0.486304
ANXA13	0.601644	0.966997
ANXA2	0.164322	0.345514
ANXA2P1	0.582272	1.3302
ANXA2P2	1.0683	0.425232
ANXA2P3	0.0698644	0.250422
ANXA2R	0.863034	0.816363
ANXA3	2.70376	1.61614
ANXA4	3.95287	1.41283
ANXA5	0.231576	0.571152
ANXA6	3.60066	1.38817
ANXA7	0.523193	1.48989
ANXA9	2.87832	1.07558
AOAH	0.469678	1.26569
AOAH-IT1	0.219073	0.383049
AOC1	0.255001	0.6693
AOC2	0.191045	0.306519
AOC3	0.309547	0.411368
AOC4P	0.716986	1.3622
AOX1	0.378174	0.857599
AP1AR	1.10574	1.40839
AP1G1	1.07696	1.18123
AP1G2	0.69569	0.485465
AP1M1	4.7729	2.13397
AP1M2	3.36166	2.37706
AP1S1	2.7019	1.44297
AP1S2	0.0731618	0.214175
AP1S3	0.421659	0.717097
AP2A1	5.04864	2.28309
AP2A2	1.25797	0.511811
AP2B1	2.55496	2.12486
AP2M1	1.09997	0.476836
AP2S1	6.73597	1.99969
AP3B1	0.0941829	0.238833
AP3B2	0.257131	0.567527
AP3D1	0.19922	0.444893
AP3M1	0.196472	0.228424
AP3M2	1.52953	0.911977
AP3S1	1.08836	0.886848
AP3S2	0.392944	0.445094
AP4B1	0.514125	1.21963
AP4B1-AS1	2.29185	1.86494
AP4E1	0.937433	1.33761
AP4M1	1.17341	0.958794
AP4S1	2.28595	1.50979
AP5B1	0.998985	0.944027
AP5M1	1.69832	1.73701
AP5S1	2.04826	0.976521
AP5Z1	2.20928	1.5285
APAF1	1.58442	1.5491
APBA2	1.72937	1.04588
APBA3	0.647808	1.40146
APBB1	0.588248	0.798446
APBB1IP	0.843181	1.58948
APBB2	0.12805	0.402879
APBB3	1.9922	1.24687
APC	3.64703	1.503
APC2	1.94755	0.932381
APCDD1	0.178954	0.451462
APCDD1L	0.465762	1.04245
APCDD1L-AS1	0.545794	1.41078
APCS	0.185343	0.505021
APEH	0.168787	0.0775143
APELA	0.149965	0.518822
APEX1	1.55254	1.30837
APEX2	2.97518	1.31019
APH1A	1.0132	0.576929
APH1B	2.71935	1.24981
API5	1.51902	1.05666
APIP	0.26297	0.783651
APLF	1.1541	0.683784
APLN	0.586943	0.437922
APLNR	2.76627	1.31915
APLP1	0.619437	0.408433
APLP2	1.17313	0.960368
APMAP	0.184588	0.478665
APOA1	0.777576	0.412471
APOA1-AS	0.614834	0.58282
APOA2	1.47567	0.812492
APOA4	1.3999	1.10518
APOA5	2.02311	1.33594
APOB	0.0675287	0.171502
APOBEC1	0.647602	1.39231
APOBEC2	1.76646	1.50417
APOBEC4	0.667799	0.625117
APOBR	2.01748	1.26906
APOC1	4.84764	1.59883
APOC1P1	1.49339	1.15111
APOC2	3.18099	1.44354
APOC3	1.59733	1.07612
APOC4	3.73276	1.55687
APOC4-APOC2	3.73276	1.55687
APOD	1.03553	0.894637
APOE	2.44319	1.45256
APOF	1.72483	1.45901
APOH	0.481769	1.01025
APOLD1	1.01774	0.895293
APOM	1.34075	1.05521
APOO	0.493722	1.10688
APOOL	1.52898	1.4946
APOOP5	0.183488	0.505109
APOPT1	0.633038	0.449321
APP	0.190221	0.561358
APPBP2	0.43059	1.63291
APPL1	1.23812	0.628473
APPL2	1.33725	0.924225
APRT	1.32323	0.918905
APTR	0.792895	2.02087
APTX	0.317103	0.8684
AQP1	0.901848	0.298947
AQP10	4.88247	1.58429
AQP11	1.4021	1.04912
AQP12A	0.150858	0.258749
AQP2	2.5889	2.14987
AQP3	2.04468	0.831923
AQP4	0.238102	0.796036
AQP4-AS1	0.0537894	0.253674
AQP5	0.481631	1.02105
AQP6	1.09791	1.01291
AQP7	1.25831	1.03691
AQP8	5.25673	2.52217
AQP9	0.541054	0.462502
AQR	0.297112	0.418737
AR	0.292578	1.0574
ARAF	1.82403	0.672414
ARAP1	0.422964	0.39872
ARAP1-AS2	0.512682	0.213964
ARAP2	0.212272	0.465803
ARAP3	1.3268	0.598375
ARC	0.0225325	0.0350536
ARCN1	1.4427	1.67151
AREL1	1.65346	0.690473
ARF1	1.23221	0.497339
ARF3	1.07407	1.19226
ARF4	0.589141	0.878211
ARF4-AS1	3.78793	2.16468
ARF5	0.999122	0.488913
ARF6	0.823809	0.730262
ARFGAP1	0.918129	0.503664
ARFGAP2	0.381747	0.836411
ARFGEF1	0.146117	0.296163
ARFGEF2	2.17631	0.880409
ARFGEF3	0.242911	0.762586
ARFIP1	0.276984	0.246686
ARFIP2	0.986139	0.667025
ARFRP1	0.290792	0.235565
ARG1	0.737388	0.739682
ARG2	1.45781	0.723222
ARGFX	1.55687	2.03915
ARGFXP2	1.54066	1.11365
ARGLU1	0.100709	0.296591
ARHGAP1	0.218249	0.345826
ARHGAP10	0.278358	0.417075
ARHGAP11A	0.445566	1.14375
ARHGAP11B	0.46377	0.866924
ARHGAP12	0.120356	0.261505
ARHGAP15	0.555892	1.16047
ARHGAP17	0.341834	1.00347
ARHGAP18	0.440551	0.773874
ARHGAP19	0.212341	0.0802932
ARHGAP19-SLIT1	0.567845	0.906289
ARHGAP20	0.244285	0.633715
ARHGAP21	0.414446	1.18797
ARHGAP22	0.823809	1.08902
ARHGAP22-IT1	1.37503	0.803254
ARHGAP23	0.306661	0.676104
ARHGAP24	0.391089	0.533252
ARHGAP25	1.18165	1.42063
ARHGAP26	0.822229	0.920907
ARHGAP26-AS1	0.494203	0.974918
ARHGAP26-IT1	0.906244	0.670474
ARHGAP27	2.26884	1.03711
ARHGAP27P1	0.705651	1.05298
ARHGAP27P1-BPTFP1-KPNA2P3	0.358665	0.698074
ARHGAP28	1.87006	1.23768
ARHGAP29	0.50753	1.62846
ARHGAP30	0.72571	0.467767
ARHGAP31	0.413965	0.470844
ARHGAP31-AS1	0.745014	0.493617
ARHGAP33	2.11077	1.49877
ARHGAP35	2.03115	1.06134
ARHGAP36	0.146255	0.321393
ARHGAP4	0.490562	0.480586
ARHGAP40	1.50329	1.20615
ARHGAP42	0.767958	0.708991
ARHGAP44	0.202517	0.383276
ARHGAP45	0.485959	0.311263
ARHGAP5	0.239133	0.336999
ARHGAP5-AS1	0.787537	0.813103
ARHGAP6	0.536932	0.227696
ARHGAP9	1.05106	0.427818
ARHGDIA	0.974529	0.536318
ARHGDIB	0.110121	0.233898
ARHGDIG	0.350077	0.605622
ARHGEF1	2.97635	1.39772
ARHGEF10	0.916412	1.17021
ARHGEF10L	0.99026	1.71949
ARHGEF11	0.122829	0.177624
ARHGEF12	0.688614	0.644993
ARHGEF15	3.48051	1.66398
ARHGEF16	1.16963	1.30179
ARHGEF17	0.505675	0.496093
ARHGEF18	3.03089	1.86151
ARHGEF19	2.56169	1.89363
ARHGEF2	0.286327	0.289168
ARHGEF25	0.109983	0.0365983
ARHGEF26	0.411973	0.348688
ARHGEF26-AS1	0.0295395	0.0638848
ARHGEF28	0.261665	0.502175
ARHGEF3	0.376251	0.307737
ARHGEF3-AS1	0.314287	0.472353
ARHGEF33	0.862485	2.08494
ARHGEF34P	0.0482937	0.073736
ARHGEF37	2.12966	2.3938
ARHGEF38	0.251635	0.631566
ARHGEF38-IT1	0.436086	0.858835
ARHGEF39	4.36168	1.61797
ARHGEF4	0.264756	0.673848
ARHGEF40	0.536176	0.361307
ARHGEF6	0.497706	1.2933
ARHGEF7	0.627337	0.526859
ARHGEF7-AS1	0.551083	0.879047
ARHGEF7-AS2	0.177718	0.249365
ARHGEF9	0.211517	0.498938
ARHGEF9-IT1	0.0396379	0.153035
ARID1A	0.540504	0.297606
ARID1B	0.883506	0.626567
ARID2	0.187473	0.270248
ARID3A	2.36144	1.69833
ARID3B	2.00601	1.03778
ARID3C	0.372679	0.298921
ARID4A	1.25667	1.12394
ARID4B	0.386899	1.06099
ARID5A	1.89602	1.35971
ARID5B	0.559258	0.525597
ARIH1	1.82348	1.7986
ARIH2	4.93777	3.40847
ARIH2OS	4.71698	3.30146
ARL1	0.336132	1.14223
ARL10	1.63065	1.34616
ARL11	1.3029	0.545421
ARL13A	0.564891	1.02069
ARL13B	1.20404	0.850253
ARL14	0.395898	0.86922
ARL14EP	1.72916	1.00376
ARL14EPL	0.339361	0.858072
ARL15	0.0786575	0.144399
ARL16	1.21139	0.511026
ARL2	4.17263	1.82336
ARL2-SNX15	4.17263	1.82336
ARL2BP	0.975765	1.00152
ARL3	3.61577	1.43725
ARL4A	1.73411	1.50875
ARL4C	0.1692	0.350267
ARL4D	1.66816	1.45194
ARL5A	0.220378	0.130439
ARL5B	1.12662	1.06685
ARL5C	1.78913	2.24186
ARL6	0.345956	0.317349
ARL6IP1	1.01458	1.48073
ARL6IP4	3.66015	1.40094
ARL6IP5	2.34496	0.804916
ARL6IP6	0.605629	0.804363
ARL8A	0.792895	1.63031
ARL8B	3.07499	1.7991
ARL9	0.315867	0.519192
ARMC1	1.32481	1.5628
ARMC10	1.9742	1.66336
ARMC12	3.45008	1.57703
ARMC2	1.20329	1.50834
ARMC2-AS1	0.552389	0.954298
ARMC3	0.584951	1.05599
ARMC4	0.290998	0.985685
ARMC4P1	1.38664	0.614049
ARMC5	4.91304	1.57718
ARMC6	3.6291	2.8254
ARMC7	2.03761	1.67957
ARMC8	2.30099	1.54066
ARMC9	1.56257	0.941578
ARMCX1	0.386693	0.440873
ARMCX2	0.172703	0.269257
ARMCX3	0.108334	0.0689344
ARMCX4	0.296838	0.338102
ARMCX5	0.117608	0.15491
ARMCX5-GPRASP2	0.117608	0.15491
ARMCX6	0.085802	0.0444767
ARMS2	0.345818	0.934545
ARMT1	1.76969	1.95385
ARNT	0.320675	0.241819
ARNT2	0.339636	0.873061
ARNTL	0.48225	0.841307
ARNTL2	0.7705	0.447164
ARNTL2-AS1	0.441169	1.34933
ARPC1A	2.45879	1.54424
ARPC1B	5.06142	2.23338
ARPC2	1.3369	0.799095
ARPC3	0.729076	1.4262
ARPC4	5.53982	2.28118
ARPC4-TTLL3	5.53982	2.28118
ARPC5	0.642519	0.900228
ARPC5L	2.07621	1.27556
ARPIN	1.77965	1.98163
ARPP19	0.539886	1.29435
ARR3	0.395692	0.88257
ARRB1	0.764661	1.33341
ARRB2	1.62378	1.01682
ARRDC1	2.88951	1.38341
ARRDC1-AS1	3.86651	1.56231
ARRDC2	1.6356	0.829564
ARRDC3	0.608926	1.00575
ARRDC3-AS1	0.209937	0.322696
ARRDC4	1.31657	0.791109
ARRDC5	1.0604	1.39847
ARSB	0.679683	0.399084
ARSD	1.27102	1.18361
ARSD-AS1	1.43431	1.19852
ARSE	0.485684	1.0372
ARSF	0.386212	0.825826
ARSG	0.112525	0.0427451
ARSH	0.265993	0.361357
ARSI	1.60702	0.848733
ARSJ	0.17023	0.605417
ARSK	1.74558	2.10668
ART1	1.39639	0.790613
ART3	0.379273	0.935084
ART4	0.988062	0.576745
ART5	1.08822	0.61302
ARTN	0.981055	0.840448
ARV1	2.01205	1.13343
ARX	0.0820923	0.215834
AS3MT	0.402218	0.569105
ASAH1	1.44984	0.816452
ASAH2B	0.933723	0.896835
ASAP1	0.607964	0.959865
ASAP1-IT1	2.02208	2.0205
ASAP1-IT2	0.983322	1.3301
ASAP2	1.92707	0.643488
ASAP3	1.66871	3.11641
ASB1	3.77432	1.42524
ASB10	0.875743	1.72048
ASB11	0.292578	0.692266
ASB12	0.391433	0.718327
ASB13	0.35049	1.03891
ASB14	0.118021	0.317105
ASB15	0.750303	1.06794
ASB16	2.7763	1.06321
ASB16-AS1	0.638191	0.976337
ASB17	0.275473	0.890001
ASB18	0.301578	0.707886
ASB2	0.250468	0.735046
ASB3	2.04901	1.49278
ASB4	0.613735	1.4299
ASB5	0.0562624	0.17696
ASB6	0.355436	0.427294
ASB7	1.50143	0.86541
ASB8	0.760951	0.494419
ASB9	0.681401	1.28054
ASB9P1	0.868393	0.587896
ASCC1	1.47814	0.512063
ASCC3	0.229996	0.587986
ASCL1	0.101259	0.255613
ASCL2	0.818244	0.583915
ASCL3	2.43509	1.65272
ASCL4	0.38738	1.04237
ASCL5	0.199907	0.502615
ASF1A	1.18268	0.695136
ASF1B	1.40532	0.573728
ASGR1	0.357016	0.282109
ASGR2	0.235148	0.483996
ASH1L	0.136843	0.354216
ASH1L-AS1	1.09056	1.17113
ASH2L	2.62702	2.91821
ASIC1	0.994863	0.753077
ASIC2	0.356466	0.566313
ASIC3	0.264482	0.526975
ASIC5	0.157659	0.417131
ASIP	2.11929	1.21297
ASL	2.97181	1.79789
ASMT	0.394043	0.626905
ASMTL	0.30728	0.201866
ASMTL-AS1	0.674256	0.445325
ASNA1	2.72011	1.84013
ASNS	0.183626	0.561798
ASNSD1	0.76734	0.981855
ASNSP1	0.441513	0.596014
ASPA	0.334346	0.801386
ASPDH	0.847921	0.776494
ASPG	0.277465	0.545428
ASPH	0.198945	0.502905
ASPHD1	1.35765	1.06081
ASPM	0.270939	0.857145
ASPN	0.364229	0.733656
ASPRV1	0.529925	0.684526
ASPSCR1	3.04717	1.16654
ASRGL1	1.86786	1.5474
ASS1	1.01939	0.47868
ASTE1	1.10979	1.08384
ASTL	0.633657	1.30356
ASTN1	0.7141	0.536685
ASTN2	4.89463	1.82281
ASTN2-AS1	0.75683	1.33741
ASXL1	4.7527	2.27398
ASXL2	0.499698	0.879697
ASXL3	0.0190289	0.0756494
ASZ1	0.325965	1.2712
ATAD1	0.621772	1.22034
ATAD2	1.75018	1.88585
ATAD2B	2.31171	2.10717
ATAD3A	3.74595	2.7476
ATAD3B	3.32986	2.11782
ATAD3C	1.22314	1.63696
ATAD5	3.37451	2.13782
ATAT1	0.634138	0.940328
ATCAY	0.496126	0.742977
ATE1	0.113006	0.323919
ATE1-AS1	1.66513	1.1808
ATF1	2.93286	1.777
ATF2	0.249918	1.08111
ATF3	2.04434	1.1883
ATF5	3.58204	1.69512
ATF6	1.76234	2.02514
ATF6B	0.419117	0.37105
ATF7	1.05058	1.16554
ATF7IP	1.07757	1.73472
ATF7IP2	2.46483	1.70062
ATG10	2.16209	1.79752
ATG101	1.51675	1.30454
ATG12	0.26668	0.845002
ATG13	3.66681	1.52209
ATG14	0.622871	0.28871
ATG16L1	2.4625	1.67653
ATG16L2	3.60176	1.2795
ATG2A	0.792483	0.668463
ATG2B	0.211723	0.469472
ATG3	0.261596	0.627314
ATG4A	1.87919	0.973428
ATG4B	2.7592	1.90581
ATG4C	2.32242	2.03899
ATG4D	5.5537	4.00681
ATG5	0.328507	0.695328
ATG7	5.65022	2.91615
ATG9A	0.987238	0.532839
ATG9B	0.729626	0.335936
ATIC	2.45954	2.35326
ATL1	0.528894	0.651145
ATL2	0.15388	0.446759
ATL3	1.27968	0.887125
ATM	3.55882	1.65795
ATMIN	2.31679	1.409
ATN1	0.700704	0.231507
ATOH1	0.127295	0.189038
ATOH7	0.35626	0.475999
ATOH8	0.458412	1.07338
ATOX1	0.959484	1.02784
ATP10A	0.299586	0.604174
ATP10B	0.327545	1.00857
ATP10D	0.509522	0.600875
ATP11A	1.10251	0.571015
ATP11A-AS1	0.472426	0.908394
ATP11AUN	1.22232	0.970019
ATP11B	1.87308	1.48834
ATP11C	0.261734	0.76431
ATP12A	0.386693	0.710343
ATP13A1	0.180466	0.135498
ATP13A2	0.95866	1.69616
ATP13A3	0.409637	0.492395
ATP13A4	0.349871	1.00733
ATP13A4-AS1	0.401669	1.16616
ATP13A5	0.197434	0.60294
ATP13A5-AS1	0.163086	0.479939
ATP1A1	1.07407	0.648735
ATP1A1-AS1	0.0919159	0.213629
ATP1A2	0.521544	0.56813
ATP1A3	0.808421	1.71601
ATP1A4	1.57892	2.89751
ATP1B1	0.123516	0.108928
ATP1B2	3.99202	2.00804
ATP1B3	1.29809	1.64712
ATP1B4	1.01389	1.27331
ATP23	3.17076	3.07744
ATP2A1	0.279938	0.196666
ATP2A1-AS1	0.380647	0.260747
ATP2A2	2.62132	1.35527
ATP2A3	0.215982	0.366845
ATP2B1	0.578768	0.452191
ATP2B1-AS1	0.0438284	0.0411
ATP2B2	0.678035	1.0931
ATP2B2-IT2	0.443024	0.758184
ATP2B3	0.20815	0.366408
ATP2B4	1.15307	0.557359
ATP2C1	2.14189	0.703621
ATP2C2	0.848059	1.76214
ATP2C2-AS1	0.213646	0.472484
ATP4A	1.10835	1.63843
ATP4B	0.0675287	0.163163
ATP5A1	0.423239	0.712064
ATP5B	1.40986	1.04364
ATP5C1	1.4339	1.0546
ATP5D	2.08666	0.890282
ATP5E	0.480189	0.293646
ATP5EP2	0.609063	1.67434
ATP5F1	1.40828	0.864616
ATP5G1	0.883437	0.819901
ATP5G2	1.13803	1.35151
ATP5G3	0.991497	0.819124
ATP5H	1.38533	0.818924
ATP5I	0.643068	0.396486
ATP5J	0.83693	1.76274
ATP5J2	3.39354	2.0293
ATP5J2-PTCD1	2.17397	1.31763
ATP5L	2.15322	1.44611
ATP5O	0.835144	1.22958
ATP5S	3.16004	2.62362
ATP5SL	1.78687	1.67727
ATP6AP1	5.39522	1.67017
ATP6AP1L	2.29316	1.1148
ATP6AP2	2.23621	1.24128
ATP6V0A1	3.01646	1.88864
ATP6V0A2	2.18166	1.6947
ATP6V0A4	0.849707	1.303
ATP6V0B	0.722687	0.438877
ATP6V0C	3.858	0.913751
ATP6V0CP3	1.36418	1.02207
ATP6V0D1	0.236179	0.472222
ATP6V0D2	0.18603	0.369233
ATP6V0E1	1.6244	1.14915
ATP6V0E2	2.55778	1.39158
ATP6V0E2-AS1	1.90722	1.03967
ATP6V1A	1.48728	1.1731
ATP6V1B1	0.352894	1.0606
ATP6V1B1-AS1	0.437185	0.465329
ATP6V1B2	1.11419	1.11598
ATP6V1C1	2.69709	1.80956
ATP6V1C2	0.469609	1.1782
ATP6V1D	0.125646	0.322117
ATP6V1E2	0.746731	1.28308
ATP6V1F	5.49682	1.32752
ATP6V1G1	2.2259	1.86261
ATP6V1G2	2.31294	2.28329
ATP6V1G2-DDX39B	0.739793	0.731855
ATP6V1G3	0.53913	0.747442
ATP6V1H	0.245727	0.626608
ATP7A	0.547786	0.54551
ATP7B	0.943615	0.687058
ATP8A1	0.0439658	0.129329
ATP8A2	0.374946	0.536988
ATP8B1	1.02289	0.746296
ATP8B2	2.51326	0.92842
ATP8B3	1.43988	1.04612
ATP8B4	0.204303	0.555628
ATP8B5P	0.418843	0.81378
ATP9A	0.371236	0.157436
ATP9B	1.93161	1.19336
ATPAF1	2.03836	2.15587
ATPAF2	0.443299	0.342668
ATPIF1	4.92788	3.52138
ATR	0.204441	0.494924
ATRAID	1.02605	0.591848
ATRIP	2.50955	1.60868
ATRN	2.58498	1.09415
ATRNL1	0.201487	0.557714
ATRX	0.121662	0.183785
ATXN1	0.292716	0.198837
ATXN1L	0.554244	0.83896
ATXN2	0.213371	0.267614
ATXN2-AS	2.11654	1.99204
ATXN2L	2.93437	1.19653
ATXN3	0.598965	1.67385
ATXN7	1.9549	1.48102
ATXN7L1	0.897383	1.55445
ATXN7L2	0.444466	0.33313
ATXN7L3	0.0636817	0.051011
ATXN7L3B	0.354611	0.19109
ATXN8OS	0.0817489	0.319612
AUH	0.138492	0.222575
AUNIP	1.30413	0.800946
AUP1	0.0247307	0.00999699
AURKA	1.09392	0.678066
AURKAIP1	0.539886	0.385287
AURKAPS1	2.02414	1.42078
AURKB	1.72627	0.819027
AURKC	0.704551	0.777782
AUTS2	0.252254	0.573989
AVEN	0.0339361	0.0639907
AVIL	0.897726	1.50669
AVL9	1.35765	1.69012
AVP	0.87801	0.852377
AVPI1	1.44263	0.73134
AVPR1A	0.0733679	0.18612
AVPR1B	1.00551	1.2942
AVPR2	2.61747	1.6566
AWAT1	0.345406	0.310114
AWAT2	0.332079	0.48699
AXDND1	2.59748	1.52483
AXIN1	0.063613	0.136531
AXIN2	0.231439	0.57856
AXL	2.05671	0.671026
AZGP1	0.483898	1.16332
AZGP1P1	1.37077	0.845466
AZI2	0.0520033	0.160103
AZIN1	0.758203	2.37805
AZIN1-AS1	2.53188	1.55908
AZIN2	1.49937	1.42947
AZU1	3.31021	1.51769
B2M	1.36012	1.30489
B3GALNT1	0.102564	0.319488
B3GALNT2	0.858432	0.64232
B3GALT1	0.376388	1.29192
B3GALT2	0.065193	0.142466
B3GALT4	2.70699	1.54507
B3GALT5	0.308997	0.705906
B3GALT5-AS1	0.391158	1.12475
B3GALT6	1.19985	1.02313
B3GAT1	0.199426	0.518886
B3GAT2	0.165146	0.551484
B3GAT3	1.91897	0.755302
B3GLCT	0.286258	0.306637
B3GNT2	2.18846	0.824906
B3GNT3	2.62984	1.83912
B3GNT4	3.3774	1.79903
B3GNT5	0.395005	0.283445
B3GNT6	1.36534	1.23168
B3GNT7	0.504851	0.886126
B3GNT8	1.29665	0.569773
B3GNT9	0.496058	0.518859
B3GNTL1	0.324797	1.00241
B4GALNT1	0.11857	0.0770919
B4GALNT2	0.635992	1.26607
B4GALNT3	0.68882	0.767804
B4GALNT4	1.41645	0.989942
B4GALT1	0.937021	0.905374
B4GALT1-AS1	3.27792	1.20058
B4GALT2	1.20521	0.562714
B4GALT3	0.660517	0.443606
B4GALT4	1.90502	0.892778
B4GALT4-AS1	0.653166	0.875727
B4GALT5	0.663265	1.021
B4GALT6	0.221203	0.596257
B4GALT7	1.98251	1.23236
B4GAT1	3.19301	1.69775
B9D1	0.817489	0.645612
B9D2	2.6523	1.08612
BAALC	0.0509041	0.141292
BAALC-AS1	0.313187	1.01039
BAALC-AS2	0.293334	0.570037
BAAT	2.60319	1.04946
BABAM1	1.67922	2.0903
BABAM2	0.97288	0.796338
BACE1	0.57918	0.998006
BACE1-AS	0.399402	0.70691
BACE2	0.471602	1.08915
BACH1	3.30155	1.32354
BACH1-IT2	0.93544	1.29867
BACH1-IT3	0.508973	0.541307
BACH2	0.080581	0.0631594
BAD	6.19869	2.21557
BAG1	0.903703	1.28783
BAG2	1.05916	1.09203
BAG3	1.08678	0.826112
BAG4	3.82406	2.19973
BAG5	0.724405	0.457179
BAG6	0.317515	0.327284
BAGE	0.606934	1.90658
BAGE2	0.27142	0.513291
BAGE3	0.27142	0.513291
BAGE4	0.27142	0.513291
BAGE5	0.27142	0.513291
BAHD1	0.238652	0.0954714
BAIAP2	0.596492	0.299585
BAIAP2-AS1	0.596492	0.302132
BAIAP2L1	0.888796	0.898428
BAIAP3	1.71185	0.665534
BAK1	1.36459	0.882653
BAMBI	0.278358	0.195112
BANCR	0.266611	0.559305
BANF1	2.72189	1.51911
BANF2	0.529719	0.864685
BANK1	0.15546	0.500009
BANP	2.72698	1.82042
BAP1	0.0806497	0.0535945
BARD1	0.0675287	0.208509
BARHL1	0.135057	0.19883
BARX1	0.0675287	0.0955946
BARX1-AS1	0.0675287	0.0958921
BARX2	0.03373	0.0980982
BASP1	0.0383327	0.110746
BASP1P1	1.33979	1.68671
BATF	0.92754	1.02092
BATF2	1.87129	1.51035
BATF3	0.611536	0.871662
BAX	6.65388	3.12896
BAZ1A	0.513438	0.839064
BAZ1B	0.508904	0.856977
BAZ2A	0.146461	0.212579
BAZ2B	0.314493	0.981476
BBC3	2.12994	0.804067
BBIP1	0.265649	0.430517
BBOF1	2.56472	1.62449
BBOX1	0.0419736	0.101137
BBOX1-AS1	0.186236	0.698603
BBS1	1.70306	1.21322
BBS10	1.0988	1.02081
BBS12	1.15128	1.22029
BBS2	3.25367	1.64604
BBS4	1.28229	1.43235
BBS5	1.99083	1.7533
BBS7	1.40347	0.917858
BBS9	1.42538	0.949574
BBX	0.659074	0.58141
BCAM	0.647808	0.526093
BCAN	0.933654	1.88423
BCAP29	0.98868	0.993145
BCAP31	0.180054	0.43657
BCAR1	0.34204	0.281095
BCAR3	1.18041	0.832511
BCAR4	1.16599	1.93428
BCAS1	1.29465	0.902713
BCAS2	0.670203	1.79954
BCAS3	1.11419	1.58891
BCAS4	2.36584	1.08103
BCAT1	0.0499424	0.142463
BCAT2	0.896146	1.16819
BCCIP	5.53921	2.45814
BCDIN3D	1.66857	1.60227
BCDIN3D-AS1	0.848333	0.556507
BCHE	0.154086	0.546164
BCKDHA	2.29701	0.894053
BCKDHB	1.27817	1.00824
BCKDK	2.55901	1.40286
BCL10	0.726603	1.19383
BCL11A	0.0993352	0.242908
BCL11B	0.135057	0.431209
BCL2A1	1.08039	1.24192
BCL2L1	9.7198	2.84423
BCL2L10	1.54739	0.901633
BCL2L11	0.0811993	0.058001
BCL2L12	2.53985	1.13851
BCL2L14	1.01623	1.00206
BCL2L15	0.60082	0.495918
BCL2L2	1.43212	0.992116
BCL2L2-PABPN1	1.43212	0.964266
BCL3	3.26528	1.52053
BCL6	0.463221	0.875846
BCL6B	0.407302	0.141796
BCL7A	0.631733	0.51697
BCL7B	1.22774	2.28079
BCL7C	2.94839	1.29402
BCL9	0.751265	0.615641
BCLAF1	0.285846	0.74616
BCO1	1.17622	1.64501
BCO2	0.867568	0.997852
BCOR	0.348017	0.653895
BCORL1	1.15472	0.581217
BCS1L	1.8364	1.19581
BCYRN1	0.632283	1.34469
BDH1	0.787537	0.583101
BDH2	3.50964	1.91656
BDKRB1	0.775172	0.862668
BDKRB2	0.297799	0.593007
BDNF	0.0675287	0.17161
BDNF-AS	2.07567	2.24632
BDP1	0.842013	1.02228
BEAN1	0.438902	0.895296
BEAN1-AS1	1.46433	1.54541
BECN1	0.303639	0.641001
BECN2	1.27563	1.68685
BEGAIN	0.436017	0.803892
BEND2	1.79394	1.84828
BEND3	0.516804	0.414671
BEND4	0.168787	0.652661
BEND5	0.271557	0.905473
BEND6	0.466999	0.265884
BEND7	0.918885	0.519085
BEST1	5.10154	1.98492
BEST2	0.302952	0.374285
BEST3	0.768096	0.95294
BEST4	1.62323	1.58404
BET1	0.312157	0.681634
BET1L	1.602	0.690561
BEX1	0.656327	1.30036
BEX2	0.455939	0.657487
BEX3	1.35195	1.45067
BEX4	5.67681	2.27301
BEX5	0.169131	0.328991
BFAR	4.57436	2.46699
BFSP1	0.214264	0.438539
BFSP2	0.095969	0.343808
BFSP2-AS1	0.453878	0.852481
BGLAP	0.563174	0.955015
BGLT3	0.693697	0.53162
BGN	0.0675287	0.0586842
BHLHA15	0.0211585	0.0251828
BHLHA9	1.47979	0.901765
BHLHB9	0.226973	0.253619
BHLHE23	0.919366	1.17317
BHLHE40	2.58374	1.45528
BHLHE40-AS1	2.11379	0.946578
BHLHE41	0.089649	0.0761891
BHMG1	5.89574	2.73776
BHMT	0.279732	0.434908
BHMT2	0.405172	0.829949
BICC1	0.231645	0.596072
BICD1	1.15541	0.691496
BICD2	0.157384	0.0983709
BICDL1	0.55074	0.692695
BICDL2	3.14026	1.60492
BICRA	3.99848	2.35223
BICRAL	1.498	0.966734
BIN1	0.375083	0.551344
BIN2	0.674394	1.42835
BIN3	0.0322874	0.0217075
BIN3-IT1	2.29364	1.75567
BIRC2	2.51306	1.56094
BIRC3	1.10773	1.26452
BIRC5	0.922594	0.756689
BIRC6	1.51799	2.13533
BIRC6-AS2	0.322324	0.652587
BIRC7	0.840639	0.743704
BIRC8	0.277465	0.796918
BISPR	2.68734	1.50195
BIVM	1.85281	0.995438
BIVM-ERCC5	1.87754	0.983999
BLACAT1	0.536863	0.426538
BLACE	0.243186	0.498749
BLCAP	0.222508	0.551225
BLID	0.156491	0.710159
BLK	0.182595	0.46639
BLM	3.26927	2.53054
BLMH	0.890856	1.05237
BLNK	0.485753	0.920617
BLOC1S1	1.05463	0.602036
BLOC1S2	0.440139	1.01883
BLOC1S3	4.01627	1.51797
BLOC1S4	2.61212	1.95641
BLOC1S5	0.39528	1.16857
BLOC1S5-TXNDC5	0.0638191	0.216208
BLOC1S6	4.81995	2.8538
BLVRA	6.06611	2.54694
BLVRB	6.42333	2.1103
BLZF1	1.65847	1.88656
BMF	0.975903	0.522926
BMP1	1.36301	0.543812
BMP10	0.233431	0.410405
BMP15	0.180054	0.467149
BMP2	0.268123	0.513831
BMP2K	2.2575	1.32711
BMP3	0.22924	0.632008
BMP6	0.228897	0.290113
BMP7	0.473525	0.634408
BMP7-AS1	0.613941	0.850865
BMP8A	0.726397	1.17626
BMP8B	0.545382	0.573768
BMPER	0.278358	0.621761
BMPR1A	0.984421	0.425717
BMPR1B	0.451474	1.41623
BMPR1B-AS1	0.482387	1.17903
BMPR2	0.961202	0.777084
BMS1	0.921358	1.04938
BMS1P21	0.319645	0.5322
BMS1P4	0.214745	0.238759
BMT2	0.397478	1.31942
BMX	0.907206	0.56174
BNC1	0.373022	1.27146
BNIP1	0.842838	0.97404
BNIP2	0.373984	0.468969
BNIP3	0.639908	0.795477
BNIP3L	1.25976	0.80738
BNIPL	0.922045	0.516294
BOC	0.168787	0.363624
BOD1	0.308516	0.712346
BOD1L1	0.181908	0.52359
BOD1L2	2.27317	0.729731
BOK	1.35834	1.42292
BOK-AS1	2.51979	1.35432
BOLA1	2.70472	3.03372
BOLA3	2.7493	1.66825
BOLA3-AS1	2.36859	1.36649
BOLL	0.03373	0.0518548
BORA	1.27343	0.956082
BORCS5	3.93885	1.69654
BORCS6	2.19691	1.18481
BORCS7	4.91785	1.9998
BORCS7-ASMT	4.91785	1.9998
BORCS8	2.47843	1.63655
BORCS8-MEF2B	0.488707	0.685345
BPESC1	0.537962	1.14228
BPGM	1.85625	1.54941
BPHL	0.9307	0.731969
BPI	1.35277	1.69128
BPIFA1	0.430933	1.10267
BPIFA2	0.481769	0.944265
BPIFA3	0.563174	2.03646
BPIFA4P	0.362649	1.14063
BPIFB1	0.878628	1.72211
BPIFB2	0.801894	1.49314
BPIFB3	0.885086	2.06956
BPIFB4	0.639015	1.49784
BPIFB6	0.28035	0.697186
BPNT1	0.856233	2.36744
BPTF	1.72421	1.07342
BRAF	0.294021	1.31848
BRAP	0.845379	0.67545
BRAT1	0.312226	0.895986
BRCA1	1.19037	0.713998
BRCA2	0.39947	0.707718
BRCC3	2.06715	1.13281
BRD2	0.996443	0.865823
BRD3	0.274305	0.747525
BRD4	0.264894	0.518432
BRD7	0.445016	0.277927
BRD7P3	0.885704	0.793822
BRD8	0.294571	0.715619
BRD9	0.241743	0.700028
BRDT	1.34061	2.70063
BRDTP1	0.112525	0.536343
BRE-AS1	0.989848	0.833261
BRF1	0.0675287	0.099869
BRF2	1.38506	0.970975
BRI3	1.19491	0.637537
BRI3BP	3.22551	1.97499
BRICD5	1.5761	0.778925
BRINP1	0.044378	0.160762
BRINP2	0.162811	0.499943
BRINP3	0.161025	0.489443
BRIP1	0.216806	0.856822
BRIX1	1.2206	1.52073
BRK1	1.90798	1.67931
BRMS1	1.46859	0.811289
BRMS1L	1.17753	1.15083
BROX	3.52427	2.21079
BRPF1	2.50612	1.32879
BRPF3	0.927472	0.850935
BRS3	0.16549	0.493599
BRSK1	3.1755	1.14625
BRSK2	0.673501	0.864537
BRWD1	0.333522	0.405589
BRWD1-AS1	4.18795	1.57082
BRWD3	0.0171741	0.0661408
BSCL2	0.813848	0.862991
BSDC1	0.487127	1.09258
BSG	3.29929	1.89743
BSN	0.503339	0.234176
BSN-AS2	0.500248	0.273975
BSND	1.31265	1.24513
BSPH1	0.882063	1.21767
BSPRY	2.64399	1.70861
BST1	0.647602	1.35375
BST2	2.2426	1.69094
BTAF1	2.00388	1.4257
BTBD1	1.28304	1.01305
BTBD10	0.132928	0.393438
BTBD11	0.51859	0.977499
BTBD16	0.378861	1.1756
BTBD17	0.58076	0.795815
BTBD18	1.29129	1.32044
BTBD19	1.73733	0.414863
BTBD2	0.495027	1.02849
BTBD3	0.228141	0.226307
BTBD6	0.19132	0.589198
BTBD7	0.476204	0.837382
BTBD8	0.888452	1.09515
BTBD9	0.227866	0.559254
BTBD9-AS1	0.47009	1.54034
BTC	0.441375	1.1559
BTD	1.2342	1.90308
BTF3	2.00264	2.02628
BTF3L4	2.24026	1.62064
BTF3P11	0.639977	1.40557
BTG1	0.541466	0.443825
BTG2	1.8342	0.446994
BTG3	0.213577	0.690361
BTG4	0.521063	1.0939
BTK	0.550259	0.437528
BTLA	0.177374	0.402238
BTN1A1	1.77752	1.11774
BTN2A1	1.2239	0.732683
BTN2A2	1.79902	1.07266
BTN2A3P	0.91387	0.797526
BTN3A1	3.67863	2.85026
BTN3A2	3.15221	2.08474
BTN3A3	2.51203	1.66103
BTNL10	2.82995	0.783837
BTNL2	0.290792	0.969127
BTNL3	0.03373	0.206707
BTNL8	0.690812	1.10562
BTNL9	0.90013	1.13449
BTRC	0.967453	0.666169
BUB1	0.510072	1.45625
BUB1B	1.91485	1.38633
BUB1B-PAK6	0.469609	1.08008
BUB3	1.23242	0.931562
BUD13	0.728527	1.79637
BUD23	1.50425	0.843095
BUD31	2.54768	1.8431
BVES	0.430315	0.909093
BVES-AS1	0.337849	0.917207
BYSL	3.88912	2.58479
BZW1	1.65607	1.05645
BZW2	1.51558	0.905275
C10orf10	1.69488	0.760614
C10orf105	0.930013	0.532489
C10orf107	0.358939	0.805517
C10orf111	2.97332	1.35592
C10orf113	0.953508	0.943044
C10orf120	0.0967247	0.310998
C10orf126	2.26362	1.31109
C10orf128	1.07249	0.432795
C10orf142	0.583233	1.31092
C10orf25	1.50638	1.40251
C10orf35	1.04391	1.21228
C10orf53	1.28112	1.40156
C10orf55	1.8004	1.03624
C10orf62	1.0435	0.933082
C10orf67	0.522368	1.88381
C10orf71	0.898276	0.324756
C10orf71-AS1	1.10279	0.401899
C10orf82	0.202517	0.586102
C10orf88	1.86435	0.736347
C10orf90	0.0548198	0.179422
C10orf91	0.0675287	0.0232411
C10orf95	6.96796	1.67847
C10orf99	0.66038	1.09851
C11orf1	2.92331	2.63086
C11orf16	0.170161	0.584066
C11orf21	0.877117	0.449685
C11orf24	0.670341	0.349157
C11orf40	0.76047	1.2093
C11orf42	0.313187	0.755361
C11orf44	0.232813	0.822453
C11orf45	0.697132	1.41601
C11orf49	4.00343	1.98136
C11orf52	1.25969	0.500263
C11orf53	0.45216	1.26589
C11orf54	1.35284	1.30917
C11orf57	1.48968	1.36388
C11orf58	0.804368	0.863612
C11orf63	0.330911	0.968998
C11orf65	0.5539	2.00581
C11orf68	2.05856	0.896198
C11orf70	0.408813	0.705348
C11orf71	1.42085	0.799365
C11orf72	6.42731	1.8009
C11orf74	0.27774	0.421051
C11orf80	1.97915	1.40323
C11orf84	3.77645	1.21013
C11orf86	1.93449	2.22819
C11orf87	0.0765279	0.269874
C11orf88	0.107922	0.246886
C11orf91	1.55618	1.08703
C11orf94	0.381472	0.149318
C11orf95	0.164459	0.261461
C11orf96	4.89847	2.19795
C11orf97	0.672058	1.46593
C11orf98	3.66695	2.25879
C12orf10	1.36211	0.550856
C12orf29	0.558297	0.280999
C12orf4	0.152025	0.251844
C12orf40	0.689232	0.539777
C12orf42	0.217631	0.778269
C12orf43	0.652067	1.38735
C12orf45	2.02998	1.47907
C12orf49	0.380441	0.696755
C12orf50	0.121181	0.278295
C12orf54	0.364779	0.790521
C12orf56	0.655571	1.08049
C12orf57	0.752227	0.417525
C12orf60	0.164803	0.168963
C12orf65	2.24486	1.65992
C12orf66	0.243117	0.547736
C12orf71	0.364092	0.696616
C12orf73	1.57624	1.70025
C12orf74	0.4174	0.879957
C12orf75	0.605766	1.54845
C12orf76	2.94179	1.35593
C12orf77	0.278427	0.802897
C12orf80	0.186786	0.258137
C14orf1	0.333522	0.379562
C14orf105	0.201349	0.697316
C14orf119	0.608308	0.267203
C14orf132	0.371167	0.778077
C14orf144	0.168787	0.242703
C14orf159	3.03364	1.33395
C14orf166	1.41398	1.45152
C14orf177	0.277877	0.993011
C14orf178	3.69072	2.70393
C14orf180	1.29033	0.686605
C14orf2	1.84759	2.72781
C14orf28	0.453328	0.516816
C14orf37	0.363405	0.617817
C14orf39	0.191801	0.688967
C14orf79	0.284129	0.192127
C14orf93	0.568326	0.966118
C15orf32	0.0922594	0.25647
C15orf38-AP3S2	0.392944	0.445094
C15orf39	2.30923	0.829055
C15orf40	0.446184	0.500402
C15orf41	1.52307	1.87592
C15orf48	1.25254	1.65676
C15orf52	2.11056	0.62012
C15orf53	0.569151	0.704247
C15orf54	0.347536	0.744633
C15orf56	0.827175	0.975422
C15orf57	2.01652	0.957954
C15orf59	0.225599	0.840607
C15orf59-AS1	0.360725	0.762157
C15orf61	2.45102	2.20641
C15orf62	1.60296	0.667819
C15orf65	3.38749	1.77049
C16orf45	1.99701	1.90345
C16orf46	1.37469	1.34489
C16orf47	0.234805	0.827307
C16orf52	1.42538	1.17347
C16orf54	0.86276	1.24683
C16orf58	0.288869	0.723208
C16orf59	1.20363	0.91716
C16orf62	1.09647	0.597917
C16orf70	1.59465	0.784134
C16orf71	0.958042	1.46165
C16orf72	1.93676	1.69802
C16orf74	1.43294	1.55226
C16orf78	0.266268	0.773164
C16orf82	0.315729	0.798521
C16orf86	1.01801	0.990112
C16orf87	0.357153	0.79883
C16orf89	0.665944	1.36203
C16orf90	0.831434	1.38858
C16orf91	2.01514	2.06748
C16orf92	2.10101	2.20817
C16orf95	1.91952	0.898501
C16orf96	1.8952	1.82653
C16orf97	0.202723	0.63286
C17orf100	1.23626	0.905623
C17orf102	0.437322	1.08205
C17orf105	1.92488	1.56982
C17orf107	0.101259	0.0745989
C17orf112	0.03373	0.0978006
C17orf47	0.375358	0.278186
C17orf49	1.35834	0.444359
C17orf50	1.49202	2.5197
C17orf51	0.585294	0.895209
C17orf53	3.47158	1.78188
C17orf58	0.568052	0.176026
C17orf62	0.192282	0.293514
C17orf64	1.13363	2.17957
C17orf67	1.56951	2.24878
C17orf74	0.490356	0.834351
C17orf75	1.14455	1.4523
C17orf77	0.305906	0.714536
C17orf78	1.17705	2.11858
C17orf80	1.36239	0.536244
C17orf82	0.185137	0.280836
C17orf97	1.28799	0.831876
C17orf98	0.88014	1.24691
C17orf99	4.29065	1.28539
C18orf12	0.536932	0.812205
C18orf15	0.253147	0.545655
C18orf21	2.21217	2.10763
C18orf25	3.00692	1.33589
C18orf32	3.53897	1.42429
C18orf54	0.428254	0.430791
C18orf61	0.157521	0.15689
C18orf63	0.471464	1.14439
C18orf8	1.24148	0.790872
C19orf12	0.281037	0.654773
C19orf18	0.228965	0.688036
C19orf24	1.84189	0.802811
[truncated: 21,739 more rows]

## Sheet: HepG2
	GRE	NGRE
A1BG	1.83662	1.25654
A1BG-AS1	1.43596	0.721068
A1CF	0.110733	0.445391
A2M	0.636059	0.491572
A2M-AS1	1.06236	0.721866
A2ML1	0.305615	1.74603
A2MP1	0.20958	0.46417
A3GALT2	1.08268	1.86276
A4GNT	0.235404	1.01021
AAAS	0.135855	0.764914
AACS	2.22533	1.675
AACSP1	0.170287	1.09154
AADAC	1.96861	0.629462
AADACL2	0.449902	1.46468
AADACL2-AS1	0.561631	0.889581
AADACL3	0.279147	1.31937
AADACL4	0.785206	2.11035
AADACP1	5.31942	1.61202
AADAT	0.128477	1.07001
AAED1	0.881945	0.698159
AAGAB	0.241025	0.244147
AAK1	0.260057	0.962739
AAMDC	1.56485	1.20468
AAMP	0.775779	0.330156
AANAT	2.1047	1.12347
AAR2	1.8437	1.52347
AARD	0.168355	1.25401
AARS	1.43643	1.42716
AARS2	0.197575	0.504136
AARSD1	1.33349	1.64533
AASDH	0.174562	1.0832
AASDHPPT	1.42103	1.03798
AASS	0.161562	0.908622
AATBC	0.738184	0.473252
AATF	1.74246	1.03744
AATK	0.0395853	0.144708
AATK-AS1	0.600573	0.544841
ABALON	6.11119	2.27488
ABAT	3.2385	1.28934
ABCA1	0.205539	0.861885
ABCA10	0.314574	0.813145
ABCA11P	0.118873	0.847523
ABCA12	0.111963	0.838382
ABCA13	0.431866	1.10924
ABCA17P	0.266557	0.237066
ABCA2	0.104761	0.126897
ABCA3	0.548573	0.733998
ABCA4	0.664284	0.553662
ABCA5	0.135914	0.581744
ABCA6	0.766292	0.918165
ABCA7	0.715288	0.53181
ABCA8	0.33261	0.695452
ABCA9	0.469695	0.758885
ABCA9-AS1	0.405691	0.747658
ABCB1	0.380335	0.39516
ABCB10	0.389119	0.653644
ABCB11	0.224219	1.34378
ABCB4	0.26925	0.562914
ABCB5	0.23312	1.89609
ABCB6	1.6117	0.665673
ABCB7	0.111378	0.828674
ABCB8	1.11559	1.07455
ABCB9	1.15693	1.86015
ABCC1	5.05351	2.53338
ABCC10	3.23405	2.14801
ABCC11	3.62534	1.63715
ABCC12	0.192598	1.29752
ABCC13	0.108918	0.220297
ABCC2	8.0285	2.16085
ABCC3	3.76371	1.27307
ABCC4	0.152544	0.288094
ABCC5	0.396732	1.37735
ABCC5-AS1	0.653919	0.660025
ABCC6	2.6911	1.15681
ABCC6P2	0.0886571	0.242623
ABCC8	0.189846	0.391983
ABCC9	0.0570357	0.433972
ABCD1	0.935701	0.452454
ABCD2	0.0682203	0.274953
ABCD3	1.83188	1.33853
ABCD4	0.586636	1.65219
ABCE1	1.36558	1.85994
ABCF1	4.10171	1.99397
ABCF2	0.124787	0.688705
ABCF3	1.28406	0.675558
ABCG1	0.145927	0.227428
ABCG2	0.379515	0.321221
ABCG4	0.584235	0.678842
ABCG5	0.740292	0.97576
ABCG8	1.15969	0.748955
ABHD1	3.56561	1.75755
ABHD10	1.16279	0.883318
ABHD11	2.55706	1.21551
ABHD11-AS1	1.75792	1.76794
ABHD12	0.17831	0.344774
ABHD12B	0.945714	0.67878
ABHD13	1.66797	0.96134
ABHD14A	2.06945	1.15957
ABHD14A-ACY1	2.06945	1.15957
ABHD14B	2.21203	1.02162
ABHD15	1.38923	1.07516
ABHD16A	0.295426	0.454312
ABHD16B	1.12918	0.52389
ABHD17A	0.94753	0.462657
ABHD17B	0.353984	0.757489
ABHD17C	0.75827	0.531817
ABHD18	2.37014	1.86048
ABHD2	2.36844	1.26398
ABHD3	0.363178	1.6561
ABHD4	2.16173	1.68999
ABHD5	0.534109	0.388148
ABHD6	4.43028	2.0049
ABHD8	0.701527	1.59802
ABI1	0.122679	0.338347
ABI2	1.10979	0.971403
ABI3	0.360953	1.51518
ABI3BP	0.11858	0.509425
ABL1	1.68923	1.6278
ABL2	0.900332	1.59387
ABLIM1	0.130995	0.536469
ABLIM2	3.62007	1.04184
ABLIM3	1.6483	0.930936
ABO	0.22176	0.315374
ABR	0.0161621	0.015926
ABRA	0.39761	0.640641
ABRACL	0.645252	0.597913
ABRAXAS1	0.276102	0.689152
ABRAXAS2	3.25911	1.7325
ABT1	1.08889	1.01608
ABTB1	0.308719	0.242689
ABTB2	0.283714	0.873282
ACAA1	0.815247	0.312196
ACAA2	0.49915	0.6625
ACACA	0.176611	0.223181
ACACB	1.34133	1.66915
ACAD10	1.81074	1.19913
ACAD11	0.239269	1.16737
ACAD8	1.9877	1.87788
ACAD9	3.37541	2.71398
ACADL	0.481758	0.428709
ACADM	2.04778	1.61879
ACADS	2.66645	0.924299
ACADSB	2.0849	1.22462
ACADVL	0.668793	0.324954
ACAN	0.314223	1.85568
ACAP1	0.698775	0.333937
ACAP2	1.96211	1.12543
ACAT1	3.01393	1.65597
ACAT2	3.60027	1.67421
ACBD3	0.362475	1.60201
ACBD3-AS1	0.458569	2.23018
ACBD4	6.40445	1.97515
ACBD5	0.265151	1.35121
ACBD6	1.4157	0.867017
ACBD7	0.406101	0.800457
ACCS	0.541956	0.765792
ACCSL	0.21403	1.29644
ACD	0.314984	0.288823
ACE	1.06968	0.982656
ACE2	0.324529	0.372149
ACER1	0.423668	1.65372
ACER2	1.85495	1.39866
ACER3	0.840134	0.468145
ACHE	0.12186	0.0610138
ACIN1	0.262165	0.231653
ACKR2	2.15933	1.65372
ACKR3	0.268489	0.346151
ACKR4	0.46056	0.575215
ACLY	2.31498	1.18677
ACMSD	1.05112	1.17975
ACO1	1.54008	0.968885
ACOD1	0.201557	0.846442
ACOT1	2.03905	1.23443
ACOT11	2.46887	1.27029
ACOT12	0.271183	0.556214
ACOT13	3.20758	1.20589
ACOT2	2.42917	1.89599
ACOT4	0.461614	0.806036
ACOT6	6.84797	2.29956
ACOT7	0.272823	0.384051
ACOT8	0.948174	2.70503
ACOT9	1.01522	0.567288
ACOX1	1.08461	0.944523
ACOX2	0.428177	1.30377
ACOX3	0.164139	0.550648
ACOXL	0.248931	0.597835
ACOXL-AS1	0.229782	0.568666
ACP1	1.78585	0.543969
ACP2	0.85003	0.622529
ACP5	0.955318	0.567216
ACP6	0.82444	1.26323
ACP7	0.911575	1.59736
ACPP	0.208643	0.559846
ACPT	0.952156	0.778145
ACRBP	1.45915	1.21626
ACRV1	0.282309	1.3928
ACSBG1	0.167593	0.549583
ACSBG2	0.480294	1.59134
ACSF2	7.48063	2.08247
ACSF3	2.72167	1.54186
ACSL1	0.0580311	0.485143
ACSL3	1.03396	1.11405
ACSL4	0.165134	0.611561
ACSL5	2.04462	1.08613
ACSL6	0.320547	1.07883
ACSM1	0.527316	0.410203
ACSM2B	1.53282	0.774789
ACSM3	1.39052	1.15488
ACSM4	0.261052	0.920175
ACSM5	4.90524	2.46798
ACSM6	0.84435	0.610137
ACSS1	0.193066	1.0892
ACSS2	2.11694	1.33629
ACSS3	1.99197	0.975833
ACTA1	0.182057	0.295547
ACTA2	0.223809	0.391144
ACTA2-AS1	0.265503	0.442764
ACTB	1.57943	0.968097
ACTC1	0.129531	0.578546
ACTG1	1.38513	0.633959
ACTG1P17	0.202436	0.989372
ACTG1P20	2.86601	2.29037
ACTG1P4	0.184517	0.644436
ACTG2	0.820107	0.89246
ACTL10	0.799963	0.820049
ACTL6A	1.45148	1.28622
ACTL6B	1.31317	0.743758
ACTL7A	0.934998	0.737858
ACTL7B	3.01873	1.26699
ACTL8	0.40165	2.42549
ACTL9	0.323065	1.53207
ACTN1	0.152017	0.183165
ACTN1-AS1	6.79737	1.56446
ACTN2	0.293025	1.16817
ACTN3	2.48738	1.68518
ACTN4	1.83592	2.47554
ACTR10	2.25098	2.245
ACTR1A	0.15963	0.792083
ACTR1B	0.0561573	0.0415917
ACTR2	1.04966	1.01247
ACTR3	1.26415	0.64438
ACTR3B	0.743572	0.515595
ACTR3BP2	0.0644725	0.729117
ACTR3BP5	0.0134098	0.217247
ACTR3C	0.0537564	0.508154
ACTR5	1.43608	1.1207
ACTR6	3.11266	2.0026
ACTR8	0.356912	1.01882
ACTRT1	0.0895354	0.89235
ACTRT2	0.0520582	0.212013
ACTRT3	0.176377	0.30301
ACVR1	0.121274	0.701353
ACVR1B	1.53557	1.02485
ACVR1C	0.0832112	0.598652
ACVR2A	0.52474	0.446216
ACVR2B	1.00099	0.625449
ACVR2B-AS1	0.922525	0.477988
ACVRL1	0.401826	1.1024
ACY1	2.24828	1.1713
ACY3	0.480294	0.368246
ACYP1	2.41769	2.511
ACYP2	3.01545	1.91261
ADA	0.169175	1.33489
ADAD1	0.151724	0.910405
ADAD2	0.948877	1.40669
ADAL	0.744509	0.485028
ADAM10	0.231949	0.518757
ADAM11	1.14083	0.670591
ADAM12	0.150846	0.434159
ADAM15	3.62311	1.31519
ADAM17	0.112197	0.0899964
ADAM18	0.753702	1.31606
ADAM19	2.47104	0.932116
ADAM1A	0.476371	0.588397
ADAM2	0.144522	1.17595
ADAM20	0.0958012	0.473469
ADAM20P1	0.199683	0.870683
ADAM21	2.04842	1.26903
ADAM21P1	0.0682203	0.287222
ADAM22	1.39772	0.829321
ADAM23	0.158517	0.279724
ADAM28	0.186801	0.625297
ADAM29	0.0558059	0.454833
ADAM30	1.55261	0.733432
ADAM32	1.53867	1.12375
ADAM33	0.677401	1.24597
ADAM3B	0.255899	1.51169
ADAM5	0.177724	0.722169
ADAM6	0.0451483	0.451331
ADAM7	0.161386	1.11843
ADAM8	0.253147	0.356075
ADAM9	1.30602	0.570296
ADAMDEC1	0.252386	1.20467
ADAMTS1	0.078995	0.2952
ADAMTS10	2.15137	1.2996
ADAMTS12	0.760788	0.868001
ADAMTS13	6.48555	2.23704
ADAMTS14	0.415997	1.29048
ADAMTS15	0.0955084	0.229069
ADAMTS16	0.409907	0.194492
ADAMTS17	0.60028	0.809909
ADAMTS18	0.15272	0.967044
ADAMTS19	0.0549861	0.0965915
ADAMTS19-AS1	0.0416934	0.0752216
ADAMTS2	0.197107	1.25291
ADAMTS20	0.155589	0.801126
ADAMTS3	0.062423	0.332653
ADAMTS4	0.750657	0.698886
ADAMTS5	0.0426889	0.234426
ADAMTS6	0.112432	0.162923
ADAMTS7	0.187796	0.463081
ADAMTS7P1	0.140657	0.497478
ADAMTS8	0.141886	0.520985
ADAMTS9	0.473267	0.625174
ADAMTS9-AS1	0.0974993	0.740714
ADAMTS9-AS2	0.299584	0.313
ADAMTSL1	0.158048	0.842697
ADAMTSL2	0.97189	0.626446
ADAMTSL3	0.255021	0.127686
ADAMTSL4	2.86484	1.18672
ADAMTSL4-AS1	1.00779	0.344851
ADAMTSL5	2.39462	1.36337
ADAP1	0.897462	0.607859
ADAP2	4.11681	2.23149
ADAR	0.0910579	0.578256
ADARB1	0.565438	0.520812
ADARB2	0.114247	0.455271
ADARB2-AS1	0.164139	0.818763
ADAT1	1.58002	0.750691
ADAT2	0.333079	1.12464
ADAT3	4.77009	2.25925
ADCK1	3.82268	2.27905
ADCK2	0.854129	0.741721
ADCK5	3.30532	1.21804
ADCY1	0.435263	0.383408
ADCY10	1.10447	1.93639
ADCY10P1	0.163143	1.38909
ADCY2	0.0783508	0.25964
ADCY3	0.047842	0.0852205
ADCY4	0.28553	0.249285
ADCY5	0.0733148	0.321943
ADCY6	0.202787	1.40929
ADCY7	3.48538	1.25542
ADCY8	0.896818	0.594577
ADCY9	0.497979	0.918335
ADCYAP1	0.019617	0.0953809
ADCYAP1R1	0.0842066	0.550086
ADD1	3.17813	1.97272
ADD2	0.173391	0.781493
ADD3	0.999471	0.889814
ADD3-AS1	0.177373	0.736604
ADGB	0.446799	0.957447
ADGRA1	0.0806346	0.266273
ADGRA2	1.34602	1.07515
ADGRA3	0.244949	1.08477
ADGRB1	0.120103	0.372983
ADGRB2	1.5142	1.122
ADGRB3	0.0620131	0.0750021
ADGRD1	2.48088	1.21132
ADGRD1-AS1	2.56537	0.792166
ADGRE1	0.174328	1.02493
ADGRE2	0.458745	0.481677
ADGRE3	2.34215	1.05696
ADGRE4P	0.146922	0.856938
ADGRE5	1.29478	1.16239
ADGRF1	0.344498	1.14852
ADGRF2	0.174211	1.12948
ADGRF3	0.369561	0.952421
ADGRF4	0.135562	0.510052
ADGRF5	0.0132927	0.070666
ADGRG1	4.04286	1.48723
ADGRG2	0.186039	0.135164
ADGRG3	3.50787	1.51656
ADGRG4	0.0725536	0.493148
ADGRG5	1.44885	1.71085
ADGRG6	6.20108	2.59234
ADGRG7	0.905836	0.732824
ADGRL1	0.828774	0.905922
ADGRL2	0.12795	0.599315
ADGRL3	0.0926976	0.195909
ADGRL3-AS1	0.0104234	0.0652103
ADGRL4	0.0878373	0.442723
ADGRV1	0.256778	0.49742
ADH1A	0.339989	1.11087
ADH1B	0.285764	1.26495
ADH1C	0.172629	0.642321
ADH4	0.590383	1.10073
ADH5	1.29273	0.980036
ADH6	3.09984	0.927763
ADH7	0.798265	1.01738
ADHFE1	1.95327	1.6543
ADI1	0.276629	1.47218
ADIG	0.930958	0.640708
ADIPOQ	0.885575	0.476086
ADIPOQ-AS1	0.923989	1.30626
ADIPOR1	0.0922877	0.677231
ADIPOR2	1.24454	1.13101
ADIRF	1.32359	0.884863
ADK	1.74492	0.929644
ADM	0.505943	0.532024
ADM5	0.277156	0.884991
ADNP	0.63682	0.61802
ADNP-AS1	0.51578	0.315304
ADNP2	4.32212	1.64386
ADO	0.370205	0.364236
ADORA1	0.278034	0.316505
ADORA2B	1.02594	0.664571
ADORA3	0.4776	0.360984
ADPGK	0.218246	0.739428
ADPGK-AS1	1.76365	1.08162
ADPRH	0.576095	1.1587
ADPRHL1	0.525911	0.550247
ADPRHL2	1.50647	1.41346
ADPRM	1.52298	1.25214
ADRA1A	0.105697	0.726401
ADRA1B	0.455114	0.729202
ADRA1D	1.41681	0.804118
ADRA2A	0.0493645	0.0921842
ADRA2B	0.292498	0.581046
ADRA2C	0.236516	0.130262
ADRB1	0.109094	0.191691
ADRB2	0.211688	0.283566
ADRB3	0.723193	0.49895
ADRM1	0.751067	0.390324
ADSS	0.151783	0.85508
ADSSL1	0.322773	0.107354
ADTRP	0.139837	0.869626
AEBP1	2.38103	1.21222
AEBP2	1.62903	1.09438
AEN	1.8741	0.863555
AES	0.773553	1.39194
AFAP1	2.42431	1.17298
AFAP1-AS1	3.67007	1.4238
AFAP1L1	1.12502	0.999567
AFAP1L2	0.0680446	0.417654
AFDN	0.439069	0.280707
AFDN-AS1	0.439069	0.273463
AFF1	1.16613	1.11129
AFF1-AS1	2.20887	1.89821
AFF2	0.0399952	0.0982319
AFF3	0.110909	0.710467
AFF4	0.269368	0.108479
AFG1L	1.09469	2.28766
AFG3L1P	1.29818	0.794623
AFG3L2	0.527609	1.18001
AFM	2.57586	1.18438
AFMID	2.70304	1.40534
AFP	4.7585	1.14966
AFTPH	2.56795	1.41667
AGA	0.211571	1.14596
AGAP1	1.20601	0.890439
AGAP1-IT1	1.68566	0.804063
AGAP11	1.53135	1.02963
AGAP2	0.350529	0.493683
AGAP2-AS1	0.341804	0.43218
AGAP3	1.06769	0.574678
AGAP5	0.0161035	0.289794
AGAP6	0.00808103	0.174414
AGBL1	0.0724365	0.523989
AGBL1-AS1	0.175382	0.825978
AGBL2	1.44961	1.76346
AGBL3	0.473209	0.408782
AGBL4	0.362944	1.5545
AGBL4-IT1	0.0908237	0.844447
AGBL5	0.559113	0.605117
AGBL5-AS1	0.457105	0.503237
AGER	0.139895	0.147459
AGFG1	4.45364	1.83656
AGFG2	5.17162	2.45389
AGGF1	1.21854	0.995515
AGK	1.31205	0.962819
AGL	1.65468	1.51046
AGMAT	0.68554	1.0352
AGMO	0.0681031	0.565527
AGO1	1.41365	3.19083
AGO2	0.266088	0.327581
AGO3	0.965039	0.878219
AGO4	1.22258	0.772254
AGPAT1	1.28764	0.70245
AGPAT2	0.90121	0.35997
AGPAT3	2.49944	1.16764
AGPAT4	0.146454	0.0821068
AGPAT4-IT1	0.23517	0.960124
AGPAT5	1.04966	0.803816
AGPS	1.58294	1.0062
AGR2	0.185278	0.694996
AGR3	0.0821571	0.388497
AGRN	2.07612	0.947697
AGRP	1.46272	0.669919
AGT	2.06986	0.555866
AGTPBP1	0.108157	0.659774
AGTR1	0.496515	0.531446
AGTR2	0.0189728	0.0913079
AGTRAP	2.77958	1.31832
AGXT	2.23095	0.680593
AGXT2	0.352286	1.12525
AHCTF1	0.193359	0.989943
AHCTF1P1	0.0659365	0.310978
AHCY	0.426479	0.615751
AHCYL1	1.05522	0.615918
AHCYL2	1.87732	1.42688
AHDC1	2.24489	1.10396
AHI1	0.0860219	0.725576
AHNAK	8.63364	2.55208
AHNAK2	0.0918778	0.271135
AHR	1.14475	0.909145
AHSA1	1.28576	0.836733
AHSA2	1.85383	0.752244
AHSG	6.07875	1.43451
AHSP	0.615212	0.742757
AICDA	0.229724	1.07806
AIDA	0.181706	0.287166
AIF1	1.87474	0.868193
AIF1L	2.63131	1.61564
AIFM1	0.146395	0.895792
AIFM2	0.252737	0.139653
AIG1	0.507641	0.242403
AIM2	0.125607	1.07133
AIMP1	2.31873	1.20886
AIMP2	3.35064	1.6618
AIP	3.95806	1.78253
AIPL1	0.369736	1.10144
AIRE	0.529249	1.06157
AIRN	0.469636	1.35939
AJAP1	0.1194	0.323804
AJUBA	1.67271	0.680408
AK1	1.65515	1.38863
AK2	0.424781	0.91831
AK3	0.174503	0.820671
AK4	1.76307	1.26032
AK5	0.111963	0.165364
AK6	0.375182	1.49992
AK7	1.45166	1.59692
AK8	0.228377	0.887235
AK9	0.27253	1.51337
AKAIN1	0.163436	0.979789
AKAP1	2.48333	1.10227
AKAP10	1.82649	1.32735
AKAP11	0.972651	0.692818
AKAP12	0.288985	0.415059
AKAP13	1.64982	1.3282
AKAP14	0.562158	1.83134
AKAP17A	1.207	1.05597
AKAP2	0.810328	0.925109
AKAP3	0.198395	1.15512
AKAP4	0.282485	0.32964
AKAP5	0.749252	0.566392
AKAP6	0.248404	1.54722
AKAP7	0.110792	0.716902
AKAP8	0.68068	1.35203
AKAP8L	1.50992	0.90197
AKAP9	1.18323	1.1531
AKIP1	1.61082	0.938253
AKIRIN1	7.48409	2.86534
AKIRIN2	2.59846	0.806177
AKNA	0.558294	1.02432
AKNAD1	0.41424	0.576084
AKR1A1	5.33846	2.24856
AKR1B1	0.0764184	0.371832
AKR1B10	1.91087	1.13376
AKR1B15	0.871053	0.950982
AKR1C1	1.2282	0.890369
AKR1C2	0.248287	0.501517
AKR1C3	0.837323	0.426756
AKR1C4	2.7356	1.13868
AKR1C6P	1.28436	1.16304
AKR1C8P	1.30667	2.16793
AKR1D1	3.80013	2.23754
AKR1E2	0.395326	1.39745
AKR7A2	0.880129	0.929446
AKR7A2P1	0.426362	2.08429
AKR7A3	0.76963	1.11208
AKR7L	2.04485	1.4825
AKT1	0.228728	0.217345
AKT1S1	3.65579	2.38385
AKT2	2.57527	1.08016
AKT3	0.162675	0.323704
AKTIP	0.172805	1.23917
ALAD	7.90553	2.12975
ALAS1	2.75013	1.11366
ALAS2	1.44422	0.664362
ALB	1.46723	0.44533
ALCAM	0.360074	0.484664
ALDH16A1	2.38308	1.45902
ALDH18A1	0.901386	1.05615
ALDH1A1	0.157756	0.779661
ALDH1A2	0.0888913	0.598244
ALDH1A3	0.2128	0.763403
ALDH1B1	10.5474	2.15397
ALDH1L1	0.0784679	0.564527
ALDH1L1-AS1	0.131522	0.799839
ALDH1L1-AS2	2.51103	1.88432
ALDH1L2	0.330619	2.04964
ALDH2	2.99045	1.85512
ALDH3A1	5.48473	1.92986
ALDH3A2	5.13637	1.89675
ALDH3B1	4.2173	1.32423
ALDH3B2	0.373543	0.916659
ALDH4A1	0.629969	1.59105
ALDH5A1	1.19968	0.880259
ALDH6A1	0.344849	0.909921
ALDH7A1	2.1615	1.23941
ALDH8A1	0.119342	1.03527
ALDH9A1	0.119693	0.587735
ALDOA	3.60818	2.33162
ALDOB	3.28775	1.23525
ALDOC	0.857409	0.390998
ALG1	1.51888	0.955549
ALG10	0.375651	0.647826
ALG10B	0.355565	0.47814
ALG11	6.80446	2.17766
ALG13	0.918543	0.732841
ALG14	2.28998	0.942598
ALG1L	0.842593	0.512937
ALG1L2	0.0725536	0.257298
ALG1L9P	0.337061	0.723228
ALG2	1.35837	1.51201
ALG3	1.73725	1.26425
ALG5	0.694207	0.935364
ALG6	1.02231	0.945537
ALG8	1.49675	0.893722
ALG9	2.41787	0.796176
ALK	0.114833	0.533211
ALKAL1	0.134098	0.640841
ALKAL2	0.180886	0.345708
ALKBH1	1.07484	2.49895
ALKBH2	3.83515	1.80741
ALKBH3	0.406628	0.418309
ALKBH3-AS1	0.113427	0.555316
ALKBH4	0.715815	1.46092
ALKBH5	1.99303	1.26724
ALKBH6	1.56099	0.663597
ALKBH7	1.62751	1.17131
ALKBH8	0.54096	1.23396
ALLC	3.38507	1.31816
ALMS1	1.69344	1.44723
ALMS1-IT1	0.145868	0.933807
ALMS1P1	2.00966	1.09773
ALOX12	0.235052	1.52644
ALOX12-AS1	0.61896	2.14549
ALOX12B	0.4427	0.858925
ALOX12P2	0.0771211	0.412645
ALOX15	0.101598	0.207141
ALOX15B	1.78503	1.26905
ALOX15P1	0.472213	0.324707
ALOX5	0.504186	0.575768
ALOX5AP	0.863323	0.831483
ALOXE3	0.452245	0.951216
ALPI	0.230016	0.358764
ALPK1	0.519938	0.555407
ALPK2	3.30338	0.906346
ALPK3	1.31088	0.667839
ALPL	0.881886	0.94398
ALPP	0.330854	1.25846
ALPPL2	0.466943	1.28692
ALS2	0.144053	0.8723
ALS2CL	0.362768	0.774529
ALS2CR12	0.0471393	0.374193
ALX1	0.0161035	0.0265333
ALX3	0.137377	0.181387
ALX4	0.290683	0.31892
ALYREF	1.55946	1.06263
AMACR	1.00222	0.727375
AMBN	0.172981	0.619881
AMBP	5.17572	1.42088
AMBRA1	0.495402	0.633956
AMD1	1.98167	1.62118
AMDHD1	2.04842	0.858763
AMDHD2	3.7007	1.42419
AMELX	0.0510627	0.595831
AMER1	0.116297	0.0908782
AMER2	0.0398781	0.182728
AMER3	0.10558	0.480674
AMFR	0.161152	0.871201
AMH	0.774725	0.413275
AMHR2	2.68964	1.06063
AMIGO1	0.535397	0.437894
AMIGO2	0.294138	0.670637
AMIGO3	0.0695085	0.0715871
AMMECR1L	0.65187	0.909555
AMN	0.302394	0.1912
AMN1	1.18252	1.74302
AMOT	0.0809859	0.281114
AMOTL1	0.0918778	0.182973
AMOTL2	0.853368	0.268906
AMPD1	0.271417	0.668199
AMPD2	2.34935	0.738946
AMPD3	0.353984	0.332808
AMPH	0.0735491	0.431905
AMT	1.57252	0.844312
AMTN	0.232242	0.654921
AMY2A	0.129179	0.705865
AMY2B	0.204661	0.343383
AMZ1	0.911985	0.919985
AMZ2	1.25268	1.03839
AMZ2P1	0.618199	0.458627
ANAPC10	0.0436258	0.264253
ANAPC11	1.47731	1.01742
ANAPC13	1.07273	0.838267
ANAPC15	1.05528	1.09177
ANAPC16	3.73736	1.62757
ANAPC2	0.214264	0.417596
ANAPC4	3.06534	1.27222
ANAPC5	1.27464	2.34993
ANAPC7	0.15231	0.750126
ANG	1.21491	1.72369
ANGEL1	0.0819814	0.384
ANGEL2	0.209053	0.331229
ANGPT1	0.167301	1.11986
ANGPT2	0.10804	0.116522
ANGPT4	0.158048	1.20626
ANGPTL1	0.419511	0.964368
ANGPTL2	0.449727	0.811158
ANGPTL3	2.84399	1.15443
ANGPTL4	4.24254	1.60859
ANGPTL5	0.184517	0.609111
ANGPTL6	1.96006	1.30648
ANGPTL7	0.269309	1.33631
ANGPTL8	6.62269	2.49093
ANHX	0.0740761	0.462556
ANK1	0.244246	0.341302
ANK2	0.190138	0.780134
ANK3	0.528956	1.34346
ANKAR	1.25004	1.27372
ANKDD1A	0.595302	0.936326
ANKDD1B	1.31867	2.13179
ANKEF1	0.725301	0.761599
ANKFN1	0.498389	0.912804
ANKFY1	0.318205	0.612999
ANKH	0.205539	0.529779
ANKHD1	1.58909	1.13505
ANKHD1-EIF4EBP3	1.58909	1.13505
ANKIB1	0.331966	0.189075
ANKK1	0.114071	0.70125
ANKLE1	0.218071	0.279259
ANKLE2	0.0794634	0.5416
ANKMY1	0.150904	0.842466
ANKMY2	0.122679	0.801676
ANKRA2	0.960588	1.62726
ANKRD1	0.568424	0.408634
ANKRD10	0.340223	1.17952
ANKRD11	0.169409	0.251804
ANKRD12	0.980791	0.845414
ANKRD13A	2.36358	1.19216
ANKRD13B	0.733265	0.473423
ANKRD13C	0.264332	0.62752
ANKRD13D	0.151549	0.0628898
ANKRD16	0.556595	1.2708
ANKRD17	0.195467	0.782078
ANKRD18A	0.0104234	0.0626961
ANKRD18B	0.538501	0.837084
ANKRD18CP	0.0293376	0.0893308
ANKRD18DP	0.141828	0.74756
ANKRD19P	0.0863733	0.152444
ANKRD2	1.49212	1.23332
ANKRD20A11P	0.040288	0.652689
ANKRD20A12P	0.0225449	0.37855
ANKRD20A19P	0.196931	0.320218
ANKRD20A5P	0.0134098	0.0376869
ANKRD20A8P	0.0997831	0.6695
ANKRD20A9P	0.0134098	0.241319
ANKRD22	0.249399	0.743854
ANKRD23	0.301984	1.2631
ANKRD24	2.09129	1.26896
ANKRD26	0.330561	1.11652
ANKRD26P1	0.126661	1.20018
ANKRD26P3	0.119927	0.568865
ANKRD27	0.262048	1.47333
ANKRD28	0.344146	1.9839
ANKRD29	0.799495	0.93213
ANKRD30A	0.0753058	0.548954
ANKRD30B	0.0671662	0.805559
ANKRD30BL	0.0295719	0.260176
ANKRD30BP3	0.226327	0.931897
ANKRD31	0.262926	1.04397
ANKRD33	2.65509	1.63581
ANKRD33B	0.329975	0.603238
ANKRD34A	1.61228	0.839808
ANKRD34B	0.382678	1.0292
ANKRD34C	0.171575	0.818165
ANKRD34C-AS1	0.130058	0.69011
ANKRD35	2.9443	0.995178
ANKRD36	0.107454	0.815405
ANKRD36BP1	0.388826	0.263373
ANKRD36BP2	0.0979093	0.764043
ANKRD36C	0.0312115	0.234599
ANKRD37	0.930138	0.639499
ANKRD39	2.10159	1.65835
ANKRD40	1.66569	0.362385
ANKRD42	1.86121	1.6513
ANKRD44	0.0679275	0.243464
ANKRD44-IT1	0.194413	1.14574
ANKRD45	0.309948	0.58851
ANKRD46	2.21274	1.02534
ANKRD49	2.01288	1.43713
ANKRD50	0.351525	0.306269
ANKRD52	0.0225449	0.0201202
ANKRD53	0.856062	1.33397
ANKRD55	3.74181	1.61228
ANKRD6	0.499208	0.707457
ANKRD60	0.201147	1.11698
ANKRD61	0.275106	0.770643
ANKRD62	0.177607	0.326133
ANKRD63	0.100486	0.0939795
ANKRD65	2.48925	1.3752
ANKRD66	0.610937	1.50331
ANKRD7	0.274579	1.28219
ANKRD9	1.15576	1.25607
ANKS1A	2.28992	1.96948
ANKS1B	2.45763	1.2115
ANKS3	1.99004	0.734825
ANKS4B	3.2833	1.55061
ANKS6	0.232359	0.919288
ANKUB1	0.485272	1.09483
ANKZF1	0.803242	0.543838
ANLN	1.84048	1.5733
ANO1	0.126954	0.162808
ANO1-AS2	0.116297	0.772709
ANO10	0.066932	0.358708
ANO2	0.678338	0.880337
ANO3	0.0161035	0.0185061
ANO4	0.0585582	0.214421
ANO5	0.240908	0.527307
ANO6	2.13199	1.32328
ANO7	0.622122	0.759382
ANO8	0.0707968	0.239904
ANO9	0.169877	0.0760794
ANOS1	0.00538735	0.0528683
ANP32A	0.366164	1.33436
ANP32A-IT1	2.39725	2.17669
ANP32AP1	0.169467	1.03633
ANP32B	0.997597	0.576461
ANP32C	0.0797562	0.588322
ANP32D	0.144463	0.925109
ANP32E	0.17181	0.965433
ANPEP	3.15424	1.19845
ANTXR1	0.26521	0.263948
ANTXR2	0.03777	0.243445
ANTXRL	0.333664	0.549086
ANTXRLP1	0.499677	0.571641
ANXA1	0.198864	0.813743
ANXA10	0.0809274	0.563797
ANXA11	0.198395	0.735703
ANXA13	0.524037	1.05808
ANXA2	0.19008	0.806274
ANXA2P1	0.179539	1.00801
ANXA2P2	0.200152	0.341809
ANXA2P3	0.0665806	0.444169
ANXA2R	0.406452	0.484546
ANXA3	1.56257	1.0161
ANXA4	4.66111	1.86348
ANXA5	0.192364	0.705545
ANXA6	0.89026	1.06048
ANXA7	0.120396	0.638158
ANXA9	3.54617	1.44404
AOAH	0.31516	0.84589
AOAH-IT1	0.192188	0.750616
AOC1	0.137963	0.693782
AOC2	0.162499	0.307012
AOC3	0.406511	0.222157
AOC4P	4.39303	1.41695
AOX1	1.70703	1.39685
AP1AR	1.81829	1.36961
AP1G1	0.362124	0.463972
AP1G2	0.679743	0.642586
AP1M1	3.25706	1.40632
AP1M2	3.13093	2.15112
AP1S1	0.965741	0.7613
AP1S2	0.0564501	0.191059
AP1S3	2.02635	0.931306
AP2A1	3.07296	1.52737
AP2A2	2.98793	1.23874
AP2B1	1.59676	1.3566
AP2M1	0.246881	0.210054
AP2S1	3.90817	1.823
AP3B1	0.163026	0.30182
AP3B2	0.028225	0.185853
AP3D1	1.33396	0.502243
AP3M1	0.243953	0.801844
AP3M2	3.14434	1.94839
AP3S1	1.68308	1.34612
AP3S2	0.755342	0.345519
AP4B1	0.479416	1.69229
AP4B1-AS1	1.93892	1.43067
AP4E1	1.13527	1.68213
AP4M1	0.75218	0.612895
AP4S1	1.74919	1.32053
AP5B1	2.50606	2.05408
AP5M1	1.96088	1.25497
AP5S1	2.0633	1.34277
AP5Z1	1.93353	1.23004
APAF1	2.46032	1.81027
APBA1	0.0773553	0.394305
APBA2	0.163143	0.829459
APBA3	0.22908	1.04245
APBB1	0.460794	0.651109
APBB1IP	0.371552	0.551559
APBB2	0.397961	0.701256
APBB3	1.95069	1.24199
APC	1.41412	1.20364
APC2	1.13415	1.01497
APCDD1	0.428939	0.429921
APCDD1L	0.224863	0.751439
APCDD1L-AS1	0.198337	1.48011
APCS	0.0988462	0.59204
APEH	0.191134	0.0460408
APELA	0.105112	0.209561
APEX1	1.16759	1.24657
APEX2	2.11126	0.865635
APH1A	0.701703	0.613469
APH1B	0.937516	0.881934
API5	1.02266	0.609373
APIP	0.705099	0.429724
APLF	0.756337	0.613206
APLN	0.0569185	0.270248
APLNR	0.168179	1.03227
APLP1	0.441646	0.207578
APLP2	1.50518	1.32333
APMAP	0.0681617	0.587688
APOA1	5.37904	1.36712
APOA1-AS	4.72957	1.39838
APOA2	1.8074	1.03546
APOA4	2.9135	0.769138
APOA5	2.8974	1.20282
APOB	0.0829769	0.104106
APOBEC1	0.704689	2.18809
APOBEC2	2.59969	0.891303
APOBEC4	0.302453	0.295143
APOBR	0.772616	1.00738
APOC1	5.36633	2.06869
APOC1P1	9.54317	2.51368
APOC2	6.52783	1.93846
APOC3	4.77952	1.18827
APOC4	8.68183	2.73719
APOC4-APOC2	8.68183	2.73719
APOD	0.502253	0.900162
APOE	3.16091	1.68192
APOF	5.73806	1.5087
APOH	2.21555	2.23681
APOLD1	1.20554	0.591595
APOM	3.60513	1.81787
APOO	1.58611	1.21051
APOOL	0.815364	1.42047
APOOP5	0.163026	1.41795
APOPT1	0.797211	0.505678
APP	0.975521	0.768917
APPBP2	1.21063	0.70204
APPL1	1.53698	1.1006
APPL2	0.0720265	0.402449
APRT	1.13304	0.888061
APTR	1.25115	1.85522
APTX	0.112315	0.743509
AQP1	0.0405808	0.0964539
AQP10	2.10862	2.31179
AQP11	1.92937	1.48999
AQP12A	0.126017	0.854781
AQP2	1.39216	1.0961
AQP3	0.454236	0.199931
AQP4	0.107513	0.819932
AQP4-AS1	0.0358962	0.0800114
AQP5	1.0616	0.54544
AQP6	1.2727	0.512259
AQP7	2.29759	2.01955
AQP8	2.82438	2.41177
AQP9	0.0899453	0.26312
AQR	0.137319	0.80806
AR	0.0441529	0.0514505
ARAF	1.28869	1.43906
ARAP1	0.163377	0.747757
ARAP1-AS2	0.157521	0.909918
ARAP2	0.0930489	0.632672
ARAP3	0.712243	0.800629
ARC	0.238215	0.243591
ARCN1	3.75703	2.45771
AREL1	0.162675	0.780605
ARF1	0.888152	0.417678
ARF3	1.2467	1.29877
ARF4	0.818233	1.06784
ARF4-AS1	2.48574	1.37196
ARF5	1.17866	0.550521
ARF6	0.953854	1.09022
ARFGAP1	1.57041	0.94973
ARFGAP2	0.419335	0.255872
ARFGEF1	0.136675	0.349868
ARFGEF2	2.47397	1.5195
ARFGEF3	0.379633	0.408104
ARFIP1	0.269543	0.249267
ARFIP2	1.6928	1.07211
ARFRP1	0.232359	0.322892
ARG1	2.96451	0.898677
ARG2	1.37887	0.638152
ARGFX	0.7465	1.17024
ARGFXP2	1.52579	0.752913
ARGLU1	0.140715	0.494332
ARHGAP1	0.343385	0.141232
ARHGAP10	0.671721	0.46659
ARHGAP11A	0.302394	0.566137
ARHGAP11B	0.457515	0.848215
ARHGAP12	0.0482519	0.295253
ARHGAP15	0.486208	0.796345
ARHGAP17	0.537681	1.40322
ARHGAP18	0.213386	0.959791
ARHGAP19	0.16935	0.779597
ARHGAP19-SLIT1	3.88446	1.39095
ARHGAP20	0.157756	0.898953
ARHGAP21	0.191544	1.16558
ARHGAP22	0.758094	0.569362
ARHGAP22-IT1	0.193945	0.40411
ARHGAP23	0.347308	0.392009
ARHGAP24	0.11817	0.24036
ARHGAP25	0.205773	1.27288
ARHGAP26	1.51777	1.00133
ARHGAP26-AS1	1.35954	0.93949
ARHGAP26-IT1	0.356853	0.716067
ARHGAP27	0.696081	1.40947
ARHGAP27P1	1.26369	0.50981
ARHGAP27P1-BPTFP1-KPNA2P3	0.173742	1.07845
ARHGAP28	0.224805	0.520585
ARHGAP29	0.315921	1.61201
ARHGAP30	1.00878	0.724256
ARHGAP31	0.427885	0.337519
ARHGAP31-AS1	0.122094	0.447398
ARHGAP32	0.0210224	0.134016
ARHGAP33	3.91701	1.16436
ARHGAP35	1.32406	0.615301
ARHGAP36	0.0346664	0.297727
ARHGAP39	0.0510627	0.0553004
ARHGAP4	0.725828	0.915233
ARHGAP40	2.19611	1.22711
ARHGAP42	2.34145	1.31087
ARHGAP44	0.18317	0.211332
ARHGAP45	0.466123	0.22324
ARHGAP5	0.189553	0.209381
ARHGAP5-AS1	0.926156	0.670082
ARHGAP6	0.116648	0.132506
ARHGAP9	0.410434	0.224997
ARHGDIA	1.1468	0.567949
ARHGDIB	0.170346	0.17968
ARHGDIG	0.242372	0.215771
ARHGEF1	2.42325	1.31541
ARHGEF10	0.103882	0.69606
ARHGEF10L	3.70802	1.64399
ARHGEF11	0.0195584	0.05468
ARHGEF12	0.244363	0.364444
ARHGEF15	1.06945	1.35326
ARHGEF16	3.88856	1.91774
ARHGEF17	0.586636	0.31039
ARHGEF18	3.98863	1.72009
ARHGEF19	0.965683	1.88228
ARHGEF2	1.07243	0.416669
ARHGEF25	0.0433916	0.0296961
ARHGEF26	0.43052	0.421069
ARHGEF26-AS1	0.15231	0.0893436
ARHGEF28	2.29437	0.873573
ARHGEF3	0.162382	0.691896
ARHGEF3-AS1	0.68964	1.49694
ARHGEF33	1.46144	1.73534
ARHGEF37	2.51191	2.2517
ARHGEF38	0.186859	0.625916
ARHGEF38-IT1	0.338583	0.831695
ARHGEF39	3.23147	1.42401
ARHGEF4	0.0949228	0.793224
ARHGEF40	1.90619	1.23058
ARHGEF5	0.0241845	0.156644
ARHGEF6	0.0664635	0.856217
ARHGEF7	0.469578	0.484073
ARHGEF7-AS1	0.408853	1.3072
ARHGEF7-AS2	0.194882	0.283311
ARHGEF9	0.0706211	0.426987
ARHGEF9-IT1	0.162733	1.11954
ARID1A	0.566726	0.300562
ARID1B	0.180945	0.19379
ARID2	0.259178	0.221879
ARID3A	2.70018	1.24949
ARID3B	1.02529	0.643739
ARID3C	0.568951	0.452033
ARID4A	1.28096	0.88171
ARID4B	0.315921	1.28057
ARID5A	1.76541	1.34352
ARID5B	2.67382	0.696428
ARIH1	1.22925	1.11923
ARIH2	3.72248	3.24696
ARIH2OS	3.32581	1.98899
ARL1	0.267142	1.43948
ARL10	3.42659	2.00319
ARL11	2.80734	1.25429
ARL13A	0.209872	0.622868
ARL13B	1.76986	1.69848
ARL14	1.22861	0.709433
ARL14EP	1.06102	0.721198
ARL14EPL	0.141828	0.761952
ARL15	0.03168	0.103595
ARL16	2.20249	1.21947
ARL2	3.2248	2.30489
ARL2-SNX15	3.2248	2.30489
ARL2BP	2.13433	1.58033
ARL3	3.89377	1.22668
ARL4A	2.69889	1.55692
ARL4C	0.098202	0.176802
ARL4D	3.62217	1.44747
ARL5A	0.21403	0.545912
ARL5B	1.10089	1.11061
ARL5C	1.70978	1.95501
ARL6	0.429173	0.383292
ARL6IP1	1.67511	1.4116
ARL6IP4	2.51291	1.426
ARL6IP5	1.16396	0.691656
ARL6IP6	1.40932	0.838335
ARL8A	0.530596	0.980036
ARL8B	2.84792	2.08555
ARL9	0.220003	0.189463
ARMC1	0.300579	1.3879
ARMC10	1.74948	1.65915
ARMC12	4.15054	1.93314
ARMC2	1.42296	0.599481
ARMC2-AS1	0.233003	0.761808
ARMC3	0.625343	0.622994
ARMC4	0.130233	0.87027
ARMC4P1	0.213327	0.30852
ARMC5	4.74315	1.70719
ARMC6	3.86279	2.46766
ARMC7	2.89681	2.4867
ARMC8	1.96076	1.39209
ARMC9	2.2152	1.96307
ARMCX1	0.0945714	0.314391
ARMCX2	0.104468	0.623637
ARMCX3	0.178602	0.142111
ARMCX4	0.0370673	0.275169
ARMCX5	0.104643	0.11937
ARMCX5-GPRASP2	0.104643	0.11937
ARMCX6	0.135621	0.0994888
ARMS2	0.577793	1.32592
ARMT1	3.29501	1.63983
ARNT	0.105756	0.0877828
ARNT2	0.134567	0.151567
ARNTL	0.449492	0.675766
ARNTL2	1.22293	0.635148
ARNTL2-AS1	0.160508	0.765021
ARPC1A	1.96316	1.86332
ARPC1B	4.33003	2.11853
ARPC2	1.39245	1.00229
ARPC3	0.609591	2.29838
ARPC4	2.28781	1.66841
ARPC4-TTLL3	2.28781	1.66841
ARPC5	0.86344	0.819957
ARPC5L	2.99777	1.6348
ARPIN	1.40832	1.10238
ARPP19	0.389002	1.22925
ARR3	0.500614	0.922594
ARRB1	0.481934	0.442274
ARRB2	1.80564	0.629588
ARRDC1	3.23364	1.91411
ARRDC1-AS1	3.41792	1.61844
ARRDC2	1.43795	0.605359
ARRDC3	0.27575	1.03633
ARRDC3-AS1	0.276922	0.557198
ARRDC4	0.532879	0.326573
ARRDC5	1.83972	0.662431
ARSB	0.386835	1.0884
ARSD	0.245124	1.15691
ARSD-AS1	1.3055	1.72925
ARSE	0.196638	1.01091
ARSF	1.45974	0.59512
ARSG	0.274696	0.126978
ARSH	0.440592	0.465205
ARSI	2.87444	1.36018
ARSJ	0.14581	0.135658
ARSK	1.92399	1.75243
ART1	0.655324	0.623847
ART3	0.347777	0.812188
ART4	1.66399	1.55772
ART5	0.567253	0.472213
ARTN	0.828949	0.494705
ARV1	1.97798	1.28085
ARX	0.109445	0.122312
AS3MT	1.21619	0.755813
ASAH1	0.470046	0.846729
ASAH2B	0.952273	1.01592
ASAP1	0.0891841	0.638378
ASAP1-IT1	4.09532	1.38484
ASAP1-IT2	0.387011	1.74828
ASAP2	1.06406	0.48556
ASAP3	3.15453	2.2338
ASB1	2.09954	1.67037
ASB10	0.268782	0.856734
ASB11	0.269895	0.773319
ASB12	0.0818643	0.747466
ASB13	0.33343	0.247837
ASB14	0.053815	0.465003
ASB15	0.381916	0.772145
ASB16	2.13983	1.4789
ASB16-AS1	1.68126	1.16661
ASB17	0.121333	0.574432
ASB18	0.320606	1.75574
ASB2	0.884872	1.31337
ASB3	0.152837	1.12698
ASB4	2.55969	1.33295
ASB5	0.032207	0.167399
ASB6	0.392105	0.350661
ASB7	0.76354	0.491799
ASB8	0.170111	0.875446
ASB9	0.143409	0.659105
ASB9P1	1.65971	0.665501
ASCC1	3.92738	0.962905
ASCC3	0.106283	0.663668
ASCL1	0.353867	0.376849
ASCL2	0.420916	0.480954
ASCL3	0.568131	0.734043
ASCL4	0.2388	1.52972
ASCL5	0.305674	0.420525
ASF1A	0.418105	0.489659
ASF1B	0.511681	0.302062
ASGR1	2.50641	0.902699
ASGR2	0.901562	1.6211
ASH1L	0.585465	1.24503
ASH1L-AS1	1.5269	1.23461
ASH2L	1.76893	1.06436
ASIC1	0.501785	0.403917
ASIC2	0.564735	0.878416
ASIC3	0.0230134	0.0855961
ASIC5	0.251859	0.813125
ASIP	1.31106	0.707881
ASL	2.73689	1.86046
ASMT	0.85126	0.801514
ASMTL	0.630262	0.300059
ASMTL-AS1	1.35386	0.721924
ASNA1	3.07044	1.68272
ASNS	0.093166	0.511195
ASNSD1	1.20753	0.774225
ASNSP1	0.272061	0.658574
ASPA	2.06857	0.822631
ASPDH	0.520055	0.321849
ASPG	0.316683	0.215634
ASPH	0.193535	0.941458
ASPHD1	1.7804	1.29666
ASPM	0.199625	1.11635
ASPN	0.183287	0.739467
ASPRV1	0.300755	0.220391
ASPSCR1	3.26942	1.01705
ASRGL1	2.75973	1.48086
ASS1	2.00954	1.02877
ASTE1	0.349592	1.16511
ASTL	0.217953	0.459109
ASTN1	0.0625401	0.423488
ASTN2	0.723135	0.915741
ASTN2-AS1	1.40376	1.33223
ASXL1	4.38431	2.00544
ASXL2	0.329624	0.970133
ASXL3	0.0319142	0.034416
ASZ1	0.0980849	0.621287
ATAD1	0.189963	0.456106
ATAD2	1.11378	2.03163
ATAD2B	0.531357	2.06511
ATAD3A	2.26731	2.04186
ATAD3B	2.21842	1.81674
ATAD3C	2.34572	1.41515
ATAD5	3.26772	2.12249
ATAT1	0.549686	0.533406
ATCAY	0.388006	1.73302
ATE1	0.123382	0.83662
ATE1-AS1	2.07278	1.16401
ATF1	2.22164	1.30204
ATF2	0.122855	0.714669
ATF3	1.43614	1.29877
ATF5	2.31855	1.31447
ATF6	1.48486	1.32219
ATF6B	0.413831	0.336328
ATF7	0.46624	1.36734
ATF7IP	0.651635	0.801729
ATF7IP2	2.18287	1.92401
ATG10	1.29982	1.23453
ATG101	2.93019	1.44664
ATG12	0.804004	0.507404
ATG13	2.94038	1.30196
ATG14	0.972124	0.727406
ATG16L1	2.829	1.40147
ATG16L2	3.52842	2.2645
ATG2A	0.587338	0.374147
ATG2B	0.169409	0.205243
ATG3	0.110851	0.63514
ATG4A	0.641446	0.858437
ATG4B	3.10657	1.61781
ATG4C	2.21713	1.64219
ATG4D	2.79036	2.373
ATG5	0.374421	0.730456
ATG7	2.93294	2.03186
ATG9A	0.663874	0.595101
ATG9B	0.872809	0.509089
ATIC	2.66071	1.66217
ATL1	0.440475	0.374673
ATL2	0.104292	0.765039
ATL3	0.673712	0.759211
ATM	2.75897	1.66553
ATMIN	1.43479	1.24156
ATN1	1.01382	0.378901
ATOH1	0.0562744	0.141855
ATOH7	0.0986705	0.0765581
ATOH8	1.34315	1.23302
ATOX1	0.531942	1.24965
ATP10A	0.215728	0.973864
ATP10B	0.167184	0.861049
ATP10D	0.432335	0.453562
ATP11A	2.13743	1.10527
ATP11A-AS1	1.45511	0.482318
ATP11AUN	0.552145	0.595331
ATP11B	0.364993	0.433738
ATP11C	0.0690401	0.309622
ATP12A	0.431808	0.821621
ATP13A1	0.0430988	0.0751831
ATP13A2	0.64373	0.498453
ATP13A3	0.452596	0.704986
ATP13A4	0.121157	0.798841
ATP13A4-AS1	0.219066	1.37225
ATP13A5	0.114891	0.738842
ATP13A5-AS1	0.0734319	0.504483
ATP1A1	0.663991	0.566403
ATP1A1-AS1	0.151256	0.0785921
ATP1A2	2.69432	0.921769
ATP1A3	0.353281	1.55272
ATP1A4	4.20764	2.26905
ATP1B1	1.48152	0.429558
ATP1B2	0.938395	1.7709
ATP1B3	1.0951	0.887494
ATP1B4	0.0955084	0.585138
ATP23	3.11395	2.1138
ATP2A1	0.0740175	0.190162
ATP2A1-AS1	0.208526	0.55007
ATP2A2	1.75118	0.861451
ATP2A3	0.563915	0.326563
ATP2B1	0.192949	0.35401
ATP2B1-AS1	0.349768	0.155735
ATP2B2	0.809977	1.34521
ATP2B2-IT2	0.528078	1.25621
ATP2B3	0.0582654	0.167917
ATP2B4	0.628329	0.416879
ATP2C1	0.115477	0.445044
ATP2C2	1.43854	1.22664
ATP2C2-AS1	0.175616	0.755927
ATP4A	1.36036	1.07068
ATP4B	0.353984	1.12379
ATP5A1	0.272705	0.268042
ATP5B	1.11009	0.727812
ATP5C1	2.28816	1.52395
ATP5D	2.45564	1.03138
ATP5E	0.447794	0.251653
ATP5EP2	0.628446	1.43766
ATP5F1	1.54453	0.700954
ATP5G1	2.38572	1.70216
ATP5G2	0.671779	1.35541
ATP5G3	0.855886	0.855338
ATP5H	0.65064	0.675893
ATP5I	0.945597	0.398982
ATP5J	1.00597	1.74502
ATP5J2	2.97464	2.22062
ATP5J2-PTCD1	0.501316	0.633788
ATP5L	2.07958	1.24749
ATP5O	0.323944	1.22418
ATP5S	2.71692	2.02426
ATP5SL	0.996953	0.770876
ATP6AP1	2.55642	1.28117
ATP6AP1L	2.51542	1.23162
ATP6AP2	1.75147	1.04015
ATP6V0A1	1.82303	1.19343
ATP6V0A2	2.13737	1.28648
ATP6V0A4	0.803652	1.25973
ATP6V0B	0.699829	0.36112
ATP6V0C	2.20003	0.912991
ATP6V0CP3	1.28272	1.65064
ATP6V0D1	0.259705	0.480091
ATP6V0D2	0.43702	0.861315
ATP6V0E1	2.49042	1.65838
ATP6V0E2	1.73684	1.08198
ATP6V0E2-AS1	1.00615	1.0271
ATP6V1A	1.56989	0.831385
ATP6V1B1	0.201206	0.0681043
ATP6V1B1-AS1	0.821747	0.677042
ATP6V1B2	1.13738	1.02572
ATP6V1C1	2.08982	1.58681
ATP6V1C2	0.54301	1.1178
ATP6V1D	0.151022	0.827041
ATP6V1E2	0.206593	0.853658
ATP6V1F	1.36154	1.3304
ATP6V1G1	3.20828	2.05001
ATP6V1G2	3.19792	1.97013
ATP6V1G2-DDX39B	1.25812	0.563793
ATP6V1G3	0.344381	0.66079
ATP6V1H	0.151958	0.30953
ATP7A	0.287755	0.41805
ATP7B	0.143995	0.642135
ATP8A1	0.0556303	0.355899
ATP8A2	0.132224	0.595003
ATP8B1	0.168413	0.797329
ATP8B2	0.610645	0.429632
ATP8B3	0.794751	0.978417
ATP8B4	0.111495	0.67391
ATP8B5P	0.191661	0.12073
ATP9A	0.192481	0.303082
ATP9B	2.01387	1.21747
ATPAF1	1.18651	1.17531
ATPAF2	0.701937	0.319989
ATPIF1	5.09269	3.24311
ATR	0.253088	0.403096
ATRAID	1.79774	0.927193
ATRIP	3.63371	1.93246
ATRN	2.43262	1.38219
ATRNL1	0.154652	0.335726
ATRX	0.288985	0.121674
ATXN1	0.150846	0.0991656
ATXN1L	0.966795	0.702873
ATXN2	0.0227791	0.127207
ATXN2-AS	3.441	1.72728
ATXN2L	1.88358	1.02564
ATXN3	0.158927	0.96769
ATXN3L	0.00808103	0.0105046
ATXN7	1.4054	1.27761
ATXN7L1	0.235989	1.0479
ATXN7L2	0.154945	0.175477
ATXN7L3	0.0536978	0.074028
ATXN7L3B	0.456988	0.236248
ATXN8OS	0.0874859	0.577795
AUH	0.450839	0.171517
AUNIP	0.299701	0.674779
AUP1	0.140013	0.0735351
AURKA	0.381214	0.862029
AURKAIP1	0.241025	0.155064
AURKAPS1	2.3952	1.14847
AURKB	1.32218	1.05238
AURKC	0.865197	1.35299
AUTS2	0.110851	0.108113
AVEN	0.173215	0.693045
AVIL	0.112256	0.476674
AVL9	2.00035	1.6119
AVP	0.475844	0.365484
AVPI1	1.33993	0.88595
AVPR1B	2.01054	0.613361
AVPR2	0.265561	0.444396
AWAT1	0.374714	0.51107
AWAT2	0.727761	0.253897
AXDND1	1.42232	1.52576
AXIN1	0.0360718	0.138589
AXIN2	0.334484	0.188643
AXL	1.88505	0.832864
AZGP1	0.838904	1.61892
AZGP1P1	3.1492	1.68333
AZI2	0.893188	0.311676
AZIN1	0.475258	1.88782
AZIN1-AS1	2.0055	1.18032
AZIN2	2.56022	2.15152
AZU1	0.914386	0.741892
B2M	1.38227	1.30149
B3GALNT1	0.146747	0.781176
B3GALNT2	0.233647	1.03126
B3GALT1	3.29097	1.00996
B3GALT2	0.0270539	0.0469211
B3GALT4	3.12402	1.82335
B3GALT5	0.086549	0.440714
B3GALT5-AS1	0.205832	0.683003
B3GALT6	1.6336	1.02515
B3GAT1	0.0418691	0.306452
B3GAT2	0.132986	0.75563
B3GAT3	1.08789	0.632958
B3GLCT	0.429173	0.382843
B3GNT2	2.27944	1.21586
B3GNT3	5.08267	1.38947
B3GNT4	2.46542	1.54207
B3GNT5	0.0632428	0.0729195
B3GNT6	1.42613	1.22374
B3GNT7	0.683901	0.574629
B3GNT8	1.00421	0.506486
B3GNT9	0.571645	0.671937
B3GNTL1	0.108801	0.485192
B4GALNT1	0.18194	0.124193
B4GALNT2	1.50904	1.25342
B4GALNT3	1.12174	0.984556
B4GALNT4	1.1218	0.617575
B4GALT1	0.197341	0.642771
B4GALT1-AS1	2.43233	0.750346
B4GALT2	1.08426	0.385591
B4GALT3	0.254435	0.300054
B4GALT4	0.779116	0.49485
B4GALT4-AS1	1.28061	0.820577
B4GALT5	0.970192	1.07084
B4GALT6	0.198454	0.167834
B4GALT7	1.95057	1.20629
B4GAT1	5.70058	2.36168
B9D1	2.4564	0.971696
B9D2	1.0147	1.39838
BAALC	0.0635356	0.203106
BAALC-AS1	0.20349	0.787
BAALC-AS2	0.203782	0.897045
BAAT	3.7948	1.43081
BABAM1	3.35802	1.96652
BABAM2	1.23739	0.999422
BACE1	0.0713824	0.520353
BACE1-AS	0.0725536	0.453192
BACE2	0.299818	0.78879
BACH1	3.32511	1.24868
BACH1-IT2	0.291971	1.53324
BACH1-IT3	0.203373	0.925466
BACH2	0.0344908	0.183752
BAD	3.47209	1.6502
BAG1	0.464191	1.34089
BAG2	0.425015	0.546602
BAG3	2.8153	1.69442
BAG4	2.33243	1.58091
BAG5	0.470339	0.324612
BAG6	0.605726	0.524905
BAGE	0.147508	1.41463
BAGE2	0.0782337	0.702341
BAGE3	0.0782337	0.702341
BAGE4	0.0782337	0.702341
BAGE5	0.0782337	0.702341
BAHD1	0.161562	0.0932959
BAIAP2	0.801954	0.391094
BAIAP2-AS1	0.801954	0.490276
BAIAP2L1	0.520114	0.889834
BAIAP3	1.3599	0.853631
BAK1	0.730572	0.692917
BAMBI	0.171927	0.21686
BANCR	0.211219	1.35699
BANF1	0.87603	0.751713
BANF2	1.11957	1.63599
BANK1	0.171868	0.987036
BANP	4.46301	2.09022
BAP1	0.665396	0.929476
BARD1	0.0820986	0.400552
BARX2	0.200152	0.342488
BASP1	0.0662878	0.274766
BASP1P1	0.319786	1.81808
BATF	1.44293	1.01712
BATF2	5.00011	1.53502
BATF3	0.433096	0.547891
BAX	9.10146	3.82549
BAZ1A	0.30421	0.6583
BAZ1B	0.112724	0.583601
BAZ2A	0.117292	0.443077
BAZ2B	0.750481	0.774171
BBC3	1.92475	1.34427
BBIP1	0.398781	0.606848
BBOF1	6.35087	2.18549
BBOX1	0.103589	0.396915
BBOX1-AS1	0.0768869	0.480411
BBS1	2.43139	0.884542
BBS10	0.578262	0.558075
BBS12	0.742342	0.767573
BBS2	0.266088	1.48051
BBS4	1.18188	2.17306
BBS5	2.55852	1.96407
BBS7	0.458452	0.429011
BBS9	1.95368	1.16093
BBX	0.407096	0.703587
BCAM	3.48977	1.19755
BCAN	1.10435	0.764314
BCAP29	0.538442	0.55031
BCAP31	0.185395	0.291461
BCAR1	0.521402	0.617458
BCAR3	0.478947	1.1941
BCAR4	3.33928	2.20496
BCAS1	1.86519	0.946077
BCAS2	0.421326	1.95546
BCAS3	1.14874	1.64595
BCAS4	2.24407	1.2121
BCAT1	0.043333	0.259544
BCAT2	2.64267	1.71173
BCCIP	3.12291	1.52334
BCDIN3D	0.558411	0.54462
BCDIN3D-AS1	1.50237	0.879246
BCHE	0.332728	0.555105
BCKDHA	1.97318	1.35978
BCKDHB	1.31574	0.838265
BCKDK	3.52327	2.37174
BCL10	3.60314	1.3622
BCL11A	0.0582654	0.204722
BCL11B	0.0665806	0.498934
BCL2	0.080576	0.425727
BCL2A1	2.13363	1.0338
BCL2L1	11.9108	3.0339
BCL2L10	4.75276	1.40151
BCL2L11	0.0731392	0.0754754
BCL2L12	1.57656	1.13535
BCL2L14	2.54254	1.23359
BCL2L15	0.333079	0.613897
BCL2L2	2.00667	1.0891
BCL2L2-PABPN1	2.00667	1.08358
BCL3	7.25577	2.1531
BCL6	0.736545	0.340831
BCL6B	0.212273	0.139915
BCL7A	0.982489	0.5792
BCL7B	1.87029	1.34604
BCL7C	4.67265	1.85625
BCL9	0.706914	0.437546
BCLAF1	0.140422	0.69521
BCO1	0.94466	1.08806
BCO2	0.746617	0.858457
BCOR	0.655969	1.19633
BCORL1	1.08139	0.752052
BCS1L	1.13164	1.14185
BCYRN1	2.45242	0.89904
BDH1	2.5228	0.750233
BDH2	1.30058	1.17194
BDKRB1	0.0940444	0.461677
BDKRB2	1.4434	1.08221
BDNF	0.0844409	0.368432
BDNF-AS	2.05727	1.24469
BDP1	1.492	1.0794
BEAN1	1.1341	0.876988
BEAN1-AS1	1.43386	1.88354
BECN1	0.242138	0.934103
BECN2	0.507699	2.06894
BEGAIN	0.837089	0.881316
BEND2	0.131112	0.606669
BEND3	0.68841	0.241018
BEND3P3	0.0134098	0.1172
BEND4	0.0831526	0.578485
BEND5	0.156585	1.0172
BEND6	0.106576	0.173254
BEND7	0.55355	0.428843
BEST1	1.7027	1.59932
BEST2	0.459974	0.477602
BEST3	0.233647	1.01365
BEST4	2.16864	0.989042
BET1	0.174562	0.403812
BET1L	0.512618	0.370776
BEX1	0.447092	0.651781
BEX2	0.22217	0.498179
BEX3	0.566609	0.688778
BEX4	0.378169	1.061
BEX5	0.0563915	0.126635
BFAR	3.49616	1.89636
BFSP1	0.104526	0.684632
BFSP2	0.110499	0.540314
BFSP2-AS1	1.69743	1.40459
BGLAP	0.243368	1.00919
BGLT3	0.119342	0.693416
BGN	0.245944	0.105929
BHLHA15	0.0161035	0.0154428
BHLHA9	1.49587	1.30209
BHLHB9	0.183521	0.53885
BHLHE22	0.0100134	0.0210772
BHLHE23	0.789481	1.0415
BHLHE40	2.36522	1.32651
BHLHE40-AS1	0.361831	0.885725
BHLHE41	0.108391	0.0924289
BHMG1	3.44076	2.30446
BHMT	2.00392	1.04033
BHMT2	2.15336	1.56237
BICC1	1.07132	0.863635
BICD1	0.539321	0.365987
BICD2	0.056333	0.357508
BICDL1	1.17052	0.590318
BICDL2	1.71177	1.35615
BICRA	3.46688	1.6424
BICRAL	2.47367	1.85911
BIN1	0.135445	0.168062
BIN2	0.389646	1.01635
BIN3	0.0507699	0.151654
BIN3-IT1	3.21391	1.04575
BIRC2	1.63008	1.0572
BIRC3	2.10716	1.33428
BIRC5	0.974876	0.695503
BIRC6	1.84704	1.19478
BIRC6-AS2	0.182819	1.02265
BIRC7	1.38929	0.957742
BIRC8	0.196228	1.1039
BISPR	0.773026	0.673387
BIVM	1.26456	1.09387
BIVM-ERCC5	1.7862	1.71832
BLACAT1	0.860278	0.431638
BLACE	0.365227	0.59053
BLCAP	0.815481	0.715593
BLID	0.139778	0.724802
BLK	0.38379	0.821892
BLM	2.45821	1.42709
BLMH	0.335363	0.398049
BLNK	0.164666	0.730862
BLOC1S1	0.437664	0.21812
BLOC1S2	0.729928	1.69367
BLOC1S3	4.3781	2.37656
BLOC1S4	2.24676	1.76496
BLOC1S5	0.315336	0.802548
BLOC1S5-TXNDC5	0.153364	0.0872772
BLOC1S6	2.13093	1.85561
BLVRA	3.25935	1.54601
BLVRB	4.23276	1.82311
BLZF1	1.41459	1.2204
BMF	1.86192	0.537616
BMP1	1.40264	0.863396
BMP10	0.0323827	0.234078
BMP15	0.0980849	0.895569
BMP2	0.0591437	0.127028
BMP2K	0.633541	0.447585
BMP3	0.121391	0.799321
BMP4	0.24571	0.135179
BMP5	0.0495402	0.374782
BMP6	0.118639	0.106277
BMP7	0.178544	1.23561
BMP7-AS1	0.469402	0.374051
BMP8A	0.352344	0.567385
BMP8B	0.0415177	0.274292
BMPER	0.434677	0.545226
BMPR1A	1.11776	0.749762
BMPR1B	0.146337	0.382913
BMPR1B-AS1	0.257773	1.64487
BMPR2	1.18305	1.58626
BMS1	0.650933	0.829877
BMS1P21	0.237688	0.211838
BMS1P4	0.18844	0.278421
BMT2	0.156936	0.831395
BMX	0.117116	0.343823
BNC1	0.169877	1.00683
BNC2	0.0312701	0.0210471
BNIP1	1.02471	0.802675
BNIP2	0.613045	0.537026
BNIP3	0.458159	0.551497
BNIP3L	1.83381	0.848226
BNIPL	0.34157	1.756
BOC	0.363119	0.634443
BOD1	0.968318	0.579694
BOD1L1	0.059905	0.481507
BOD1L2	0.583005	0.437896
BOK	3.46073	1.77684
BOK-AS1	2.23768	0.988735
BOLA1	1.72102	1.89513
BOLA3	0.432628	2.17613
BOLA3-AS1	1.636	1.31392
BOLL	0.030216	0.0844875
BORA	1.26626	1.01173
BORCS5	2.76916	1.63985
BORCS6	3.1458	1.74615
BORCS7	6.00549	2.98696
BORCS7-ASMT	6.00549	2.98696
BORCS8	1.16841	1.8835
BORCS8-MEF2B	0.263278	0.891234
BPESC1	1.40294	0.639212
BPGM	0.561046	0.464587
BPHL	1.39251	0.782725
BPI	0.639865	1.97259
BPIFA1	0.390642	1.45432
BPIFA2	0.281021	2.24967
BPIFA3	0.243485	2.12428
BPIFA4P	0.237102	1.34337
BPIFB1	6.70602	1.85804
BPIFB2	4.56625	1.50797
BPIFB3	1.72401	1.96753
BPIFB4	0.555131	1.97397
BPIFB6	0.881418	0.996052
BPNT1	1.50184	0.842719
BPTF	2.31803	1.76002
BRAF	0.272003	0.91452
BRAP	0.363822	0.861232
BRAT1	0.357146	1.08183
BRCA1	0.491479	0.674317
BRCA2	0.772148	0.447503
BRCC3	2.11618	0.95052
BRD2	1.15014	0.757356
BRD3	0.408385	0.237056
BRD4	0.143116	0.162071
BRD7	0.0497744	0.0961579
BRD7P3	0.195819	1.23208
BRD8	0.186391	1.06796
BRD9	0.471686	0.709994
BRDT	0.615329	2.1468
BRDTP1	0.0637113	0.418961
BRE-AS1	0.989633	0.813707
BRF2	0.974466	0.625341
BRI3	2.57439	1.03419
BRI3BP	4.16513	2.22086
BRICD5	1.41184	0.62535
BRINP1	0.0891841	0.556195
BRINP2	0.0731392	0.43609
BRINP3	0.718216	0.525081
BRIP1	0.216314	1.34692
BRIX1	2.05481	1.50064
BRK1	2.06283	1.5404
BRMS1	1.21508	0.839925
BRMS1L	1.75464	1.58658
BROX	2.00515	1.82727
BRPF1	2.34572	1.19425
BRPF3	0.855008	0.792168
BRS3	0.0999002	0.585088
BRSK1	1.9285	0.959348
BRSK2	0.583474	0.629899
BRWD1	0.18803	0.364245
BRWD1-AS1	3.03735	1.72876
BRWD3	0.0922291	0.225045
BSCL2	0.216841	0.500563
BSDC1	0.267025	0.961936
BSG	3.7739	2.04288
BSN	0.569947	0.345569
BSN-AS2	0.661824	0.381578
BSND	1.10581	1.53108
BSPH1	0.540902	1.55522
BSPRY	3.03027	1.856
BST1	3.80657	1.83381
BST2	0.895354	0.779571
BSX	0.0241845	0.078721
BTAF1	2.79416	1.55244
BTBD1	0.548339	1.17174
BTBD10	0.193183	0.369495
BTBD11	0.573987	0.901512
BTBD16	2.5074	1.74493
BTBD17	0.266732	0.803779
BTBD18	0.641036	1.03403
BTBD19	1.38104	0.440045
BTBD2	0.224219	1.29671
BTBD3	0.711189	0.540361
BTBD6	0.229431	0.934961
BTBD7	0.389353	0.590642
BTBD8	1.96486	2.02456
BTBD9	0.126486	0.0625789
BTBD9-AS1	0.119576	0.852227
BTC	0.263043	1.40973
BTD	2.07911	1.83721
BTF3	0.999061	0.793851
BTF3L4	2.64935	1.75307
BTF3P11	0.155589	0.930215
BTG1	1.44715	0.609527
BTG2	0.568248	0.255245
BTG3	0.231773	0.807347
BTG4	0.262516	0.642772
BTK	0.465245	0.500735
BTLA	0.118639	0.525162
BTN1A1	1.12549	0.909335
BTN2A1	0.829242	0.679432
BTN2A2	0.418749	0.289723
BTN2A3P	1.68624	1.05531
BTN3A1	3.96972	2.2015
BTN3A2	5.71826	2.45872
BTN3A3	1.20911	1.23493
BTNL10	0.408912	1.17521
BTNL2	0.162616	0.871506
BTNL3	0.194062	0.492886
BTNL8	0.304093	0.549482
BTNL9	0.11413	0.430886
BTRC	0.924809	0.626167
BUB1	0.507231	2.21608
BUB1B	2.1273	1.09123
BUB1B-PAK6	0.139251	0.759435
BUB3	2.30421	1.04014
BUD13	0.599519	2.37854
BUD23	2.32698	1.05388
BUD31	2.36493	1.62885
BVES	0.21444	0.790909
BVES-AS1	0.399074	0.563214
BYSL	3.35234	2.23519
BZW1	2.06002	1.11248
BZW2	2.00339	0.941124
C10orf10	3.0305	0.7002
C10orf105	0.32734	0.846806
C10orf107	0.121098	0.531183
C10orf111	2.2655	1.71961
C10orf113	0.255431	1.46736
C10orf120	0.14417	0.854979
C10orf126	0.525794	0.997673
C10orf128	0.111788	0.770929
C10orf142	0.609122	0.886037
C10orf25	5.12495	1.26671
C10orf35	0.548866	1.18192
C10orf53	0.244656	1.16106
C10orf55	1.09931	0.715986
C10orf62	3.83509	1.14989
C10orf67	0.339696	1.78622
C10orf71	0.165661	0.919152
C10orf71-AS1	0.113486	0.710884
C10orf76	0.0393511	0.260935
C10orf82	2.23546	1.00467
C10orf88	0.139544	0.829531
C10orf90	0.0897697	0.502723
C10orf91	0.0568014	0.021404
C10orf95	2.52924	1.8392
C10orf99	0.693504	0.7208
C11orf1	1.99186	2.37542
C11orf16	0.407741	0.532228
C11orf21	0.536744	0.466126
C11orf24	0.492533	0.856402
C11orf40	0.14294	0.987146
C11orf42	0.113251	0.574766
C11orf44	0.222111	1.19781
C11orf45	0.574573	1.39958
C11orf49	2.63395	2.01674
C11orf52	4.90097	2.31725
C11orf53	0.372781	1.86846
C11orf54	3.37963	1.57716
C11orf57	0.89635	0.84145
C11orf58	0.911341	0.742187
C11orf63	0.246296	0.585193
C11orf65	0.227381	1.41361
C11orf68	1.25631	0.654817
C11orf70	0.45529	0.759262
C11orf71	1.15301	1.10903
C11orf72	1.14475	0.884401
C11orf74	0.484803	0.606985
C11orf80	1.79779	1.67775
C11orf84	5.09275	2.20903
C11orf86	6.85868	2.62114
C11orf87	0.104936	0.774639
C11orf88	0.0641212	0.0728011
C11orf91	3.6911	1.30123
C11orf94	0.140305	0.69152
C11orf95	1.81448	0.596299
C11orf96	1.02857	1.08206
C11orf97	1.83029	0.915484
C11orf98	3.78479	1.56603
C12orf10	1.54289	0.806696
C12orf29	0.488492	0.241966
C12orf4	0.15594	0.0770574
C12orf40	0.0806932	0.0598778
C12orf42	0.26076	1.09926
C12orf43	0.745328	1.02069
C12orf45	1.9973	1.52228
C12orf49	0.588392	0.396018
C12orf50	0.0678689	0.576138
C12orf54	0.103472	0.672393
C12orf56	0.251917	0.8673
C12orf57	0.874976	0.474093
C12orf60	0.227908	0.176861
C12orf65	2.31193	1.43331
C12orf66	0.146044	0.648211
C12orf71	0.27616	1.15582
C12orf73	1.80301	1.76125
C12orf74	0.589798	0.690244
C12orf75	1.45213	1.16682
C12orf76	4.19599	0.992554
C12orf77	0.27739	1.31232
C12orf80	0.290507	0.51159
C14orf1	5.74526	1.2834
C14orf105	0.317795	1.127
C14orf119	0.840544	0.708076
C14orf132	0.422322	0.569805
C14orf144	0.111319	0.155884
C14orf159	2.43303	1.90208
C14orf166	1.73994	1.51228
C14orf177	0.198864	1.25203
C14orf178	3.11547	2.10251
C14orf180	0.552496	0.379898
C14orf2	1.21701	1.735
C14orf28	1.11401	0.978639
C14orf37	0.110441	0.541096
C14orf39	0.211102	0.289495
C14orf79	0.515312	0.28824
C14orf93	0.990219	0.888041
C15orf32	0.0879544	0.482733
C15orf38-AP3S2	0.755342	0.345519
C15orf39	3.6162	1.34219
C15orf40	0.776598	0.759288
C15orf41	1.92328	1.53242
C15orf48	1.74416	1.02572
C15orf52	0.442114	0.589564
C15orf53	0.103355	0.590486
C15orf54	0.522983	0.560291
C15orf56	1.24085	1.14863
C15orf57	0.302043	0.808493
C15orf59	0.235755	0.27674
C15orf59-AS1	0.397141	0.749041
C15orf61	0.786143	0.716373
C15orf62	0.985768	0.729897
C15orf65	2.14223	0.966475
C16orf45	1.33196	1.55917
C16orf46	0.349592	1.35682
C16orf47	0.527199	1.25156
C16orf52	1.93183	1.25036
C16orf54	2.63529	1.23659
C16orf58	0.110441	0.621293
C16orf59	0.649937	0.516521
C16orf62	0.719797	0.996405
C16orf70	2.5156	1.43328
C16orf71	1.20448	1.31363
C16orf72	2.8382	1.64706
C16orf74	0.324295	1.87547
C16orf78	0.175909	1.61358
C16orf82	0.522456	1.62047
C16orf86	1.75071	1.13718
C16orf87	0.658135	2.28248
C16orf89	3.33085	1.711
C16orf90	1.68361	1.22833
C16orf91	1.78743	1.93291
C16orf92	2.89096	2.00033
C16orf95	0.35129	0.790395
C16orf96	1.25894	2.4175
C16orf97	0.106752	0.52328
C17orf100	1.1177	0.817442
C17orf102	0.15922	0.605502
C17orf105	5.61983	2.05696
C17orf107	0.0225449	0.0578912
C17orf112	0.0891255	0.682858
C17orf47	0.138666	0.740147
C17orf49	1.03718	0.610372
C17orf50	1.44849	1.09964
C17orf51	0.233706	1.30106
C17orf53	4.27047	2.35715
C17orf58	0.69854	0.400208
C17orf62	0.102828	0.186197
C17orf64	1.03783	1.36584
C17orf67	0.348304	1.74666
C17orf74	0.670608	0.750675
C17orf75	2.17678	1.22624
C17orf77	0.217134	0.750809
C17orf78	1.63207	1.54139
C17orf80	1.50213	0.705651
[truncated: 21,986 more rows]

## Sheet: HeLa-S3
	GRE	NGRE
A1BG	0.483916	1.08828
A1BG-AS1	0.381738	0.896537
A1CF	0.226756	0.754019
A2M	0.75601	0.521517
A2M-AS1	2.39806	1.19333
A2ML1	0.747804	1.58511
A2MP1	0.299068	0.949204
A3GALT2	0.483849	1.29172
A4GNT	0.804846	1.15621
AAAS	0.863368	1.7683
AACS	1.90284	1.54348
AACSP1	0.307409	0.922938
AADAC	1.04748	1.11328
AADACL2	0.481764	1.83221
AADACL2-AS1	0.427951	1.28465
AADACL3	0.406425	1.39002
AADACL4	0.952631	3.12701
AADACP1	2.88197	1.77275
AADAT	0.268596	1.16814
AAED1	0.568874	1.43291
AAGAB	0.383151	1.32261
AAK1	0.406156	1.29117
AAMDC	1.26179	1.13069
AAMP	1.02561	0.752203
AANAT	0.789576	1.17062
AAR2	2.24704	1.5485
AARD	0.874601	1.54312
AARS	0.78332	1.27308
AARS2	0.449409	0.748907
AARSD1	1.13822	2.80696
AASDH	0.364585	1.55635
AASDHPPT	1.09503	1.03092
AASS	0.384496	1.42186
AATBC	0.952631	1.47023
AATF	1.83699	1.13361
AATK	0.198571	0.324173
AATK-AS1	0.249021	0.503734
ABALON	5.5236	1.76584
ABAT	1.0501	1.9221
ABCA1	0.589256	0.840604
ABCA10	0.387658	1.07963
ABCA11P	0.347432	1.20865
ABCA12	0.34084	1.08388
ABCA13	0.430439	1.10705
ABCA17P	0.994403	0.828059
ABCA2	0.226487	0.439131
ABCA3	0.286085	0.837186
ABCA4	0.344674	0.601175
ABCA5	0.269067	0.498815
ABCA6	0.209737	0.672191
ABCA7	2.64304	0.705252
ABCA8	0.331827	0.901787
ABCA9	0.51042	0.653765
ABCA9-AS1	0.311176	1.01516
ABCB1	0.434139	0.820149
ABCB10	0.559793	1.35551
ABCB11	0.447996	1.45982
ABCB4	0.498513	0.858456
ABCB5	0.685918	2.35328
ABCB6	0.528447	0.394623
ABCB7	0.3886	0.735037
ABCB8	2.41272	0.944386
ABCB9	1.52911	1.44421
ABCC1	6.20575	2.59636
ABCC10	2.48867	1.15219
ABCC11	0.857448	1.2402
ABCC12	0.339697	1.18195
ABCC13	0.307409	0.687401
ABCC2	9.06338	2.04009
ABCC3	6.27834	1.42624
ABCC4	0.533425	0.616197
ABCC5	0.958886	1.97815
ABCC5-AS1	1.60283	1.07468
ABCC6	0.860543	2.09901
ABCC6P2	0.0396873	0.495453
ABCC8	1.27316	0.846053
ABCC9	0.135004	0.470652
ABCD1	0.754799	0.231283
ABCD2	0.316557	1.38902
ABCD3	1.3189	1.18581
ABCD4	0.571969	1.54332
ABCE1	0.932047	1.22821
ABCF1	4.32996	2.22596
ABCF2	0.183033	0.506804
ABCF3	2.11924	0.921753
ABCG1	0.685178	0.657785
ABCG2	0.259582	0.98627
ABCG4	0.738386	1.00306
ABCG5	0.396403	1.49027
ABCG8	0.318575	0.822679
ABHD1	0.715247	2.04319
ABHD10	1.12517	1.37574
ABHD11	2.51254	1.0561
ABHD11-AS1	1.69041	0.831428
ABHD12	0.193593	0.250113
ABHD12B	0.506922	1.32278
ABHD13	1.62483	1.34908
ABHD14A	3.73034	1.3879
ABHD14A-ACY1	3.73034	1.3879
ABHD14B	3.56634	1.23376
ABHD15	1.55177	0.938635
ABHD16A	0.578157	0.232466
ABHD16B	1.61359	0.644708
ABHD17A	1.19869	0.502985
ABHD17B	0.418264	1.45764
ABHD17C	1.07196	0.798223
ABHD18	2.13	2.09036
ABHD2	1.57323	0.91321
ABHD3	3.62567	1.86414
ABHD4	3.35271	1.66852
ABHD5	1.53577	0.867441
ABHD6	4.42857	2.92091
ABHD8	3.45576	1.65674
ABI1	0.399362	1.22272
ABI2	1.12752	0.897045
ABI3	0.690492	1.36133
ABI3BP	0.189423	0.558391
ABL1	2.09704	1.73347
ABL2	0.426471	1.05304
ABLIM1	0.237048	0.545131
ABLIM2	3.11559	1.10612
ABLIM3	3.61841	1.32621
ABO	1.34776	0.69865
ABR	0.0370639	0.0645203
ABRA	0.660761	1.05335
ABRACL	0.736839	0.872973
ABRAXAS1	0.430574	0.590131
ABRAXAS2	1.29609	1.33243
ABT1	0.57022	0.498256
ABTB1	1.61817	0.732749
ABTB2	0.410394	0.925583
ACAA1	0.184109	0.479277
ACAA2	0.428421	1.33625
ACACA	0.180073	0.5003
ACACB	1.09692	2.10808
ACAD10	3.5354	1.70031
ACAD11	0.337746	1.02419
ACAD8	1.93802	1.60088
ACAD9	5.44833	2.98443
ACADL	0.195477	0.622026
ACADM	1.64339	1.48899
ACADS	1.95692	1.65203
ACADSB	0.548694	0.555651
ACADVL	0.782379	0.240536
ACAN	0.844869	2.34367
ACAP1	0.498581	0.594961
ACAP2	0.95559	1.76704
ACAT1	2.57806	1.3716
ACAT2	2.0326	1.0389
ACBD3	0.23059	0.761616
ACBD3-AS1	0.418601	1.3021
ACBD4	16.1821	2.1252
ACBD5	1.02656	1.94961
ACBD6	0.47719	1.25068
ACBD7	0.314674	1.56044
ACCS	1.56469	1.8441
ACCSL	0.475777	1.60818
ACD	0.5419	0.34631
ACE	3.60226	1.23109
ACE2	0.545062	0.98097
ACER1	0.337813	1.38638
ACER2	2.27825	0.783616
ACER3	0.87292	0.536426
ACHE	0.112537	0.0675765
ACIN1	1.30255	0.455866
ACKR2	1.36679	0.581112
ACKR3	0.90319	1.18779
ACKR4	1.43783	1.29498
ACLY	1.31937	1.25973
ACMSD	1.06907	1.52586
ACO1	1.14246	0.991358
ACOD1	0.880521	2.0073
ACOT1	0.943886	1.07737
ACOT11	2.07161	0.877683
ACOT12	0.282991	0.891415
ACOT13	3.13005	1.38765
ACOT2	2.29332	1.0844
ACOT4	0.414026	0.787297
ACOT6	1.84997	2.0152
ACOT7	0.353016	0.70726
ACOT8	0.950478	2.43561
ACOT9	0.672599	1.59623
ACOX1	0.884288	0.879331
ACOX2	0.589122	1.35526
ACOX3	0.355168	1.05825
ACOXL	0.505913	0.95199
ACOXL-AS1	0.381402	0.89714
ACP1	0.359944	0.280677
ACP2	0.850722	1.28917
ACP5	0.933527	1.33638
ACP6	0.504769	1.644
ACP7	2.78975	1.93702
ACPP	1.38287	0.941586
ACPT	0.723049	1.72533
ACRBP	2.28283	0.952293
ACRV1	0.587171	1.64015
ACSBG1	0.413017	1.06909
ACSBG2	0.714305	1.31765
ACSF2	4.34576	1.68296
ACSF3	1.79844	1.00868
ACSL1	0.134668	0.461541
ACSL3	1.15719	0.565358
ACSL4	0.323687	1.14344
ACSL5	1.45747	0.301836
ACSL6	0.248349	0.877619
ACSM1	0.290861	0.807307
ACSM2B	0.198571	1.1184
ACSM3	0.965277	1.25021
ACSM4	0.646096	2.06866
ACSM5	0.431179	1.50745
ACSM6	0.565444	1.79147
ACSS1	0.253528	0.873473
ACSS2	1.85414	0.962977
ACSS3	0.899961	1.24395
ACTA1	0.233483	0.680619
ACTA2	0.735696	0.532265
ACTA2-AS1	0.859063	0.64963
ACTB	2.00623	0.574951
ACTBL2	0.213437	0.343283
ACTC1	0.21041	0.402835
ACTG1	0.932518	0.542096
ACTG1P17	0.670043	2.59955
ACTG1P20	3.72355	2.71189
ACTG1P4	0.129488	0.476783
ACTG2	2.3133	2.18382
ACTL10	1.34096	0.670554
ACTL6A	1.32118	1.21902
ACTL6B	0.627733	1.42689
ACTL7A	0.54042	0.700635
ACTL7B	0.940724	1.08339
ACTL8	1.16237	2.83451
ACTL9	0.451628	1.29145
ACTN1	0.305592	0.973212
ACTN1-AS1	3.02902	1.49641
ACTN2	0.722444	2.17765
ACTN3	2.3435	2.17484
ACTN4	1.81829	1.11748
ACTR10	1.89127	1.59032
ACTR1A	0.169781	0.379176
ACTR1B	0.182158	0.0860326
ACTR2	1.40823	1.20928
ACTR3	0.775114	0.457396
ACTR3B	1.19203	0.768962
ACTR3BP2	0.0485665	0.533775
ACTR3BP5	0.0485665	0.545671
ACTR3C	0.035315	0.231534
ACTR5	1.39	1.05283
ACTR6	3.34046	2.82231
ACTR8	0.32927	1.00328
ACTRT1	0.267116	1.06771
ACTRT2	0.096864	0.303563
ACTRT3	0.323485	0.39081
ACVR1	0.371514	1.25361
ACVR1B	2.11211	1.6127
ACVR1C	0.153301	0.5837
ACVR2A	0.243573	0.298186
ACVR2B	0.780024	0.589906
ACVR2B-AS1	0.695201	0.546876
ACVRL1	1.0758	1.7506
ACY1	3.29095	1.14577
ACY3	0.296646	0.839359
ACYP1	2.16612	2.27271
ACYP2	2.46788	1.81628
ADA	0.60096	1.54319
ADAD1	0.511092	1.31002
ADAD2	1.01364	0.958422
ADAL	0.53181	0.394348
ADAM10	0.403264	1.50886
ADAM11	0.501742	1.47068
ADAM12	0.222047	0.786938
ADAM15	4.65882	1.12121
ADAM17	0.137897	0.475258
ADAM18	0.580041	1.30416
ADAM19	0.727758	1.84755
ADAM1A	0.205769	0.674085
ADAM2	0.581251	2.30046
ADAM20	0.182562	0.685816
ADAM20P1	0.423444	1.17946
ADAM21	0.742557	2.2749
ADAM21P1	0.112537	0.407725
ADAM22	0.407367	0.636298
ADAM23	0.481831	0.91712
ADAM28	0.573179	1.3818
ADAM29	0.331894	0.607216
ADAM30	0.476988	1.51758
ADAM32	0.427816	1.55314
ADAM33	0.239806	0.741718
ADAM3B	0.502818	1.56953
ADAM5	0.229447	0.858663
ADAM6	0.0680739	0.369134
ADAM7	0.550376	1.79136
ADAM8	2.12253	0.477922
ADAM9	0.549434	0.377202
ADAMDEC1	0.729103	2.63138
ADAMTS1	0.786482	0.30079
ADAMTS10	3.28295	2.25368
ADAMTS12	0.362567	1.03874
ADAMTS13	2.44185	2.10644
ADAMTS14	0.921083	0.580167
ADAMTS15	0.13117	0.221819
ADAMTS16	0.178728	0.325296
ADAMTS17	0.244245	0.725108
ADAMTS18	1.09436	1.36463
ADAMTS19	0.356379	1.19576
ADAMTS19-AS1	0.257228	1.00112
ADAMTS2	0.396604	1.78569
ADAMTS20	0.521653	1.77423
ADAMTS3	0.155251	0.722846
ADAMTS4	0.713699	1.14939
ADAMTS5	0.10016	0.0596632
ADAMTS6	0.191912	0.541455
ADAMTS7	0.645424	0.569435
ADAMTS7P1	0.350863	1.31856
ADAMTS8	0.343935	0.732983
ADAMTS9	0.322207	1.25228
ADAMTS9-AS1	0.147247	0.549164
ADAMTS9-AS2	0.157606	0.65377
ADAMTSL1	0.543851	0.377335
ADAMTSL2	0.283394	0.810848
ADAMTSL3	0.32436	0.862073
ADAMTSL4	1.80712	0.557013
ADAMTSL4-AS1	0.642666	0.135646
ADAMTSL5	4.14396	1.51053
ADAP1	1.19331	0.58988
ADAP2	1.25695	2.62109
ADAR	0.226218	0.661108
ADARB1	0.728767	0.516607
ADARB2	0.257497	0.624361
ADARB2-AS1	0.223325	0.60433
ADAT1	0.974829	2.09616
ADAT2	0.47127	1.20309
ADAT3	2.4962	0.926138
ADCK1	5.63244	2.46623
ADCK2	1.33336	1.2268
ADCK5	1.91515	0.643417
ADCY1	0.309898	1.146
ADCY10	0.574121	1.46756
ADCY10P1	0.43387	1.33817
ADCY2	0.0811909	0.380274
ADCY3	0.0911463	0.154841
ADCY4	0.35537	0.185606
ADCY5	0.358195	0.888805
ADCY6	0.460239	0.590839
ADCY7	0.759104	1.66228
ADCY8	0.477795	1.79971
ADCY9	1.0244	0.834867
ADCYAP1	0.105272	0.296928
ADCYAP1R1	0.130228	0.580365
ADD1	1.89672	1.61886
ADD2	0.472414	1.30956
ADD3	0.414228	0.810652
ADD3-AS1	0.507662	1.17792
ADGB	0.660895	1.88519
ADGRA1	0.141193	0.54296
ADGRA2	1.81371	1.31456
ADGRA3	0.511429	0.725055
ADGRB1	0.300077	1.03821
ADGRB2	0.464947	1.17838
ADGRB3	0.129556	0.35508
ADGRD1	0.604189	1.76099
ADGRD1-AS1	0.407031	0.990238
ADGRE1	0.740135	2.32545
ADGRE2	0.709125	2.19125
ADGRE3	0.709125	2.26862
ADGRE4P	0.512707	1.39432
ADGRE5	3.36528	1.29431
ADGRF1	0.526429	1.51349
ADGRF2	1.65974	1.26102
ADGRF3	0.398959	0.99738
ADGRF4	1.12329	0.468147
ADGRF5	0.065585	0.179402
ADGRG1	12.0748	1.74765
ADGRG2	0.361088	0.403189
ADGRG3	2.87175	0.954055
ADGRG4	0.291736	1.33897
ADGRG5	1.10338	2.3762
ADGRG6	1.95215	1.70102
ADGRG7	0.779957	0.775036
ADGRL1	0.639302	1.26155
ADGRL2	0.584749	1.06379
ADGRL3	0.157471	0.354259
ADGRL3-AS1	0.0132515	0.0439309
ADGRL4	0.319853	1.01386
ADGRV1	0.473019	1.39544
ADH1A	0.309898	1.37825
ADH1B	0.272901	1.29892
ADH1C	0.188616	0.74261
ADH4	0.334921	0.997919
ADH5	0.175364	0.677282
ADH6	0.210276	0.830883
ADH7	0.417457	1.2593
ADHFE1	1.76541	1.75136
ADI1	0.511294	1.44546
ADIG	0.207854	0.642083
ADIPOQ	0.787962	2.49767
ADIPOQ-AS1	0.640379	1.68197
ADIPOR1	0.337477	1.35281
ADIPOR2	1.10977	1.15409
ADIRF	0.998977	0.33312
ADK	1.28896	0.870922
ADM	0.868951	0.670886
ADM5	0.634056	1.11611
ADNP	0.136484	0.476571
ADNP-AS1	0.447189	0.270445
ADNP2	0.96077	0.573318
ADO	0.5493	0.50578
ADORA1	1.24934	0.827516
ADORA2B	2.00603	0.786168
ADORA3	0.557641	1.3858
ADPGK	0.235702	0.908532
ADPGK-AS1	2.46378	1.79572
ADPRH	0.555959	2.01723
ADPRHL1	1.80786	0.361689
ADPRHL2	1.29697	0.625382
ADPRM	1.35663	1.12148
ADRA1A	0.469925	1.37804
ADRA1B	3.01698	1.07601
ADRA1D	2.01074	0.669343
ADRA2A	0.15996	0.428847
ADRA2B	0.29974	0.596573
ADRA2C	0.0850923	0.348999
ADRB1	0.146843	0.258691
ADRB2	0.853547	0.661878
ADRB3	0.302229	0.623294
ADRM1	0.850453	0.354057
ADSS	0.545398	1.94764
ADSSL1	0.203683	0.126432
ADTRP	1.12382	0.814719
AEBP1	0.839084	1.01872
AEBP2	1.14817	1.2331
AEN	2.02789	0.777821
AES	4.20464	0.885038
AFAP1	0.243102	0.713526
AFAP1-AS1	0.317431	1.10408
AFAP1L1	1.35529	1.43763
AFAP1L2	0.186463	0.682097
AFDN	0.173548	0.182859
AFDN-AS1	0.173548	0.17953
AFF1	3.1209	1.06344
AFF1-AS1	9.15419	2.51961
AFF2	0.160498	0.759688
AFF3	0.325773	0.850198
AFF4	0.0846887	0.305479
AFG1L	1.5998	1.39648
AFG3L1P	1.06557	0.364183
AFG3L2	0.554883	1.0525
AFM	0.383555	1.14421
AFMID	2.76843	1.45357
AFP	0.500733	1.88503
AFTPH	1.25425	1.163
AGA	0.150072	0.658353
AGAP1	0.497975	0.208126
AGAP1-IT1	2.19108	0.816661
AGAP11	1.81176	0.52891
AGAP2	0.526833	0.517416
AGAP2-AS1	0.391627	0.398893
AGAP3	1.20555	0.38383
AGAP5	0.0396873	0.445908
AGAP6	0.0220635	0.257152
AGBL1	0.418668	1.20667
AGBL1-AS1	0.344944	1.23024
AGBL2	1.69647	3.23407
AGBL3	0.291265	0.319867
AGBL4	0.663989	2.72102
AGBL4-IT1	0.445373	1.71169
AGBL5	0.618517	0.402388
AGBL5-AS1	0.394452	0.281486
AGER	0.234357	0.120127
AGFG1	3.88748	1.5408
AGFG2	3.37934	1.80303
AGGF1	1.50496	1.50873
AGK	1.43762	1.5443
AGL	1.26616	1.05431
AGMAT	0.36768	0.86902
AGMO	0.395932	0.591691
AGO1	1.4576	3.2144
AGO2	0.404744	0.87635
AGO3	1.59906	1.48538
AGO4	1.07869	0.73118
AGPAT1	0.655917	0.526936
AGPAT2	0.576408	0.385898
AGPAT3	1.21988	0.795566
AGPAT4	0.146305	0.376233
AGPAT4-IT1	0.293888	1.0537
AGPAT5	0.876283	0.588846
AGPS	1.6448	1.14743
AGR2	0.336804	0.392689
AGR3	0.208998	0.828998
AGRN	0.67038	0.279658
AGRP	1.07559	0.533945
AGT	0.700919	0.540179
AGTPBP1	0.341647	1.26436
AGTR1	0.220433	0.558745
AGTR2	0.352679	1.20369
AGTRAP	6.37567	1.91804
AGXT	0.232877	0.645002
AGXT2	0.573179	1.29302
AHCTF1	0.55051	1.49589
AHCTF1P1	0.0520644	0.200058
AHCY	0.774307	1.78608
AHCYL1	1.3672	0.878641
AHCYL2	1.90116	1.33071
AHDC1	9.55449	1.81651
AHI1	0.232877	0.631481
AHNAK	1.85508	2.0417
AHNAK2	0.0558313	0.141228
AHR	0.938168	1.11244
AHRR	0.0573785	0.134021
AHSA1	1.53718	1.07171
AHSA2	2.08944	0.7538
AHSG	0.83747	1.01632
AHSP	0.281444	0.791107
AICDA	0.958617	2.19271
AIDA	0.104331	0.373383
AIF1	0.675156	1.31241
AIF1L	2.66215	2.00243
AIFM1	0.444767	1.5418
AIFM2	0.565376	0.780271
AIG1	0.56134	0.492094
AIM2	0.666276	1.73012
AIMP1	1.52662	1.11201
AIMP2	3.89945	2.21134
AIP	3.12185	1.59228
AIPL1	0.706502	1.10336
AIRE	0.420215	0.861198
AIRN	0.33445	1.15267
AJAP1	0.122493	0.161339
AJUBA	1.08326	0.187989
AK1	2.01168	1.79938
AK2	1.97683	1.41398
AK3	0.247609	0.793436
AK4	0.735696	0.796288
AK5	0.127672	0.438482
AK6	0.687667	1.88894
AK7	1.65584	2.00847
AK8	0.490374	1.36357
AK9	0.336266	1.44424
AKAIN1	0.390483	1.5919
AKAP1	1.53321	0.933956
AKAP10	0.608831	1.49524
AKAP11	0.930365	0.851748
AKAP12	0.303911	1.09543
AKAP13	1.79716	1.83803
AKAP14	0.861955	1.99364
AKAP17A	0.446583	0.271113
AKAP2	0.266241	0.432242
AKAP3	0.653832	2.04222
AKAP4	0.632441	1.27266
AKAP5	0.489701	1.17911
AKAP6	0.615154	1.39186
AKAP7	0.219155	0.684086
AKAP8	0.880319	1.75976
AKAP8L	1.70259	0.985358
AKAP9	1.65799	1.56203
AKIP1	3.58175	1.70487
AKIRIN1	5.15942	1.70428
AKIRIN2	0.621813	1.12954
AKNA	0.530532	1.4688
AKNAD1	0.843726	0.669254
AKR1A1	2.84639	1.87863
AKR1B1	0.277071	0.119428
AKR1B10	4.23598	1.72127
AKR1B15	2.0439	1.28831
AKR1C1	0.377232	0.842671
AKR1C2	0.271286	0.662043
AKR1C3	0.305996	0.559783
AKR1C4	0.365325	1.29309
AKR1C6P	0.421493	1.63235
AKR1C8P	1.02474	1.88024
AKR1D1	2.31922	2.25357
AKR1E2	0.549031	1.48
AKR7A2	0.862628	1.11535
AKR7A2P1	1.05851	2.23863
AKR7A3	0.712825	3.08715
AKR7L	0.622957	1.65747
AKT1	0.221711	0.242818
AKT1S1	6.49103	1.74383
AKT2	1.24733	0.628737
AKT3	0.101774	0.308052
AKTIP	0.441135	1.21548
ALAD	1.00584	2.51776
ALAS1	4.066	1.12221
ALAS2	2.65192	0.696534
ALB	0.0673339	0.268491
ALCAM	0.569951	0.66523
ALDH16A1	2.76923	1.30853
ALDH18A1	0.416313	1.24288
ALDH1A1	0.244783	0.762753
ALDH1A2	0.184849	0.617068
ALDH1A3	0.66668	0.876932
ALDH1B1	1.5024	1.2636
ALDH1L1	0.225276	0.615624
ALDH1L1-AS1	0.499388	1.0987
ALDH1L1-AS2	0.512572	1.81394
ALDH1L2	0.585153	1.76544
ALDH2	1.20118	1.70403
ALDH3A1	1.06873	2.28931
ALDH3A2	6.57747	2.19556
ALDH3B1	8.17748	1.097
ALDH3B2	0.595915	0.710551
ALDH4A1	0.689349	2.03423
ALDH5A1	0.803702	0.701275
ALDH6A1	4.70947	2.10083
ALDH7A1	1.06712	1.97774
ALDH8A1	0.677174	0.772763
ALDH9A1	0.387389	1.32468
ALDOA	3.31571	1.14133
ALDOB	0.607485	1.69042
ALDOC	1.05467	0.592762
ALG1	1.46244	0.880699
ALG10	0.649796	0.887805
ALG10B	1.07163	1.05892
ALG11	0.959088	1.05901
ALG13	1.55917	0.992417
ALG14	0.473154	1.56778
ALG1L	0.489836	0.335361
ALG1L2	0.222787	0.951244
ALG1L9P	1.02656	0.799474
ALG2	1.16492	1.38717
ALG3	1.86658	2.21064
ALG5	0.300278	0.852581
ALG6	1.85669	1.11754
ALG8	0.487616	1.34998
ALG9	0.314068	0.769695
ALK	0.237115	0.614984
ALKAL1	0.247676	0.774343
ALKAL2	0.10655	0.34221
ALKBH1	0.361424	1.58731
ALKBH2	3.67841	1.75633
ALKBH3	0.468781	1.2561
ALKBH3-AS1	0.443691	1.29301
ALKBH4	0.809084	1.81188
ALKBH5	1.28849	0.710149
ALKBH6	0.753858	0.366077
ALKBH7	1.48262	1.03298
ALKBH8	0.633854	1.95528
ALLC	0.615356	1.36947
ALMS1	2.06771	1.70621
ALMS1-IT1	0.343935	1.28223
ALMS1P1	0.513783	1.26213
ALOX12	0.31205	0.774401
ALOX12-AS1	0.85913	2.43863
ALOX12B	1.11205	0.707732
ALOX12P2	0.152964	0.48091
ALOX15	0.250837	0.502241
ALOX15B	1.78223	1.46254
ALOX15P1	0.465351	0.283249
ALOX5	1.97912	0.671402
ALOX5AP	0.491181	1.45666
ALOXE3	1.24356	2.00271
ALPI	0.180342	0.432587
ALPK1	0.449207	0.507988
ALPK2	0.314203	0.70092
ALPK3	0.655177	1.27698
ALPL	1.23374	2.06152
ALPP	0.672196	0.977504
ALPPL2	0.327521	0.8713
ALS2	0.583337	0.53115
ALS2CL	0.349181	0.966995
ALS2CR12	0.0661904	0.177068
ALX1	0.0412345	0.0511907
ALX3	0.220635	0.506262
ALX4	0.160296	0.584637
ALYREF	2.01477	0.624159
AMACR	0.335795	1.22586
AMBN	0.508469	1.71898
AMBP	0.559322	1.81029
AMBRA1	0.719283	1.88393
AMD1	1.79676	1.19643
AMDHD1	1.08521	0.926757
AMDHD2	1.37338	0.505328
AMELX	0.37851	1.20348
AMER1	0.0651814	0.180432
AMER2	0.0907427	0.299664
AMER3	0.21337	0.69678
AMFR	0.299942	0.890056
AMH	0.402187	0.290293
AMHR2	1.44193	1.40835
AMIGO1	0.553739	0.532172
AMIGO2	3.48233	1.35012
AMIGO3	0.0926935	0.0672356
AMMECR1	0.0735225	0.227655
AMMECR1L	0.428758	1.07406
AMN	0.222182	0.570757
AMN1	1.85885	2.61307
AMOT	0.375953	1.23737
AMOTL1	0.301287	0.218387
AMOTL2	0.569076	0.179805
AMPD1	0.454723	0.801222
AMPD2	1.56059	0.717901
AMPD3	0.529052	0.295043
AMPH	0.349518	1.2511
AMT	1.97132	0.823847
AMTN	1.57613	0.782182
AMY2A	0.169041	0.569812
AMY2B	0.26799	1.05872
AMZ1	0.497504	1.30549
AMZ2	1.34022	1.01587
AMZ2P1	0.823142	0.596695
ANAPC10	0.150879	0.616887
ANAPC11	1.97354	0.638844
ANAPC13	0.975501	1.03976
ANAPC15	2.68751	1.68357
ANAPC16	4.65344	2.21007
ANAPC2	0.321333	0.365082
ANAPC4	1.01162	0.709445
ANAPC5	0.940186	1.85324
ANAPC7	0.357724	1.21837
ANG	1.73494	1.06646
ANGEL1	0.538604	1.67857
ANGEL2	0.147718	0.428322
ANGPT1	0.333777	1.01828
ANGPT2	0.185925	0.77043
ANGPT4	0.315884	0.849886
ANGPTL1	0.986735	1.59985
ANGPTL2	0.433466	1.3365
ANGPTL3	0.368016	1.4501
ANGPTL4	2.82621	1.02536
ANGPTL5	0.25669	0.759758
ANGPTL6	1.41462	0.89698
ANGPTL7	0.415103	1.36577
ANGPTL8	0.733879	1.83187
ANHX	0.199446	0.634245
ANK1	0.58448	0.914034
ANK2	0.379653	1.30299
ANK3	0.40138	0.845331
ANKAR	1.06719	1.77493
ANKDD1A	0.541026	1.56622
ANKDD1B	0.730651	1.92705
ANKEF1	1.2258	0.778058
ANKFN1	0.84312	0.909058
ANKFY1	5.85886	1.06114
ANKH	0.230523	0.591721
ANKHD1	1.93883	1.03109
ANKHD1-EIF4EBP3	1.93883	1.03109
ANKIB1	0.379182	0.294627
ANKK1	0.214513	0.788668
ANKLE1	0.838815	1.04717
ANKLE2	0.241689	0.542419
ANKMY1	0.21263	0.722316
ANKMY2	0.364989	1.34466
ANKRA2	0.700246	2.25378
ANKRD1	0.526765	0.319012
ANKRD10	0.242631	0.745997
ANKRD11	0.114152	0.377285
ANKRD12	1.06873	1.04064
ANKRD13A	2.39712	1.17778
ANKRD13B	1.95867	0.580328
ANKRD13C	0.195948	0.802825
ANKRD13D	0.126798	0.0410904
ANKRD16	0.3625	1.3883
ANKRD17	0.4821	1.44323
ANKRD18A	0.0220635	0.238754
ANKRD18B	2.30193	1.97001
ANKRD18CP	0.0460777	0.263982
ANKRD18DP	0.193123	0.820841
ANKRD19P	0.117649	0.316622
ANKRD2	3.31087	0.953256
ANKRD20A11P	0.07063	0.540997
ANKRD20A12P	0.0396873	0.495453
ANKRD20A19P	0.182158	0.62957
ANKRD20A5P	0.0106281	0.0187891
ANKRD20A8P	0.343733	1.26493
ANKRD20A9P	0.0308754	0.308474
ANKRD22	0.496428	0.627546
ANKRD23	0.458221	1.14248
ANKRD24	2.50831	1.21559
ANKRD26	0.294763	1.33664
ANKRD26P1	0.331827	1.20823
ANKRD26P3	0.197428	1.0088
ANKRD27	0.42156	1.33755
ANKRD28	0.663922	2.07077
ANKRD29	0.981152	1.63779
ANKRD30A	0.128008	0.756515
ANKRD30B	0.181485	1.06202
ANKRD30BL	0.0300009	0.224803
ANKRD30BP3	0.369765	1.30154
ANKRD31	1.31883	1.08831
ANKRD33	2.57026	2.26582
ANKRD33B	0.99965	0.754493
ANKRD34A	2.1935	1.26411
ANKRD34B	0.696277	1.82392
ANKRD34C	0.615759	1.85921
ANKRD34C-AS1	0.502348	1.68928
ANKRD35	0.946106	0.360625
ANKRD36	0.0953169	0.68002
ANKRD36BP1	1.12134	0.542984
ANKRD36BP2	0.323755	0.809373
ANKRD36C	0.0661904	0.495789
ANKRD37	0.779284	0.53487
ANKRD39	0.698632	1.29652
ANKRD40	2.07915	1.3421
ANKRD42	3.0944	1.88642
ANKRD44	0.268394	0.163665
ANKRD44-IT1	0.349518	1.03701
ANKRD45	0.635468	1.79007
ANKRD46	0.709798	0.919318
ANKRD49	1.64124	1.62448
ANKRD50	0.154579	0.421255
ANKRD53	2.06307	1.65171
ANKRD55	0.941666	1.31267
ANKRD6	0.688811	2.446
ANKRD60	0.878234	0.794588
ANKRD61	0.494074	0.769714
ANKRD62	0.611589	0.144545
ANKRD63	0.167965	0.194795
ANKRD65	0.499993	1.02802
ANKRD66	0.675088	2.12481
ANKRD7	0.394317	1.12429
ANKRD9	2.43418	1.38656
ANKS1A	2.30503	1.51264
ANKS1B	0.794823	1.76209
ANKS3	0.143076	0.166087
ANKS4B	0.483782	1.65114
ANKS6	0.371917	1.39396
ANKUB1	0.627598	1.41464
ANKZF1	0.63863	0.392598
ANLN	2.9191	1.64167
ANO1	0.478266	1.00596
ANO1-AS2	0.242765	0.712964
ANO10	0.105945	0.343747
ANO2	0.3251	0.910825
ANO3	0.0933661	0.0834332
ANO4	0.340638	1.04098
ANO5	0.625109	1.76925
ANO6	1.25856	1.37127
ANO7	0.542909	1.73743
ANO8	0.150072	0.29887
ANO9	0.249896	0.269957
ANOS1	0.143682	0.5843
ANP32A	0.671523	1.80131
ANP32A-IT1	1.03732	1.72847
ANP32AP1	0.687734	1.06199
ANP32B	1.08279	0.869158
ANP32C	0.315144	0.92636
ANP32D	0.46932	1.07064
ANP32E	0.604257	2.02678
ANPEP	1.47644	1.05181
ANTXR1	0.61697	0.535773
ANTXR2	0.13191	0.415447
ANTXRL	1.5394	0.870417
ANTXRLP1	0.233348	0.597958
ANXA1	4.02255	1.3551
ANXA10	0.233886	0.780368
ANXA11	2.07894	0.59436
ANXA13	0.79415	1.20754
ANXA2	0.518962	0.707133
ANXA2P1	0.389407	1.10389
ANXA2P2	0.901104	0.49324
ANXA2P3	0.137089	0.560157
ANXA2R	0.643877	0.423979
ANXA3	3.96093	1.43532
ANXA4	3.40174	1.88495
ANXA5	0.128008	0.283629
ANXA6	0.958954	1.68334
ANXA7	0.615759	1.83888
ANXA9	4.96953	1.11933
AOAH	0.588314	1.58742
AOAH-IT1	0.595512	0.633538
AOC1	0.320593	1.02165
AOC2	0.30835	0.407586
AOC3	0.278013	0.391628
AOC4P	0.626724	1.05847
AOX1	0.772154	1.44993
AP1AR	1.22486	0.973538
AP1G1	0.435754	1.19463
AP1G2	0.941397	0.720202
AP1M1	3.85714	2.3959
AP1M2	3.21111	2.21511
AP1S1	1.69398	0.884091
AP1S2	0.208459	0.815999
AP1S3	2.43478	0.582179
AP2A1	3.50802	1.3342
AP2A2	0.840699	0.682633
AP2B1	1.55884	0.957906
AP2M1	0.285951	0.139417
AP2S1	3.77817	2.21
AP3B1	0.0918863	0.330773
AP3B2	0.207047	0.672224
AP3D1	0.355437	1.15534
AP3M1	0.574592	0.296699
AP3M2	1.33201	0.516421
AP3S1	1.21087	0.799553
AP3S2	0.868211	0.625606
AP4B1	0.536452	1.619
AP4B1-AS1	1.37372	1.46397
AP4E1	2.12939	1.59105
AP4M1	1.75452	0.712716
AP4S1	1.24961	0.860087
AP5B1	1.96546	1.9607
AP5M1	1.68611	1.37448
AP5S1	2.43223	0.918823
AP5Z1	1.90768	1.18359
APAF1	2.44057	1.9826
APBA1	0.0815272	0.182657
APBA2	0.189961	0.708469
APBA3	0.552058	1.65518
APBB1	0.525084	0.951021
APBB1IP	0.496495	1.72203
APBB2	0.126798	0.497628
APBB3	2.43546	1.25907
APC	1.60431	1.26531
APC2	2.67513	1.05193
APCDD1	0.443758	1.12265
APCDD1L	0.497572	1.47273
APCDD1L-AS1	0.627262	1.11473
APCS	0.187405	0.643406
APEH	0.101505	0.0481453
APELA	0.292341	0.78946
APEX1	1.43682	1.09555
APEX2	3.34383	1.74072
APH1A	0.823344	0.408414
APH1B	1.15403	1.94236
API5	0.918863	0.577418
APIP	0.293081	1.0124
APLF	0.679124	0.674465
APLN	0.18875	0.65454
APLNR	0.369294	0.899544
APLP1	0.329405	0.309053
APLP2	0.611589	0.499882
APMAP	0.144354	0.543531
APOA1	0.199984	0.328114
APOA1-AS	0.616028	0.609431
APOA2	0.660761	0.384845
APOA4	0.339966	1.15428
APOA5	0.75453	0.494375
APOB	0.0704282	0.253993
APOBEC1	0.51311	2.28048
APOBEC2	0.475508	1.24644
APOBEC4	0.330481	0.919221
APOBR	0.942339	1.11322
APOC1	0.568942	0.538051
APOC1P1	0.364115	0.845551
APOC2	0.456337	2.0434
APOC3	0.807267	0.773633
APOC4	0.462324	2.17211
APOC4-APOC2	0.462324	2.17211
APOD	0.853816	0.735407
APOE	0.645962	1.25047
APOF	2.55385	1.85299
APOH	0.658473	2.35572
APOLD1	0.868076	0.790271
APOM	1.72532	0.932684
APOO	0.427211	1.71286
APOOL	1.46392	1.60472
APOOP5	0.307072	1.1407
APOPT1	0.943079	0.556011
APP	0.442615	1.28949
APPBP2	0.587104	1.63671
APPL1	1.54552	0.994966
APPL2	0.302162	0.948915
APRT	1.7492	0.769507
APTR	0.940388	2.09614
APTX	0.539613	1.66144
AQP1	0.291937	0.0790465
AQP10	1.44247	2.98894
AQP11	1.90957	2.1209
AQP12A	0.197966	0.413693
AQP2	8.36919	1.7932
AQP3	4.00997	0.801601
AQP4	0.241218	0.836338
AQP4-AS1	0.108232	0.438056
AQP5	5.47631	0.844241
AQP6	1.65247	0.806213
AQP7	2.3803	2.05298
AQP8	1.11743	2.98643
AQP9	0.268865	0.897533
AQR	0.816281	0.334261
AR	0.313866	1.33549
ARAF	2.38615	0.671642
ARAP1	0.470732	0.522414
ARAP1-AS2	1.15167	1.25315
ARAP2	0.478199	0.305095
ARAP3	0.601364	0.563134
ARC	0.235501	0.152403
ARCN1	1.77476	1.54297
AREL1	1.48686	1.26503
ARF1	1.05467	0.253678
ARF3	0.329405	0.617722
ARF4	0.837806	1.74429
ARF4-AS1	2.47582	1.43998
ARF5	1.2178	0.556138
ARF6	0.911329	0.88984
ARFGAP1	1.03792	0.615362
ARFGAP2	0.468378	1.1378
ARFGEF1	0.162045	0.354965
ARFGEF2	2.30133	1.0175
ARFGEF3	0.285278	0.280319
ARFIP1	0.332365	0.193115
ARFIP2	1.7044	0.910832
ARFRP1	0.453916	0.418266
ARG1	0.494746	1.6446
ARG2	0.996421	0.532429
ARGFX	0.959156	1.09341
ARGFXP2	1.77584	1.65522
ARGLU1	0.183773	0.525734
ARHGAP1	0.367142	0.116121
ARHGAP10	0.859937	0.576443
ARHGAP11A	0.341715	0.964106
ARHGAP11B	0.489365	0.997716
ARHGAP12	0.156933	0.467806
ARHGAP15	0.402457	1.09525
ARHGAP17	0.582328	1.69728
ARHGAP18	0.462055	0.532095
ARHGAP19	0.317028	0.985838
ARHGAP19-SLIT1	0.77471	1.967
ARHGAP20	0.316624	1.04158
ARHGAP21	0.295772	1.07955
ARHGAP22	0.314808	0.799924
ARHGAP22-IT1	0.274919	0.880805
ARHGAP23	1.35986	0.601134
ARHGAP24	0.199849	0.489227
ARHGAP25	0.634594	1.85153
ARHGAP26	1.4165	1.47214
ARHGAP26-AS1	0.337073	0.742005
ARHGAP26-IT1	0.380931	0.812445
ARHGAP27	1.13526	1.61927
ARHGAP27P1	0.282453	0.784966
ARHGAP27P1-BPTFP1-KPNA2P3	0.296982	0.800564
ARHGAP28	0.492728	1.99837
ARHGAP29	0.30122	1.2087
ARHGAP30	0.606207	0.397922
ARHGAP31	0.29631	0.391617
ARHGAP31-AS1	0.352545	1.03661
ARHGAP32	0.0768185	0.197544
ARHGAP33	1.33181	1.88975
ARHGAP35	2.65629	1.04547
ARHGAP36	0.406493	1.34441
ARHGAP39	0.0404273	0.0429043
ARHGAP4	1.14528	0.916625
ARHGAP40	0.776863	1.35668
ARHGAP42	0.755607	0.882866
ARHGAP44	0.347298	1.22575
ARHGAP45	0.84312	0.250413
ARHGAP5	0.125923	0.105782
ARHGAP5-AS1	0.672196	0.529033
ARHGAP6	0.291601	0.698953
ARHGAP9	0.470396	0.495155
ARHGDIA	1.14044	0.58489
ARHGDIB	0.238998	0.43661
ARHGDIG	0.109846	0.236201
ARHGEF1	1.18806	0.699043
ARHGEF10	0.824689	0.784555
ARHGEF10L	2.02991	1.74656
ARHGEF11	0.111797	0.36012
ARHGEF12	1.26751	0.493406
ARHGEF15	0.934536	1.9496
ARHGEF16	2.63477	1.21032
ARHGEF17	0.722848	0.289318
ARHGEF18	3.85647	1.79153
ARHGEF19	0.983237	1.71176
ARHGEF2	0.490576	0.536056
ARHGEF25	0.0366603	0.0690112
ARHGEF26	0.339428	1.00329
ARHGEF26-AS1	0.245927	0.857047
ARHGEF28	0.39943	0.37049
ARHGEF3	0.352814	0.993994
ARHGEF3-AS1	0.43239	1.34393
ARHGEF33	0.518962	1.96154
ARHGEF34P	0.0345751	0.0910556
ARHGEF37	2.55284	2.42368
ARHGEF38	0.56726	0.720514
ARHGEF38-IT1	1.32246	2.08186
ARHGEF39	5.5195	1.76654
ARHGEF4	0.330212	0.860414
ARHGEF40	1.22674	0.882433
ARHGEF5	0.0485665	0.168476
ARHGEF6	0.383084	1.26635
ARHGEF7	0.898885	0.717261
ARHGEF7-AS1	0.389676	1.16406
ARHGEF7-AS2	0.498244	1.28009
ARHGEF9	0.217608	0.792487
ARHGEF9-IT1	0.633854	2.172
ARID1A	0.704887	0.333967
ARID1B	0.23429	0.199301
ARID2	0.150341	0.143594
ARID3A	1.61985	1.41297
ARID3B	1.86046	1.69238
ARID3C	0.671389	0.411617
ARID4A	0.876956	0.833592
ARID4B	0.410125	1.34332
ARID5A	8.02195	1.80561
ARID5B	1.11178	0.505669
ARIH1	2.30644	1.67181
ARIH2	2.76244	2.42589
ARIH2OS	3.17277	2.41347
ARL1	0.498581	1.59194
ARL10	1.47704	1.09874
ARL11	1.03974	0.32481
ARL13A	0.428489	0.573716
ARL13B	1.30975	1.22177
ARL14	1.85669	0.803067
ARL14EP	0.885364	0.818938
ARL14EPL	0.363106	1.02696
ARL15	0.0380057	0.130392
ARL16	1.76198	0.555965
ARL2	4.83997	1.77807
ARL2-SNX15	4.83997	1.77807
ARL2BP	1.2252	1.02515
ARL3	0.894714	1.05417
ARL4A	1.13627	0.934791
ARL4C	0.141462	0.418263
ARL4D	2.83368	1.36871
ARL5A	0.181553	0.635408
ARL5B	1.27887	0.784226
ARL5C	1.76514	1.79538
ARL6	0.289247	0.234573
ARL6IP1	1.78405	1.53193
ARL6IP4	2.67459	1.278
ARL6IP5	2.79143	0.89367
ARL6IP6	1.07754	0.73912
ARL8A	0.654505	1.06805
ARL8B	1.68759	1.31163
ARL9	0.118255	0.361834
ARMC1	0.548156	1.59508
ARMC10	2.29991	1.57598
ARMC12	2.08015	0.937157
ARMC2	1.14071	1.18558
ARMC2-AS1	0.25077	1.11227
ARMC3	0.514523	1.44132
ARMC4	0.359944	1.00989
ARMC4P1	0.649998	0.519654
ARMC5	6.53819	1.43619
ARMC6	4.41242	2.53241
ARMC7	2.9524	1.24215
ARMC8	2.70217	1.79162
ARMC9	2.54746	1.71871
ARMCX1	0.105945	0.436619
ARMCX2	0.312857	0.881802
ARMCX3	0.0931643	0.0667765
ARMCX4	0.388061	1.22435
ARMCX5	0.247205	0.19611
ARMCX5-GPRASP2	0.247205	0.19611
ARMCX6	0.0529389	0.0330789
ARMS2	0.800137	1.9287
ARMT1	1.32018	1.15449
ARNT	0.270681	0.466285
ARNT2	0.250434	0.759888
ARNTL	1.63976	1.30876
ARNTL2	1.96883	0.697554
ARNTL2-AS1	0.619392	2.44599
ARPC1A	2.80119	1.78504
ARPC1B	3.1768	2.30159
ARPC2	1.10788	0.727543
ARPC3	0.793545	2.18649
ARPC4	2.73083	1.91956
ARPC4-TTLL3	2.73083	1.91956
ARPC5	1.28964	1.11991
ARPC5L	4.04434	1.54628
ARPIN	1.69821	2.07228
ARPP19	0.577417	1.69604
ARR3	0.645356	1.51457
ARRB1	0.484253	0.876746
ARRB2	1.55117	0.801349
ARRDC1	3.83622	1.53525
ARRDC1-AS1	3.36771	0.79985
ARRDC2	1.86255	1.1844
ARRDC3	0.886978	0.817432
ARRDC3-AS1	0.46044	0.348631
ARRDC4	0.502886	1.69748
ARRDC5	2.04726	0.627805
ARSB	0.980546	0.458657
ARSD	0.290592	1.42486
ARSD-AS1	0.425731	2.00642
ARSE	0.813052	1.14148
ARSF	0.36028	1.0683
ARSG	0.910723	0.642788
ARSH	0.571296	2.06109
ARSI	2.80832	1.131
ARSJ	0.26678	1.002
ARSK	1.8049	2.04237
ART1	1.70911	0.597547
ART3	0.645155	1.00119
ART4	0.873458	0.883713
ART5	1.13856	0.37465
ARTN	2.58916	0.868628
ARV1	1.69209	1.22335
ARX	0.0822671	0.283631
AS3MT	0.526362	1.61735
ASAH1	0.357388	1.10976
ASAH2B	0.440059	0.610665
ASAP1	0.527169	1.48841
ASAP1-IT1	1.50079	1.90921
ASAP1-IT2	0.913952	2.3808
ASAP2	0.878839	0.650035
ASAP3	1.10593	2.85555
ASB1	1.07889	0.634502
ASB10	0.552528	1.57906
ASB11	0.380393	1.34763
ASB12	0.240815	1.07612
ASB13	0.289852	1.30654
ASB14	0.18458	0.698871
ASB15	0.733543	1.5923
ASB16	0.651881	0.85364
ASB16-AS1	1.09335	1.33071
ASB17	0.494814	1.83257
ASB18	0.473961	1.53704
ASB2	0.675223	1.29349
ASB3	0.234761	0.795708
ASB4	2.45618	1.87265
ASB5	0.0794419	0.243644
ASB6	1.17562	0.558433
ASB7	1.60451	1.09413
ASB8	0.22346	0.69116
ASB9	0.452907	0.850293
ASB9P1	1.20152	0.799527
ASCC1	3.99315	1.02712
ASCC3	0.31353	0.944055
ASCL1	0.136753	0.538527
ASCL2	0.325369	1.05534
ASCL3	1.79131	1.33388
ASCL4	0.561879	1.76736
ASCL5	0.495823	0.869976
ASF1A	0.503895	0.415398
ASF1B	1.4837	0.574482
ASGR1	0.305323	0.307358
ASGR2	0.49589	1.23719
ASH1L	0.365796	1.12048
ASH1L-AS1	1.68954	1.07466
ASH2L	2.43337	1.25397
ASIC1	0.530667	0.248152
ASIC2	0.367814	0.875654
ASIC3	0.463736	0.324926
ASIC5	0.292879	1.11235
ASIP	0.48654	1.13427
ASL	2.03522	1.10694
ASMT	0.203482	0.122908
ASMTL	0.176508	0.356353
ASMTL-AS1	0.864309	0.515132
ASNA1	4.2826	1.68011
ASNS	0.133188	0.551435
ASNSD1	1.40345	0.810114
ASNSP1	0.291063	1.32721
ASPA	0.326176	0.788847
ASPDH	0.324024	0.208995
ASPG	0.787895	1.13401
ASPH	0.326983	1.16072
ASPHD1	1.87842	0.857491
ASPM	0.314674	1.48267
ASPN	0.461988	1.42355
ASPRV1	0.199177	0.276845
ASPSCR1	2.17803	0.973777
ASRGL1	0.982093	1.53109
ASS1	2.48133	0.772127
ASTE1	0.607216	1.43932
ASTL	0.485598	1.37578
ASTN1	0.242093	0.716338
ASTN2	1.30941	2.76422
ASTN2-AS1	1.58198	1.13647
ASXL1	7.54631	1.90329
ASXL2	0.283058	0.870431
ASXL3	0.0491719	0.177791
ASZ1	0.414834	1.09469
ATAD1	0.542842	1.23593
ATAD2	0.703475	1.95475
ATAD2B	0.728902	2.01629
ATAD3A	0.997161	0.740309
ATAD3B	2.23359	1.55558
ATAD3C	0.396806	1.59258
ATAD5	4.08706	1.64771
ATAT1	0.491988	0.982287
ATCAY	0.424184	0.959435
ATE1	0.211352	0.891385
ATE1-AS1	0.949335	1.36238
ATF1	4.57965	1.15492
ATF2	0.226285	0.872745
ATF3	4.634	1.67548
ATF5	2.68145	0.902284
ATF6	2.06132	1.51809
ATF6B	0.740202	0.332883
ATF7	1.06328	1.30462
ATF7IP	0.879041	1.08213
ATF7IP2	0.507056	1.4401
ATG10	1.56583	1.67397
ATG101	3.87839	0.962205
ATG12	0.455463	1.61475
ATG13	2.02204	1.0313
ATG14	0.645626	1.0903
ATG16L1	3.00063	1.78893
ATG16L2	3.77904	1.69142
ATG2A	0.481966	0.704519
ATG2B	0.293552	0.954027
ATG3	0.136551	0.565003
ATG4A	1.22459	1.43066
ATG4B	2.09354	1.46001
ATG4C	0.870498	0.977436
ATG4D	3.45865	2.32447
ATG5	0.626993	1.44985
ATG7	3.60374	1.53209
ATG9A	0.670111	0.421047
ATG9B	0.235366	0.108372
ATIC	1.79905	1.11173
ATL1	1.106	1.45159
ATL2	0.168974	0.611521
ATL3	1.1025	1.17704
ATM	3.00426	2.04389
ATMIN	1.88831	1.76852
ATN1	1.27282	0.213147
ATOH1	0.140318	0.483774
ATOH7	0.232137	0.319742
ATOH8	3.15514	1.30259
ATOX1	1.32778	1.69482
ATP10A	0.308014	1.04454
ATP10B	0.484791	1.50064
ATP10D	0.777872	0.847396
ATP11A	0.679259	0.271198
ATP11A-AS1	0.228101	0.498219
ATP11AUN	0.598001	1.34963
ATP11B	0.749082	0.776046
ATP11C	0.255008	0.90424
ATP12A	0.116909	0.364641
ATP13A1	0.158144	0.131773
ATP13A2	0.554143	1.4342
ATP13A3	0.127941	0.41341
ATP13A4	0.476652	1.82619
ATP13A4-AS1	0.587104	2.04097
ATP13A5	0.342118	1.24964
ATP13A5-AS1	0.368756	1.0974
ATP1A1	0.929289	0.393273
ATP1A1-AS1	0.115093	0.442681
ATP1A2	0.622082	0.526652
ATP1A3	0.254537	1.09537
ATP1A4	1.40211	2.68411
ATP1B1	0.416784	0.168318
ATP1B2	0.767244	1.91832
ATP1B3	1.11676	0.907091
ATP1B4	0.457481	1.14339
ATP23	3.44587	2.26972
ATP2A1	0.186261	0.138493
ATP2A1-AS1	0.331154	0.253769
ATP2A2	1.59745	1.03576
ATP2A3	0.132381	0.238601
ATP2B1	0.178189	0.553577
ATP2B1-AS1	0.379451	0.259174
ATP2B2	0.681411	1.45346
ATP2B2-IT2	0.914961	2.01547
ATP2B3	0.0265031	0.130179
ATP2B4	2.44763	0.75629
ATP2C1	0.383756	0.233483
ATP2C2	0.723049	1.47783
ATP2C2-AS1	0.181351	0.488125
ATP4A	0.770002	1.72279
ATP4B	0.703744	0.33308
ATP5A1	0.359473	0.870232
ATP5B	1.35388	0.699169
ATP5C1	1.93291	1.40199
ATP5D	3.29735	1.2576
ATP5E	0.718139	0.472737
ATP5EP2	0.778544	2.44067
ATP5F1	1.27309	0.82379
ATP5G1	0.813321	0.42028
ATP5G2	1.31903	1.66549
ATP5G3	0.686524	0.578393
ATP5H	1.28547	0.685072
ATP5I	0.325436	0.204597
ATP5J	0.988417	2.28856
ATP5J2	2.81444	2.18632
ATP5J2-PTCD1	1.09477	2.58006
ATP5L	1.56543	1.47766
ATP5O	0.703744	1.4339
ATP5S	3.54159	2.82634
ATP5SL	0.653765	2.23789
ATP6AP1	3.16248	1.551
ATP6AP1L	1.90163	1.61422
ATP6AP2	1.37729	0.906913
ATP6V0A1	1.38354	0.762599
ATP6V0A2	2.30879	1.39012
ATP6V0A4	1.78068	1.05379
ATP6V0B	1.50065	0.540563
ATP6V0C	1.31957	0.49392
ATP6V0CP3	0.889333	0.813312
ATP6V0D1	0.123569	0.368741
ATP6V0D2	0.545196	1.05937
ATP6V0E1	2.39651	1.67201
ATP6V0E2	0.500195	1.22386
ATP6V0E2-AS1	0.358262	0.904612
ATP6V1A	1.38664	0.846637
ATP6V1B1	0.332566	0.19959
ATP6V1B1-AS1	1.11555	0.725048
ATP6V1B2	1.35206	0.887657
ATP6V1C1	2.6386	1.47589
ATP6V1C2	2.11856	1.13909
ATP6V1D	0.332163	1.0428
ATP6V1E2	0.810093	1.27374
ATP6V1F	1.61938	1.07348
ATP6V1G1	3.00326	1.42983
ATP6V1G2	3.1766	1.37738
ATP6V1G2-DDX39B	0.735897	0.878314
ATP6V1G3	0.546945	0.431806
ATP6V1H	0.218549	0.931734
ATP7A	0.715785	0.769485
ATP7B	0.105878	0.489027
ATP8A1	0.0873794	0.0847425
ATP8A2	0.403398	0.947293
ATP8B1	1.91347	0.80601
ATP8B2	0.340235	0.184723
ATP8B3	0.764015	0.414257
ATP8B4	3.36952	1.00186
ATP8B5P	0.120071	0.404603
ATP9A	0.19097	0.237396
ATP9B	0.915701	0.752421
ATPAF1	0.74222	2.61723
ATPAF2	0.271286	0.743529
ATPIF1	4.13683	2.69263
ATR	0.314674	0.371022
ATRAID	0.865049	0.751602
ATRIP	3.74036	1.57508
ATRN	0.783051	1.0592
ATRNL1	0.326512	1.03397
ATRX	0.127807	0.244999
ATXN1	0.0673339	0.20722
ATXN1L	0.820183	0.473948
ATXN2	0.0954514	0.245267
ATXN2-AS	2.57046	1.25216
ATXN2L	2.51026	1.01422
ATXN3	0.592687	2.3293
ATXN3L	0.0719081	0.245719
ATXN7	0.591812	1.44246
ATXN7L1	0.649258	2.07271
ATXN7L2	0.368554	0.209857
ATXN7L3	0.101505	0.066576
ATXN7L3B	0.500195	0.237754
ATXN8OS	0.150543	0.520119
AUH	0.113681	0.400073
AUNIP	0.286556	0.572011
AUP1	0.0132515	0.00596602
AURKA	0.319517	0.696805
AURKAIP1	0.506249	0.240219
AURKAPS1	2.11513	1.58703
AURKB	1.8721	1.06917
AURKC	0.31723	0.773778
AUTS2	0.158346	0.622684
AVEN	0.227765	0.481802
AVIL	2.34021	1.93002
AVL9	1.8014	1.30085
AVP	0.236308	0.0863292
AVPI1	2.437	1.33358
AVPR1A	0.186396	0.793279
AVPR1B	0.486742	1.93537
AVPR2	2.77838	0.664465
AWAT1	0.471876	1.35072
AWAT2	1.20777	1.58506
AXDND1	1.03503	1.23399
AXIN1	0.064576	0.34882
AXIN2	0.129757	0.286246
AXL	3.20822	0.727002
AZGP1	0.410259	1.33178
AZGP1P1	0.620199	1.19765
AZI2	0.1159	0.45641
AZIN1	0.64502	1.93301
AZIN1-AS1	3.37551	1.57596
AZIN2	0.938303	2.51315
AZU1	0.877763	0.432095
B2M	1.59705	1.25686
B3GALNT1	0.331625	1.21855
B3GALNT2	0.534232	1.41071
B3GALT1	0.319248	0.967047
B3GALT2	0.139511	0.293536
B3GALT4	3.79196	1.4846
B3GALT5	0.386716	1.20159
B3GALT5-AS1	0.486674	1.88145
B3GALT6	1.60249	0.849881
B3GAT1	0.378308	0.437653
B3GAT2	0.216599	0.710985
B3GAT3	1.86719	0.652049
B3GLCT	0.257362	0.267373
B3GNT2	0.635805	1.17317
B3GNT3	8.5687	1.40701
B3GNT4	0.652756	1.289
B3GNT5	0.306871	0.368923
B3GNT6	1.97165	1.9098
B3GNT7	0.185387	0.818023
B3GNT8	0.517886	0.81073
B3GNT9	0.547483	0.477498
B3GNTL1	0.312925	0.999801
B4GALNT1	0.281646	0.417598
B4GALNT2	0.70704	1.79542
B4GALNT3	0.37629	1.06318
B4GALNT4	1.00866	0.705357
B4GALT1	3.05498	1.29
B4GALT1-AS1	2.9631	0.885761
B4GALT2	1.24591	0.43693
B4GALT3	0.357052	0.20289
B4GALT4	0.198302	0.653655
B4GALT4-AS1	0.42943	0.922186
B4GALT5	0.602978	1.38974
B4GALT6	0.190566	0.766404
B4GALT7	2.5599	1.54061
B4GAT1	3.27643	1.25922
B9D1	0.631096	1.99241
B9D2	1.05084	1.47374
BAALC	0.326983	0.901332
BAALC-AS1	0.802559	2.17596
BAALC-AS2	0.648854	1.5226
BAAT	0.343665	1.33383
BABAM1	2.70513	2.15313
BABAM2	1.35569	1.04816
BACE1	0.273775	0.894783
BACE1-AS	0.251712	0.859236
BACE2	1.08198	0.51911
BACH1	1.61682	0.987519
BACH1-IT2	0.827784	2.10966
BACH1-IT3	0.501002	1.51644
BACH2	0.0953169	0.197923
BAD	6.07983	1.67751
BAG1	3.38782	1.64162
BAG2	0.514388	0.871445
BAG3	1.64487	0.926193
BAG4	3.12736	1.68565
BAG5	0.685447	0.428534
BAG6	0.187741	0.414951
BAGE	0.333979	1.60087
BAGE2	0.187338	0.814025
BAGE3	0.187338	0.814025
BAGE4	0.187338	0.814025
BAGE5	0.187338	0.814025
BAHD1	0.144758	0.148567
BAIAP2	0.19662	0.141223
BAIAP2-AS1	0.19662	0.164279
BAIAP2L1	0.648047	0.990902
BAIAP3	1.26825	0.551009
BAK1	2.46808	1.04487
BAMBI	0.190701	0.140846
BANCR	0.898615	2.73934
BANF1	2.18549	1.39545
BANF2	0.682286	2.2558
BANK1	0.367411	0.969026
BANP	1.46218	1.02007
BAP1	0.212563	0.371473
BARD1	0.127134	0.363491
BARHL1	0.0970658	0.160192
BARX1	0.112201	0.0295618
BARX1-AS1	0.112201	0.0294801
BARX2	0.238729	0.849428
BASP1	0.138637	0.0791124
BASP1P1	0.477257	2.26227
BATF	2.1857	1.35617
BATF2	0.872785	1.30075
BATF3	0.686524	1.45584
BAX	3.72826	2.09558
BAZ1A	0.737041	1.90582
BAZ1B	0.192046	0.464859
BAZ2A	0.292072	0.537109
BAZ2B	0.17597	0.489522
BBC3	1.3822	0.620918
BBIP1	0.33371	0.196116
BBOF1	2.59703	1.93825
BBOX1	0.171261	0.534502
BBOX1-AS1	0.285211	0.954042
BBS1	1.54956	1.52605
BBS10	0.730112	0.734226
BBS12	0.551789	0.560198
BBS2	1.51707	1.581
BBS4	1.47408	1.77444
BBS5	0.966219	2.47208
BBS7	0.644078	0.581343
BBS9	1.12557	0.85143
BBX	0.433466	0.433184
BCAM	1.11219	0.833353
BCAN	1.58823	1.11716
BCAP29	0.705627	0.678576
BCAP31	0.17301	0.327564
BCAR1	0.470261	0.484102
BCAR3	0.746189	1.63491
BCAR4	1.10021	0.828898
BCAS1	1.07115	1.29369
BCAS2	0.718677	2.25443
BCAS3	1.40567	1.10303
BCAS4	2.46526	0.821258
BCAT1	0.0721099	0.300963
BCAT2	0.683497	0.492434
BCCIP	2.49808	1.42107
BCDIN3D	1.19708	0.820996
BCDIN3D-AS1	1.02757	0.571433
BCHE	0.262273	0.92566
BCKDHA	1.72223	0.910093
BCKDHB	1.2745	1.23148
BCKDK	2.2091	1.06628
BCL10	1.3639	2.46323
BCL11A	0.137829	0.47511
BCL11B	0.0770876	0.266194
BCL2	0.126932	0.411774
BCL2A1	0.630894	0.904136
BCL2L1	5.03525	2.52606
BCL2L10	1.42309	2.16555
BCL2L11	0.0944424	0.0774049
BCL2L12	1.98107	1.1264
BCL2L14	0.787962	0.999809
BCL2L15	0.403466	1.39396
BCL2L2	2.17009	0.820346
BCL2L2-PABPN1	2.17009	0.817768
BCL3	7.66739	1.87558
BCL6	0.213168	0.760128
BCL6B	0.0661904	0.0638277
BCL7A	0.397142	0.429072
BCL7B	0.889602	2.30485
BCL7C	1.91078	1.39308
BCL9	2.03751	0.92925
BCLAF1	0.215859	0.568477
BCO1	1.01364	1.28384
BCO2	1.08145	1.43237
BCOR	0.504971	1.05123
BCORL1	0.305458	1.11016
BCS1L	1.2556	0.806106
BCYRN1	0.685515	1.13086
BDH1	0.66177	0.610082
BDH2	1.84035	1.31659
BDKRB1	3.93234	0.943505
BDKRB2	1.68698	0.996147
BDNF	0.237586	0.426111
BDNF-AS	1.80295	1.50549
BDP1	1.17125	0.910968
BEAN1	0.790518	1.75215
BEAN1-AS1	1.47738	1.16408
BECN1	0.257833	0.65532
BECN2	0.819712	2.21849
BEGAIN	1.24524	1.04508
BEND2	0.572641	1.88884
BEND3	0.327858	0.57154
BEND3P3	0.0265031	0.291284
BEND4	0.131103	0.499083
BEND5	0.57365	1.9616
BEND6	0.588583	0.466007
BEND7	0.334988	0.722214
BEST1	3.42138	2.63697
BEST2	1.11219	0.891444
BEST3	0.474163	1.06064
BEST4	0.662779	1.77013
BET1	0.267318	0.764516
BET1L	1.01774	0.627857
BEX1	0.214043	0.949152
BEX2	0.289179	1.32077
BEX3	0.606409	1.41422
BEX4	0.510083	1.73578
BEX5	0.14496	0.475433
BFAR	5.47827	2.05132
BFSP1	0.231061	0.69595
BFSP2	0.276264	0.875557
BFSP2-AS1	0.680066	1.17161
BGLAP	0.618786	1.39702
BGLT3	0.246465	0.961515
BGN	0.0132515	0.0199873
BHLHA15	0.0573785	0.221909
BHLHA9	1.93096	0.949265
BHLHB9	0.170723	0.670685
BHLHE22	0.0513917	0.201812
BHLHE23	0.539748	0.943008
BHLHE40	2.92159	1.10394
BHLHE40-AS1	1.16048	0.763208
BHLHE41	0.300009	0.319876
BHMG1	2.54551	1.55614
BHMT	0.429027	1.11244
BHMT2	0.481697	1.838
BICC1	0.721771	0.761106
BICD1	0.385236	0.325452
BICD2	0.327992	0.808049
BICDL1	1.13694	0.839583
BICDL2	2.04356	2.56468
BICRA	2.59024	1.7498
BICRAL	2.06105	1.09907
BIN1	0.185387	0.465175
BIN2	1.41892	1.33393
BIN3	0.185387	0.131157
BIN3-IT1	0.899355	1.11041
BIRC2	1.74914	1.16192
BIRC3	2.82702	1.58611
BIRC5	0.996219	0.440334
BIRC6	2.43337	1.55559
BIRC6-AS2	0.384765	1.32911
BIRC7	5.71935	1.13324
BIRC8	0.327858	1.11665
BISPR	2.59172	0.884855
BIVM	1.33531	0.922494
BIVM-ERCC5	1.49541	1.72259
BLACAT1	0.730449	0.432544
BLACE	0.2803	0.562321
BLCAP	0.740202	0.374755
BLID	0.399228	1.00354
BLK	0.491249	1.31361
BLM	2.74757	2.46389
BLMH	0.370707	1.14768
BLNK	0.280569	1.07683
BLOC1S1	1.77537	0.73547
BLOC1S2	0.447794	2.04283
BLOC1S3	2.37485	1.78879
BLOC1S4	2.24819	1.26233
BLOC1S5	0.432323	1.71621
BLOC1S5-TXNDC5	0.114959	0.290756
BLOC1S6	2.98314	1.8739
BLVRA	3.99517	2.22689
BLVRB	2.96128	1.76617
BLZF1	2.28653	1.71661
BMF	1.24255	0.307207
BMP1	3.49027	0.818508
BMP10	0.289381	0.837853
BMP15	0.613943	1.91702
BMP2	0.197899	0.148081
BMP2K	0.456135	0.434547
BMP3	0.205432	0.829584
BMP5	0.111326	0.0933719
BMP6	0.327521	0.154324
BMP7	0.53773	1.23689
BMP7-AS1	0.767916	1.51626
BMP8A	0.548223	1.85721
BMP8B	0.276264	0.790217
BMPER	0.495755	0.885665
BMPR1A	0.797715	0.677764
BMPR1B	0.626185	1.25545
BMPR1B-AS1	0.454655	1.18263
BMPR2	0.543851	0.589779
BMS1	0.913414	1.10372
BMS1P21	0.0876485	0.514589
BMS1P4	0.0661904	0.396783
BMT2	0.241151	0.966086
BMX	0.350728	0.952103
BNC1	0.391694	1.21706
BNC2	0.0720426	0.153986
BNIP1	0.675559	1.03265
BNIP2	0.612598	0.786946
BNIP3	0.400237	0.964993
BNIP3L	1.18302	1.00927
BNIPL	0.388936	1.24671
BOC	0.326916	1.10255
BOD1	0.591745	0.81449
BOD1L1	0.276937	0.863903
BOD1L2	1.86073	0.73941
BOK	2.6499	1.65785
BOK-AS1	0.882471	1.05665
BOLA1	1.55588	1.60934
BOLA3	0.803097	2.17292
BOLA3-AS1	1.26186	0.788145
BOLL	0.0459431	0.190217
BORA	1.76844	1.1399
BORCS5	1.74248	1.18899
BORCS6	2.99969	0.910416
BORCS7	2.75975	2.6019
BORCS7-ASMT	2.75975	2.6019
BORCS8	0.604795	1.68818
BORCS8-MEF2B	0.348643	1.54987
BPESC1	0.544793	1.60404
BPGM	0.871238	0.796875
BPHL	0.847964	0.804439
BPI	0.9305	2.76036
BPIFA1	1.02151	3.19166
BPIFA2	0.696277	2.14179
BPIFA3	0.642531	2.40915
BPIFA4P	0.57143	1.72404
BPIFB1	1.35697	1.59318
BPIFB2	0.85543	1.87824
BPIFB3	0.827447	2.52395
BPIFB4	1.07889	2.21457
BPIFB6	0.653294	1.53853
BPNT1	0.676972	2.09288
BPTF	1.18524	0.90341
BRAF	0.314539	1.19739
BRAP	1.42363	1.08609
BRAT1	0.399362	1.06213
BRCA1	0.661568	1.59195
BRCA2	0.522124	0.579776
BRCC3	3.43316	1.13993
BRD2	1.01169	0.625084
BRD3	0.252519	0.60139
BRD4	0.169445	0.0497039
BRD7	0.102245	0.323054
BRD7P3	0.292072	1.00468
BRD8	0.304583	0.699541
BRD9	0.587776	1.35043
BRDT	0.691165	2.58804
BRDTP1	0.249492	1.0841
BRE-AS1	1.10129	0.884187
BRF1	0.0265031	0.0303764
BRF2	1.19035	1.00334
BRI3	0.706166	0.299899
BRI3BP	4.59021	2.21868
BRICD5	0.76314	0.23101
BRINP1	0.209065	0.794332
BRINP2	0.209065	0.723837
BRINP3	0.210276	0.862787
BRIP1	0.252721	0.987684
BRIX1	2.04605	1.59509
BRK1	1.5207	1.06661
BRMS1	1.85084	0.806444
BRMS1L	1.12362	0.934712
BROX	2.82634	1.75956
BRPF1	2.53488	1.15805
BRPF3	1.26845	1.311
BRS3	0.264627	0.796318
BRSK1	2.19565	0.705897
BRSK2	0.571901	0.560029
BRWD1	0.333037	0.440632
BRWD1-AS1	1.97515	1.1668
BRWD3	0.212697	0.970322
BSCL2	0.725404	1.18503
BSDC1	0.342455	1.24762
BSG	2.42786	0.998116
BSN	0.428691	0.326616
BSN-AS2	0.443287	0.31894
BSND	1.34681	1.78698
BSPH1	0.591409	2.30493
BSPRY	1.82831	2.10213
BST1	1.06752	1.72259
BST2	2.83785	0.988489
BSX	0.0197091	0.0889225
BTAF1	1.35805	1.13097
BTBD1	0.594503	1.5724
BTBD10	0.172001	0.499913
BTBD11	0.562484	1.76109
BTBD16	2.89845	1.89285
BTBD17	0.164467	0.611416
BTBD18	0.912405	0.790895
BTBD19	2.41548	0.388572
BTBD2	0.425798	1.48732
BTBD3	0.568672	0.730472
BTBD6	1.53159	1.6613
BTBD7	0.394923	0.382458
BTBD8	0.787155	1.21
BTBD9	0.0838815	0.229483
BTBD9-AS1	0.479746	1.24526
BTC	0.370505	1.51643
BTD	3.18037	2.06338
BTF3	0.825631	0.608437
BTF3L4	3.22766	1.52087
BTF3P11	0.891216	2.43717
BTG1	1.31627	0.720312
BTG2	1.23636	0.47828
BTG3	0.209603	0.760378
BTG4	0.499724	1.7653
BTK	0.563964	0.46609
BTLA	0.280569	0.857014
BTN1A1	0.658339	1.51911
BTN2A1	0.872449	0.565232
BTN2A2	0.528111	0.424314
BTN2A3P	1.18632	0.84421
BTN3A1	2.24422	2.3362
BTN3A2	2.02937	1.24923
BTN3A3	1.57626	1.56973
BTNL10	1.32536	1.8574
BTNL2	0.801146	0.811178
BTNL3	0.273506	0.917231
BTNL8	0.447054	0.939912
BTNL9	0.267452	0.748355
BTRC	1.28641	0.860735
BUB1	0.507863	1.56737
BUB1B	1.50186	1.08698
BUB1B-PAK6	0.603786	1.67019
BUB3	1.83725	0.807791
BUD13	0.655312	2.37334
BUD23	1.72653	0.544125
BUD31	3.77635	1.66401
BVES	0.218818	0.615338
BVES-AS1	0.666949	2.24973
BYSL	4.77688	1.76045
BZW1	2.55358	1.17811
BZW2	1.4726	0.908806
C10orf10	1.85629	0.537877
C10orf105	0.356581	0.406396
C10orf107	0.266847	0.834546
C10orf111	1.59846	1.28419
C10orf113	0.296848	1.10105
C10orf120	0.268865	0.855
C10orf126	0.985793	0.942745
C10orf128	0.51042	1.56226
C10orf142	0.260658	1.13967
C10orf25	0.512101	1.6883
C10orf35	1.13344	1.40278
C10orf53	0.495083	1.98661
C10orf55	4.01286	0.93802
C10orf62	1.39861	0.663378
C10orf67	5.13648	2.03704
C10orf71	0.16588	0.560404
C10orf71-AS1	0.206374	0.701914
C10orf76	0.101505	0.261575
C10orf82	0.490172	1.35611
C10orf88	0.234559	1.30244
C10orf90	2.39927	0.834008
C10orf91	0.100227	0.0171009
C10orf95	6.11024	1.85159
C10orf99	0.257968	0.876028
C11orf1	3.35977	1.95485
C11orf16	0.704753	0.991341
C11orf21	0.0957205	0.614454
C11orf24	0.44766	0.869501
C11orf40	0.334383	1.25042
C11orf42	0.343329	1.05495
C11orf44	0.706838	2.00259
C11orf45	2.31007	1.39435
C11orf49	2.47333	2.60714
C11orf52	0.567663	0.727086
C11orf53	0.300547	1.43642
C11orf54	2.16135	1.31622
C11orf57	1.2225	0.95219
C11orf58	1.02851	0.961017
C11orf63	0.577753	0.866902
C11orf65	0.483849	1.77723
C11orf68	5.52293	0.979964
C11orf70	0.708116	2.0158
C11orf71	0.811505	0.966032
C11orf72	1.17871	0.789914
C11orf74	0.277475	0.607613
C11orf80	3.1386	2.05199
C11orf84	4.69878	2.27479
C11orf86	20.2032	3.65334
C11orf87	0.101304	0.567964
C11orf88	0.0794419	0.24016
C11orf91	3.72967	1.47879
C11orf94	0.455597	1.16839
C11orf95	0.487078	0.476397
C11orf96	5.45829	1.38702
C11orf97	0.677779	2.19368
C11orf98	3.10234	2.07797
C12orf10	1.72566	0.683704
C12orf29	0.571565	0.430979
C12orf4	0.216531	0.715542
C12orf40	0.229648	0.371637
C12orf42	0.272161	0.993
C12orf43	0.571565	1.6796
C12orf45	2.19875	1.70225
C12orf49	0.287229	0.856336
C12orf50	0.17227	0.642245
C12orf54	0.588113	1.49111
C12orf56	0.522729	1.59844
C12orf57	0.753454	0.268078
C12orf60	0.441606	0.386371
C12orf65	2.08271	1.54054
C12orf66	0.35611	0.978328
C12orf71	1.01055	1.01396
C12orf73	2.02163	2.16043
C12orf74	0.362971	0.928545
C12orf75	2.1378	1.94718
C12orf76	3.09985	1.06051
C12orf77	0.333105	1.09947
C12orf80	6.83537	1.11329
C14orf1	1.55265	0.904681
C14orf105	0.425394	1.27893
C14orf119	0.830205	0.538592
C14orf132	0.613068	1.87178
C14orf144	0.520375	0.384087
C14orf159	5.46387	1.63044
C14orf166	1.93237	1.77661
C14orf177	0.307745	1.05583
C14orf178	2.41306	2.31319
C14orf180	0.267385	0.637566
C14orf2	1.71853	2.52033
C14orf28	0.970524	1.06828
C14orf37	0.247003	0.61484
C14orf39	0.377971	1.47895
C14orf79	0.447323	0.113909
C14orf93	0.765764	1.01528
C15orf32	0.441606	1.20412
C15orf38-AP3S2	0.868211	0.625606
C15orf39	3.17068	0.738988
C15orf40	0.872314	0.887212
C15orf41	1.18658	1.50192
C15orf48	2.42557	1.76965
C15orf52	0.481629	0.512772
C15orf53	0.472212	1.17767
C15orf54	0.382546	1.25153
C15orf56	1.08649	0.726082
C15orf57	0.446516	1.20548
C15orf59	1.19802	1.11232
C15orf59-AS1	0.476652	1.17179
C15orf61	1.11555	0.945437
C15orf62	3.2173	0.551114
C15orf65	2.88096	1.47358
C16orf45	3.07637	2.41296
C16orf46	0.62188	1.88145
C16orf47	6.54404	1.7358
C16orf52	1.76097	1.15361
C16orf54	0.586162	1.5251
C16orf58	0.210477	0.727319
C16orf59	1.36773	0.784064
C16orf62	0.747804	1.21156
C16orf70	1.85414	1.28972
C16orf71	1.36982	1.56864
C16orf72	1.26515	1.02643
C16orf74	0.697219	2.00275
C16orf78	0.813523	2.5103
C16orf82	0.411672	1.45739
C16orf86	1.47482	1.16707
C16orf87	0.604593	2.28564
C16orf89	0.80081	1.68025
C16orf90	0.61327	1.29269
C16orf91	2.83838	1.40343
C16orf92	1.38368	2.00206
C16orf95	0.33223	0.636807
C16orf96	1.15376	3.18168
C16orf97	0.252452	0.943141
C17orf100	1.98571	1.13419
C17orf102	0.380729	1.17556
C17orf105	2.22094	1.87927
C17orf107	0.0132515	0.0264173
C17orf112	0.235837	0.947694
C17orf47	0.259246	0.763874
C17orf49	1.29683	0.64727
C17orf50	1.04653	2.70503
C17orf51	0.463602	1.33383
C17orf53	5.46044	1.47661
C17orf58	0.481293	0.188129
C17orf62	0.160566	0.230594
[truncated: 22,014 more rows]

## Sheet: GM12878
	GRE	NGRE
A1BG	1.33095	0.99713
A1BG-AS1	1.0768	0.810319
A1CF	0.249209	0.90429
A2M	0.208431	0.821612
A2M-AS1	0.439799	1.1921
A2ML1	0.576629	1.84266
A2MP1	0.227864	0.873356
A3GALT2	0.768095	1.55375
A4GNT	0.668619	1.6825
AAAS	0.782272	0.957021
AACS	2.09466	1.80364
AACSP1	0.408578	1.45816
AADAC	0.262748	0.854829
AADACL2	0.283934	0.893306
AADACL2-AS1	0.260279	0.959086
AADACL3	0.226191	1.15838
AADACL4	0.742768	2.44811
AADACP1	0.62569	1.97589
AADAT	0.56508	1.75787
AAED1	0.647592	1.64924
AAGAB	0.364614	0.159602
AAK1	0.940446	1.29451
AAMDC	1.16656	1.27163
AAMP	1.36272	0.571252
AANAT	0.876093	0.715985
AAR2	1.52759	1.74772
AARD	0.45525	1.43497
AARS	0.959243	1.61821
AARS2	0.261394	0.488902
AARSD1	1.34361	3.22355
AASDH	0.25574	1.18571
AASDHPPT	1.49645	0.917226
AASS	0.528683	1.78072
AATBC	9.52481	1.58757
AATF	1.25457	1.05794
AATK	0.0164068	0.0381126
AATK-AS1	0.143281	0.508984
ABALON	4.6241	2.18939
ABAT	0.88135	0.665849
ABCA1	0.551142	0.527058
ABCA10	0.330447	0.446488
ABCA11P	0.665433	2.31612
ABCA12	0.561178	1.50733
ABCA13	0.274456	1.05866
ABCA17P	0.685981	0.595715
ABCA2	0.363977	0.412904
ABCA3	0.287916	0.747209
ABCA4	0.245625	0.27868
ABCA5	0.614938	0.52607
ABCA6	0.268005	0.949651
ABCA7	2.88099	1.02246
ABCA8	0.653247	0.975308
ABCA9	0.495311	0.621621
ABCA9-AS1	0.221333	0.733794
ABCB1	0.328854	0.294247
ABCB10	0.60785	1.57148
ABCB11	0.47325	1.35014
ABCB4	0.164148	0.520901
ABCB5	0.454613	1.62933
ABCB6	0.600841	0.579273
ABCB7	0.442268	1.62543
ABCB8	1.1609	0.893062
ABCB9	8.24436	2.28248
ABCC1	3.60274	1.72338
ABCC10	2.98389	1.5792
ABCC11	1.00806	0.890289
ABCC12	0.60323	0.71959
ABCC13	0.231846	0.980484
ABCC2	2.11401	1.61612
ABCC3	1.71945	1.18475
ABCC4	0.610637	1.49669
ABCC5	0.95319	1.26754
ABCC5-AS1	1.43345	0.863204
ABCC6	0.768175	1.85113
ABCC8	0.457002	0.552331
ABCC9	0.209546	0.696766
ABCD1	0.47309	0.204144
ABCD2	0.232244	0.7616
ABCD3	0.873943	0.963977
ABCD4	0.424746	1.02677
ABCE1	1.82331	1.73724
ABCF1	4.22301	2.36188
ABCF2	0.282978	1.06384
ABCF3	0.997791	0.77886
ABCG1	0.506223	0.307748
ABCG2	0.211139	0.743782
ABCG4	0.678733	0.61678
ABCG5	0.649743	1.04259
ABCG8	0.570098	1.71476
ABHD1	0.820023	0.719403
ABHD10	1.24509	0.981876
ABHD11	1.8081	1.4834
ABHD11-AS1	1.54662	1.37723
ABHD12	1.21952	0.276791
ABHD12B	1.12546	1.12493
ABHD13	2.22034	1.16235
ABHD14A	2.15527	0.870338
ABHD14A-ACY1	2.15527	0.870338
ABHD14B	2.09904	0.937312
ABHD15	1.8398	0.623049
ABHD16A	0.13006	0.293294
ABHD16B	0.930809	0.29603
ABHD17A	0.97788	0.272799
ABHD17B	0.695379	0.974891
ABHD17C	0.991101	0.826853
ABHD18	1.74733	1.84807
ABHD2	0.959721	0.960401
ABHD3	0.841687	1.51408
ABHD4	1.94867	1.47675
ABHD5	0.531948	0.461002
ABHD6	4.06157	2.71515
ABHD8	2.26773	1.9221
ABI1	0.532904	0.74624
ABI2	1.08413	1.00237
ABI3	1.60572	1.01914
ABI3BP	0.422038	1.21512
ABL1	1.58103	1.39267
ABL2	0.579257	1.9997
ABLIM1	0.264102	0.76522
ABLIM2	2.04337	0.812699
ABLIM3	0.260837	0.309512
ABO	0.313164	0.870498
ABRA	0.899907	1.02307
ABRACL	1.92454	1.41234
ABRAXAS1	0.460347	0.57327
ABRAXAS2	1.29152	2.045
ABT1	0.666946	0.322478
ABTB1	0.512913	0.316207
ABTB2	2.30373	0.924982
ACAA1	0.29373	0.637616
ACAA2	0.859129	0.847589
ACACA	0.250085	0.166805
ACACB	0.322004	1.13244
ACAD10	2.98469	1.91662
ACAD11	0.600283	1.06902
ACAD8	1.68465	1.29544
ACAD9	4.4488	2.83407
ACADL	0.312447	0.944325
ACADM	1.19475	1.67083
ACADS	1.58461	0.7097
ACADSB	1.08659	1.01151
ACADVL	0.670371	0.380319
ACAN	0.999224	3.00229
ACAP1	4.34303	1.19642
ACAP2	0.883899	1.0547
ACAT1	2.60956	1.92509
ACAT2	2.16092	1.52616
ACBD3	0.606894	0.932895
ACBD3-AS1	0.74237	1.11815
ACBD4	0.85451	1.02622
ACBD5	0.564284	1.52196
ACBD6	1.0095	0.885721
ACBD7	0.378632	1.65896
ACCS	2.51964	1.70175
ACCSL	0.37672	1.30691
ACD	0.29835	0.206244
ACE	0.653884	0.406078
ACE2	0.414551	0.777426
ACER1	0.806723	1.08993
ACER2	1.25735	0.690737
ACER3	2.67424	1.72191
ACHE	0.124803	0.0429361
ACIN1	0.210501	0.0854065
ACKR2	1.18599	0.994702
ACKR3	1.80499	0.977663
ACKR4	0.404277	0.941195
ACLY	0.980269	0.93268
ACMSD	0.503196	2.11849
ACO1	0.696016	0.651839
ACOD1	0.282739	1.04162
ACOT1	0.343986	0.45862
ACOT11	1.53022	1.05911
ACOT12	0.353305	1.24563
ACOT13	1.69636	1.2241
ACOT2	1.57872	1.62379
ACOT4	1.11813	1.14414
ACOT6	1.85732	1.56983
ACOT7	0.612071	0.74454
ACOT8	2.4893	1.30891
ACOT9	0.75575	1.58554
ACOX1	0.922049	1.2008
ACOX2	0.703981	1.87214
ACOX3	0.486471	0.989157
ACOXL	1.4536	1.47207
ACOXL-AS1	0.288792	0.189709
ACP1	0.343906	0.260119
ACP2	0.423392	0.914497
ACP5	5.47264	1.57655
ACP6	0.800431	1.433
ACP7	1.01563	2.43322
ACPP	0.741095	1.17688
ACPT	1.00042	1.4098
ACRBP	3.0766	0.918618
ACRV1	0.447524	1.75672
ACSBG1	4.29732	0.970629
ACSBG2	0.98441	1.81054
ACSF2	3.82574	1.51446
ACSF3	1.70719	0.878071
ACSL1	0.458197	0.604641
ACSL3	0.877846	0.748671
ACSL4	0.282739	0.318034
ACSL5	1.91506	0.836908
ACSL6	0.391216	0.657865
ACSM1	0.810386	1.073
ACSM2B	0.0859368	0.680684
ACSM3	1.47415	1.41485
ACSM4	0.609522	1.87506
ACSM5	1.56646	0.988651
ACSM6	0.479462	1.6613
ACSS1	0.431038	1.19227
ACSS2	1.39394	0.530002
ACSS3	0.56062	1.11628
ACTA1	0.446489	0.904812
ACTA2	1.17755	0.608846
ACTA2-AS1	1.56375	0.759725
ACTB	3.97547	1.14002
ACTBL2	0.16144	0.609094
ACTC1	0.154431	0.692256
ACTG1	1.4133	0.863473
ACTG1P17	0.820262	2.1383
ACTG1P20	2.76129	2.78485
ACTG1P4	0.460586	0.532147
ACTG2	1.04104	1.83863
ACTL10	1.45846	0.608424
ACTL6A	1.2298	1.11514
ACTL6B	0.66615	0.49987
ACTL7A	0.592876	0.687388
ACTL7B	0.863987	0.90485
ACTL8	0.893615	3.25099
ACTL9	0.372101	1.18214
ACTN1	0.246899	0.849562
ACTN1-AS1	1.10977	1.0821
ACTN2	0.784104	1.19929
ACTN3	4.01307	1.4478
ACTN4	1.46101	0.743013
ACTR10	1.80228	1.93343
ACTR1A	0.270155	0.438534
ACTR1B	0.118193	0.118319
ACTR2	1.76135	1.93787
ACTR3	1.34982	1.1302
ACTR3B	1.35356	0.99688
ACTR3BP2	0.0360791	0.242851
ACTR3BP5	0.0247696	0.221888
ACTR3C	0.0300261	0.14548
ACTR5	1.79551	1.25057
ACTR6	2.88967	2.51615
ACTR8	0.593513	1.0655
ACTRT1	0.33873	1.51799
ACTRT2	0.0911137	0.301895
ACTRT3	0.107441	0.153949
ACVR1	0.851881	0.629786
ACVR1B	1.61114	1.43023
ACVR1C	0.154113	0.437896
ACVR2A	0.331004	0.266567
ACVR2B	0.74898	0.35766
ACVR2B-AS1	0.668698	0.340464
ACVRL1	0.62354	1.55931
ACY1	1.9067	1.20677
ACY3	4.16678	0.905365
ACYP1	1.74056	2.1786
ACYP2	2.88211	1.85011
ADA	0.638513	0.537127
ADAD1	0.344145	0.95851
ADAD2	1.5913	1.33299
ADAL	0.772077	0.394264
ADAM10	0.691955	0.316757
ADAM11	0.392968	1.01641
ADAM12	0.712503	0.511112
ADAM15	0.936624	0.549548
ADAM17	0.124963	0.241092
ADAM18	0.429923	1.69629
ADAM19	0.772635	1.30016
ADAM1A	0.138741	0.515965
ADAM2	0.326225	1.20947
ADAM20	0.0957331	0.385556
ADAM20P1	1.04239	0.653427
ADAM21	0.832607	1.52255
ADAM21P1	0.171874	0.576265
ADAM22	1.23473	1.00529
ADAM23	0.400215	0.288724
ADAM28	0.431357	0.316309
ADAM29	0.409773	0.635263
ADAM30	0.644486	1.82419
ADAM32	0.947137	1.44931
ADAM33	2.46119	1.102
ADAM3B	1.09878	1.64093
ADAM5	0.285686	0.829893
ADAM6	0.1256	0.328993
ADAM7	0.764272	1.93763
ADAM8	0.224997	0.138089
ADAM9	0.590487	0.559866
ADAMDEC1	1.99526	1.51744
ADAMTS1	0.199271	0.611235
ADAMTS10	1.2556	1.31011
ADAMTS12	0.587381	0.823618
ADAMTS13	8.88152	2.55444
ADAMTS14	1.10762	1.5044
ADAMTS15	0.284571	0.573931
ADAMTS16	0.113255	0.236169
ADAMTS17	0.223961	0.769538
ADAMTS18	0.310376	1.33226
ADAMTS19	0.246023	0.341176
ADAMTS19-AS1	0.191307	0.273307
ADAMTS2	0.213209	0.995073
ADAMTS20	0.868686	1.44467
ADAMTS3	0.257571	0.645073
ADAMTS4	3.40115	0.959305
ADAMTS5	0.076698	0.234748
ADAMTS6	0.189157	0.539283
ADAMTS7	3.09452	0.900603
ADAMTS7P1	2.51009	1.00769
ADAMTS8	0.168847	0.624489
ADAMTS9	0.355853	1.05107
ADAMTS9-AS1	0.231926	1.0753
ADAMTS9-AS2	0.287837	0.690079
ADAMTSL1	0.250403	0.998715
ADAMTSL2	0.51355	0.594193
ADAMTSL3	0.30265	0.939939
ADAMTSL4	0.94411	0.825008
ADAMTSL4-AS1	2.51526	0.995532
ADAMTSL5	1.33628	1.49069
ADAP1	0.549709	0.66215
ADAP2	1.90542	1.7529
ADAR	0.54947	0.351586
ADARB1	0.514984	0.527023
ADARB2	0.212094	0.649624
ADARB2-AS1	0.520877	0.742257
ADAT1	1.31725	1.69483
ADAT2	0.524939	1.44963
ADAT3	5.49701	2.27226
ADCK1	2.80374	2.67667
ADCK2	2.55556	0.879853
ADCK5	2.08646	0.60131
ADCY1	0.348446	0.635538
ADCY10	0.570098	1.41644
ADCY10P1	1.09472	1.50649
ADCY2	0.0903969	0.240778
ADCY3	0.119866	0.241575
ADCY4	0.272067	0.574857
ADCY5	0.15029	0.521063
ADCY6	1.18543	0.463179
ADCY7	4.38102	0.892764
ADCY8	0.611832	2.0465
ADCY9	0.553452	0.69848
ADCYAP1	0.123131	0.322776
ADCYAP1R1	0.242598	0.980079
ADD1	3.18006	1.76235
ADD2	0.225236	0.590343
ADD3	1.69261	0.867616
ADD3-AS1	0.421958	0.687992
ADGB	1.16576	1.82113
ADGRA1	0.0712025	0.275341
ADGRA2	1.37443	1.50825
ADGRA3	0.388826	0.956077
ADGRB1	0.133564	0.439106
ADGRB2	0.652371	1.50777
ADGRB3	0.0989986	0.118178
ADGRD1	0.781396	0.649081
ADGRD1-AS1	1.95608	1.10739
ADGRE1	2.31265	1.44578
ADGRE2	0.553771	1.42209
ADGRE3	1.31191	1.51543
ADGRE4P	0.468949	1.66447
ADGRE5	4.57783	1.64881
ADGRF1	0.272624	1.34757
ADGRF2	1.80356	1.28105
ADGRF3	0.230014	0.656988
ADGRF4	0.387472	0.535224
ADGRF5	0.0637159	0.265077
ADGRG1	1.5393	2.10322
ADGRG2	0.163829	0.454051
ADGRG3	0.743246	1.77586
ADGRG4	0.487427	2.1362
ADGRG5	11.1958	2.49572
ADGRG6	0.733768	1.75024
ADGRG7	1.53563	0.947812
ADGRL1	0.333473	0.26723
ADGRL2	0.247775	0.768948
ADGRL3	0.176971	0.589843
ADGRL3-AS1	0.0256456	0.0885877
ADGRL4	0.215678	0.729505
ADGRV1	0.721025	1.07328
ADH1A	0.258766	0.962537
ADH1B	0.44633	1.98492
ADH1C	0.249687	1.03166
ADH4	0.264501	0.91798
ADH5	0.216873	1.01357
ADH6	0.48002	1.75425
ADH7	0.512037	1.28982
ADHFE1	1.36368	1.40219
ADI1	0.467117	1.52855
ADIG	0.0723972	0.34033
ADIPOQ	0.958844	2.93631
ADIPOQ-AS1	0.763555	1.25209
ADIPOR1	0.407224	1.14021
ADIPOR2	0.967366	0.952037
ADIRF	2.94383	0.834076
ADK	1.69373	0.894149
ADM	2.10884	0.919902
ADM5	1.17795	0.752899
ADNP	0.312606	0.341998
ADNP-AS1	0.393685	0.280894
ADNP2	2.78088	1.27879
ADO	0.834121	0.717428
ADORA1	0.461781	1.10616
ADORA2B	0.578301	0.491864
ADORA3	2.89812	0.834673
ADPGK	0.473887	0.857941
ADPGK-AS1	2.25833	1.44497
ADPRH	2.72967	1.62312
ADPRHL1	0.202298	0.740749
ADPRHL2	1.36535	1.19255
ADPRM	2.19525	1.41966
ADRA1A	0.232563	0.746418
ADRA1B	0.610557	1.36068
ADRA1D	0.31173	0.648365
ADRA2A	0.0939809	0.11793
ADRA2B	0.683592	0.528473
ADRA2C	0.0858572	0.179081
ADRB1	0.180475	0.155933
ADRB2	0.48894	0.383092
ADRB3	0.646079	0.548489
ADRM1	0.704459	0.442068
ADSS	1.84951	0.969184
ADSSL1	0.104096	0.12887
ADTRP	1.41664	0.600033
AEBP1	1.7623	1.14794
AEBP2	1.65502	1.73685
AEN	2.44876	0.901679
AES	1.07704	0.805084
AFAP1	0.939889	0.843303
AFAP1-AS1	1.65932	1.88999
AFAP1L1	0.712821	1.57984
AFAP1L2	0.24674	0.952619
AFDN	0.25574	0.161419
AFDN-AS1	0.25574	0.154543
AFF1	3.27643	1.47174
AFF1-AS1	4.48982	1.9041
AFF2	0.181909	0.402112
AFF3	0.402525	0.944797
AFF4	0.0555921	0.208485
AFG1L	2.00777	1.93924
AFG3L1P	1.2599	0.573793
AFG3L2	0.559744	0.711309
AFM	0.391454	0.927965
AFMID	1.91299	1.44861
AFP	0.503117	1.69901
AFTPH	0.885093	1.84362
AGA	0.205404	0.731821
AGAP1	0.422038	0.754771
AGAP1-IT1	0.564443	1.0931
AGAP11	3.15465	0.891654
AGAP2	0.134042	0.251683
AGAP2-AS1	0.0905562	0.162432
AGAP3	1.2959	0.511822
AGAP5	0.0637159	0.62805
AGAP6	0.0477869	0.181715
AGBL1	0.427056	1.38406
AGBL1-AS1	0.30504	1.12378
AGBL2	1.67796	1.93443
AGBL3	0.570576	0.641076
AGBL4	0.41041	1.42233
AGBL4-IT1	0.653964	2.2443
AGBL5	0.821377	0.585064
AGBL5-AS1	0.618681	0.441299
AGER	0.331562	0.229194
AGFG1	1.52647	1.66546
AGFG2	2.97792	2.02625
AGGF1	1.03387	1.25213
AGK	2.287	1.4872
AGL	1.54901	1.50578
AGMAT	1.91315	1.38131
AGMO	0.141131	0.610601
AGO1	1.4884	3.52884
AGO2	1.776	1.63732
AGO3	2.17717	1.43634
AGO4	1.60819	1.10377
AGPAT1	0.630947	0.80306
AGPAT2	0.186449	0.491043
AGPAT3	2.72131	1.28458
AGPAT4	0.162635	0.0660586
AGPAT4-IT1	0.337137	0.820382
AGPAT5	1.83741	1.28245
AGPS	1.57665	0.976052
AGR2	0.276527	0.724889
AGR3	0.187564	0.864397
AGRN	0.716804	0.3038
AGRP	2.36474	1.0754
AGT	0.194891	0.616606
AGTPBP1	0.248651	0.718849
AGTR1	0.439719	1.28686
AGTR2	0.0807599	0.472941
AGTRAP	1.49008	0.750455
AGXT	0.295562	0.948615
AGXT2	1.45025	1.13873
AHCTF1	1.04215	0.691832
AHCTF1P1	0.158732	0.495524
AHCY	0.4754	1.56597
AHCYL1	1.45368	0.986378
AHCYL2	1.74629	1.46507
AHDC1	0.562054	1.4502
AHI1	0.262271	0.748109
AHNAK	1.39498	1.78411
AHNAK2	0.266651	0.461963
AHR	0.874819	0.690591
AHRR	0.110786	0.287648
AHSA1	1.54017	1.08748
AHSA2	1.48585	0.820965
AHSG	0.532506	0.626552
AHSP	0.232244	0.773765
AICDA	2.4486	1.77778
AIDA	0.179918	0.542417
AIF1	1.5823	0.51244
AIF1L	1.20017	1.59021
AIFM1	0.406826	1.33307
AIFM2	0.209546	0.318283
AIG1	0.853395	0.511098
AIM2	2.22679	1.04258
AIMP1	1.61201	1.42174
AIMP2	2.88729	2.83724
AIP	3.44615	1.55547
AIPL1	0.960915	0.528523
AIRE	1.33071	0.819861
AIRN	0.526214	1.34133
AJAP1	0.172351	0.293506
AJUBA	0.141131	0.16814
AK1	2.46612	1.03513
AK2	0.315234	0.747386
AK3	0.244828	0.534069
AK4	1.03522	1.20314
AK5	0.130538	0.198099
AK6	0.862952	1.08398
AK7	0.852996	1.23937
AK8	0.413357	1.18187
AK9	1.99877	1.20337
AKAIN1	0.297075	1.11189
AKAP1	4.46115	1.80594
AKAP10	0.378711	1.37895
AKAP11	1.11869	1.14958
AKAP12	0.401888	0.598861
AKAP13	1.45822	1.54055
AKAP14	0.903252	1.55354
AKAP17A	3.62073	1.31641
AKAP2	0.500329	0.416858
AKAP3	0.706211	1.99322
AKAP4	0.0763794	0.261538
AKAP5	2.91843	1.26655
AKAP6	0.30504	1.24816
AKAP7	0.180555	0.327549
AKAP8	1.51381	1.23465
AKAP8L	1.85939	0.983757
AKAP9	1.2478	1.1953
AKIP1	1.57243	1.00679
AKIRIN1	1.52464	1.90608
AKIRIN2	0.987835	1.14981
AKNA	1.76963	1.18539
AKNAD1	0.596859	1.49924
AKR1A1	5.28922	2.27759
AKR1B1	0.129423	0.447614
AKR1B10	0.305358	0.992692
AKR1B15	2.97928	1.06993
AKR1C1	0.339845	1.3331
AKR1C2	0.243873	0.834728
AKR1C3	0.104335	0.335056
AKR1C4	0.372419	1.31963
AKR1C6P	0.393127	1.32387
AKR1C8P	0.508771	1.70651
AKR1D1	2.95435	3.05095
AKR1E2	0.350676	1.31251
AKR7A2	0.656433	1.59873
AKR7A2P1	0.5337	1.9696
AKR7A3	0.516338	1.64688
AKR7L	0.305836	1.49036
AKT1	0.118034	0.191932
AKT1S1	5.91395	2.41863
AKT2	0.534497	1.73793
AKT3	0.171077	0.466335
AKTIP	0.338252	1.23269
ALAD	0.720547	2.34378
ALAS1	2.82397	1.07887
ALAS2	0.742131	1.18599
ALB	0.190192	0.719017
ALCAM	0.69291	1.00633
ALDH16A1	2.64381	1.32985
ALDH18A1	0.494515	1.42647
ALDH1A1	0.474205	1.55809
ALDH1A2	0.248492	0.546435
ALDH1A3	0.42602	0.880225
ALDH1B1	1.22271	1.31068
ALDH1L1	0.982021	0.611432
ALDH1L1-AS1	1.2521	0.681512
ALDH1L1-AS2	0.506143	1.38191
ALDH1L2	0.660097	2.12993
ALDH2	10.6586	2.69067
ALDH3A1	0.455011	0.760601
ALDH3A2	2.70203	1.92749
ALDH3B1	1.77035	0.759984
ALDH3B2	1.33652	0.850072
ALDH4A1	0.973818	1.41735
ALDH5A1	0.890668	0.906113
ALDH6A1	0.782909	1.61209
ALDH7A1	1.09416	1.28776
ALDH8A1	0.517214	1.64192
ALDH9A1	0.547399	1.07688
ALDOA	2.12851	2.37618
ALDOB	0.477471	1.02999
ALDOC	0.94419	0.47052
ALG1	3.47785	1.65479
ALG10	0.600283	0.944035
ALG10B	0.569779	0.951696
ALG11	0.671804	0.484178
ALG13	1.09098	1.65339
ALG14	0.602832	1.09034
ALG1L	0.366207	0.73673
ALG1L9P	0.287359	0.393429
ALG2	1.35707	1.63267
ALG3	1.57354	2.01493
ALG5	0.911137	1.05486
ALG6	1.15326	0.862211
ALG8	0.318261	1.16993
ALG9	0.294208	1.10263
ALK	0.441392	0.897065
ALKAL1	0.24212	0.890038
ALKAL2	0.024451	0.0731277
ALKBH1	0.67961	1.22409
ALKBH2	2.80055	1.58224
ALKBH3	0.761007	0.700282
ALKBH3-AS1	0.648707	0.596781
ALKBH4	1.1797	1.89891
ALKBH5	2.2389	1.57865
ALKBH6	0.353305	0.285397
ALKBH7	1.35667	1.21409
ALKBH8	0.507895	2.0873
ALLC	2.61896	1.34818
ALMS1	1.39458	1.44726
ALMS1-IT1	0.439162	0.154524
ALMS1P1	0.933677	1.65316
ALOX12	0.740299	1.49788
ALOX12-AS1	0.781475	2.33847
ALOX12B	0.36995	0.29943
ALOX12P2	0.288474	0.862764
ALOX15	1.4704	0.556493
ALOX15B	1.01093	1.2085
ALOX15P1	2.08399	0.829792
ALOX5	1.89045	1.07099
ALOX5AP	2.19159	0.567009
ALOXE3	1.35269	2.13885
ALPI	0.181033	0.829098
ALPK1	1.10555	0.852226
ALPK2	0.601398	1.1779
ALPK3	0.815802	1.59488
ALPL	0.585629	0.863743
ALPP	0.724689	1.81199
ALPPL2	0.614062	1.12073
ALS2	0.32073	0.411257
ALS2CL	0.224041	0.648922
ALS2CR12	0.182865	0.502193
ALX1	0.0523267	0.0901363
ALX3	0.230014	0.689511
ALX4	0.192581	0.352051
ALYREF	3.1138	1.2481
AMACR	0.251678	0.979067
AMBN	0.496108	0.618714
AMBP	0.442188	1.02129
AMBRA1	0.474285	0.821681
AMD1	3.57868	2.12901
AMDHD1	0.613664	0.628963
AMDHD2	1.16712	0.51681
AMELX	0.29819	0.627152
AMER1	0.0422914	0.0970145
AMER2	0.264102	0.709493
AMER3	0.245943	0.692996
AMFR	0.305199	0.812916
AMH	0.228501	0.340104
AMHR2	3.28416	1.79664
AMIGO1	0.466082	0.645234
AMIGO2	0.329491	0.204961
AMIGO3	0.157538	0.101844
AMMECR1	0.0526453	0.178173
AMMECR1L	0.825519	1.42477
AMN	1.97599	0.757133
AMN1	0.740538	2.64623
AMOT	0.441471	1.32199
AMOTL1	0.0651495	0.291113
AMOTL2	0.183104	0.519222
AMPD1	0.285606	0.226084
AMPD2	2.09697	1.12079
AMPD3	3.56833	1.39977
AMPH	0.407782	1.71252
AMT	1.32625	0.399759
AMTN	0.339765	1.30166
AMY2A	0.254067	0.98293
AMY2B	0.336818	1.00221
AMZ1	0.570894	1.16728
AMZ2	1.96548	1.2718
AMZ2P1	1.12729	0.57884
ANAPC10	0.212413	0.546892
ANAPC11	2.52785	1.098
ANAPC13	0.723335	0.981741
ANAPC15	1.48522	0.884199
ANAPC16	4.06189	2.16177
ANAPC2	0.156104	0.348858
ANAPC4	0.973658	0.997872
ANAPC5	1.66689	2.01632
ANAPC7	0.295642	0.903556
ANG	1.98817	1.07475
ANGEL1	0.385322	0.924847
ANGEL2	0.403003	0.41225
ANGPT1	0.169484	0.654648
ANGPT2	0.21536	0.654523
ANGPT4	0.446489	0.476196
ANGPTL1	0.387313	1.43943
ANGPTL2	0.830935	1.04376
ANGPTL3	0.802103	1.25733
ANGPTL4	0.682477	0.881396
ANGPTL5	0.300978	1.03755
ANGPTL6	6.04274	2.0422
ANGPTL7	0.325509	1.35155
ANGPTL8	0.616133	1.58682
ANHX	0.169405	0.504066
ANK1	0.682158	0.538956
ANK2	0.681362	1.11191
ANK3	0.731219	0.419716
ANKAR	1.94198	1.25496
ANKDD1A	1.59481	1.1305
ANKDD1B	1.30673	2.48617
ANKEF1	0.497223	0.489315
ANKFN1	0.605062	1.85931
ANKFY1	0.851244	0.682278
ANKH	0.332916	0.687015
ANKHD1	1.64976	1.67989
ANKHD1-EIF4EBP3	1.64976	1.67989
ANKIB1	0.781714	0.700081
ANKK1	0.344703	0.669011
ANKLE1	1.42015	0.959043
ANKLE2	0.463931	0.775743
ANKMY1	0.42156	1.58625
ANKMY2	0.452064	1.74216
ANKRA2	0.460108	1.42294
ANKRD1	0.54493	0.582437
ANKRD10	0.307748	0.71059
ANKRD11	0.150529	0.4426
ANKRD12	0.684388	0.809317
ANKRD13A	2.6501	1.92798
ANKRD13B	1.63997	0.535167
ANKRD13C	0.275492	0.935562
ANKRD13D	0.196325	0.065013
ANKRD16	0.716644	1.34157
ANKRD17	0.598611	0.986491
ANKRD18A	0.0539196	0.344152
ANKRD18B	0.388667	1.20975
ANKRD18CP	0.0971667	0.327474
ANKRD18DP	0.170838	0.535691
ANKRD19P	0.140494	0.142458
ANKRD2	1.07337	1.63316
ANKRD20A11P	0.32965	0.706332
ANKRD20A12P	0.0459551	0.269026
ANKRD20A19P	0.267447	0.740497
ANKRD20A8P	0.211696	0.97989
ANKRD20A9P	0.093742	0.661834
ANKRD22	0.594629	0.763449
ANKRD23	0.483843	0.371822
ANKRD24	2.99337	1.32331
ANKRD26	0.422516	1.37224
ANKRD26P1	0.348207	1.27254
ANKRD26P3	0.298589	0.932294
ANKRD27	1.33365	1.35149
ANKRD28	1.17954	1.12361
ANKRD29	0.91504	1.38887
ANKRD30A	0.275492	1.20021
ANKRD30B	0.364933	1.54796
ANKRD30BL	0.215758	0.630007
ANKRD30BP3	0.353782	1.02965
ANKRD31	0.270872	1.10862
ANKRD33	1.25727	1.66028
ANKRD33B	1.46212	0.532725
ANKRD34A	2.23874	1.23739
ANKRD34B	0.477869	1.5689
ANKRD34C	0.497701	1.87275
ANKRD34C-AS1	0.419569	1.28092
ANKRD35	0.326225	0.552427
ANKRD36	0.135794	0.962754
ANKRD36BP1	0.796528	0.928539
ANKRD36BP2	0.261315	0.329716
ANKRD36C	0.0743087	0.457689
ANKRD37	1.93879	1.08295
ANKRD39	1.22876	2.62783
ANKRD40	0.350995	0.244851
ANKRD42	2.04663	2.11563
ANKRD44	0.154033	0.218927
ANKRD44-IT1	3.51298	1.15788
ANKRD45	0.312606	1.02275
ANKRD46	1.29272	0.647602
ANKRD49	1.66904	1.44562
ANKRD50	0.234713	0.850048
ANKRD52	0.0187962	0.0238194
ANKRD53	2.21803	1.04093
ANKRD55	1.47375	1.5727
ANKRD6	1.3139	1.15412
ANKRD60	0.363658	0.900219
ANKRD61	0.675946	0.352309
ANKRD62	0.25789	0.679726
ANKRD63	0.188121	0.117185
ANKRD65	2.60224	0.904177
ANKRD66	0.586744	2.32591
ANKRD7	0.291421	1.09073
ANKRD9	1.33811	0.924561
ANKS1A	2.36712	1.95409
ANKS1B	0.236864	0.894658
ANKS3	0.195448	0.162793
ANKS4B	0.337853	1.29404
ANKS6	0.772635	0.903116
ANKUB1	0.391853	1.08406
ANKZF1	1.00392	0.626616
ANLN	0.653008	0.773563
ANO1	0.428808	1.64839
ANO1-AS2	0.449436	0.942436
ANO10	0.165024	0.419071
ANO2	0.3275	1.20995
ANO3	0.280509	0.525993
ANO4	0.275571	0.904032
ANO5	1.58422	1.36816
ANO6	2.24527	1.45708
ANO7	1.22239	1.16805
ANO8	0.468073	0.504084
ANO9	0.214006	0.121841
ANOS1	0.0583797	0.24234
ANP32A	1.62786	0.97389
ANP32A-IT1	3.24226	1.82083
ANP32AP1	0.364535	0.975728
ANP32B	0.669973	0.436124
ANP32C	0.23782	0.968882
ANP32D	0.287996	1.50083
ANP32E	0.706052	1.73458
ANPEP	1.72105	0.676776
ANTXR1	0.164228	0.194206
ANTXR2	0.133803	0.350318
ANTXRL	1.45933	0.982873
ANTXRLP1	0.163431	0.260095
ANXA1	1.75912	1.06406
ANXA10	0.270235	0.860624
ANXA11	0.63923	0.55856
ANXA13	0.530753	1.5402
ANXA2	0.194254	0.57326
ANXA2P1	0.420445	1.81673
ANXA2P2	0.306075	0.763266
ANXA2P3	0.135874	0.512179
ANXA2R	1.1836	0.819277
ANXA3	0.980906	1.14799
ANXA4	3.54897	1.89124
ANXA5	0.263784	0.733962
ANXA6	4.32973	1.21189
ANXA7	1.06214	1.12472
ANXA9	0.633814	0.757892
AOAH	0.537603	0.996684
AOAH-IT1	0.538718	1.17108
AOC1	0.409295	0.96619
AOC2	0.340243	0.492157
AOC3	0.315633	0.548847
AOC4P	0.555762	1.89382
AOX1	0.898155	0.935934
AP1AR	0.84097	0.607394
AP1G1	1.37284	0.923073
AP1G2	0.947296	0.784921
AP1M1	2.37047	1.60376
AP1M2	1.67198	2.22865
AP1S1	1.10045	0.932496
AP1S2	0.179281	0.709353
AP1S3	2.11497	0.497956
AP2A1	2.36314	1.15715
AP2A2	1.36575	0.912388
AP2B1	1.2971	1.12025
AP2M1	0.221652	0.128334
AP2S1	1.08126	2.09158
AP3B1	0.0459551	0.0415748
AP3B2	0.118034	0.379988
AP3D1	0.488382	0.804211
AP3M1	0.932402	0.659338
AP3M2	1.21793	0.703411
AP3S1	1.88941	1.43888
AP3S2	0.535452	0.590615
AP4B1	1.07313	1.94014
AP4B1-AS1	1.67573	2.03065
AP4E1	1.55387	1.94637
AP4M1	1.05912	0.64133
AP4S1	1.54495	1.60282
AP5B1	1.26994	0.823756
AP5M1	1.99486	1.64422
AP5S1	1.75569	1.23464
AP5Z1	1.86345	1.10762
APAF1	2.58217	2.46291
APBA1	0.149971	0.367478
APBA2	0.477949	1.04246
APBA3	0.50017	1.23978
APBB1	0.29827	0.0771473
APBB1IP	4.37768	2.03452
APBB2	0.183422	0.519254
APBB3	1.55929	1.18019
APC	1.12801	1.29662
APC2	1.65072	1.17689
APCDD1	0.149175	0.352638
APCDD1L	0.440994	1.37668
APCDD1L-AS1	0.608088	0.895384
APCS	0.22643	0.449692
APEH	0.0754237	0.0481678
APELA	0.380225	0.43387
APEX1	1.64714	1.69292
APEX2	1.06254	1.2602
APH1A	1.3131	0.93465
APH1B	1.95464	1.48769
API5	0.777334	0.573445
APIP	0.198475	0.528151
APLF	1.39609	0.955596
APLN	0.194732	0.580244
APLNR	0.254386	0.812907
APLP1	0.315314	0.160812
APLP2	0.767856	0.810249
APMAP	0.259164	0.999674
APOA1	0.460984	0.281522
APOA1-AS	0.442268	0.2391
APOA2	0.546921	0.300456
APOA4	0.402684	1.30257
APOA5	0.841607	0.51127
APOB	0.0955738	0.350568
APOBEC1	1.29072	2.85018
APOBEC2	1.30251	1.18356
APOBEC4	0.734565	0.380001
APOBR	3.44193	0.890921
APOC1	1.25194	0.939939
APOC1P1	0.719273	0.925098
APOC2	3.90714	1.8317
APOC3	0.391375	1.29247
APOC4	3.81148	1.64043
APOC4-APOC2	3.81148	1.64043
APOD	0.817077	1.6845
APOE	0.861757	1.14406
APOF	1.72503	1.47551
APOH	0.597814	2.20911
APOLD1	1.15079	0.856273
APOM	1.95202	1.68433
APOO	0.792068	0.853496
APOOL	0.87235	1.74439
APOOP5	0.443144	1.43813
APOPT1	1.5737	0.866075
APP	0.320411	1.15472
APPBP2	0.570416	1.02099
APPL1	1.72901	1.29748
APPL2	0.738547	0.860117
APRT	1.53508	0.880975
APTR	0.987915	2.10662
APTX	0.497462	1.69584
AQP1	0.233519	0.451768
AQP10	0.521196	1.64406
AQP11	0.895208	0.708441
AQP12A	0.50917	0.5175
AQP2	1.49071	1.90123
AQP3	0.512355	0.135013
AQP4	0.261315	0.659138
AQP4-AS1	0.153396	0.251126
AQP5	0.399419	0.589926
AQP6	0.345659	0.202647
AQP7	0.256695	1.44082
AQP8	1.53141	2.36263
AQP9	0.226032	0.690561
AQR	0.27812	0.97003
AR	0.23989	1.3899
ARAF	1.27177	1.51058
ARAP1	0.330367	0.97853
ARAP1-AS2	1.01985	0.611331
ARAP2	0.258129	0.897526
ARAP3	0.602991	0.38471
ARC	0.175617	0.259584
ARCN1	1.87826	1.37498
AREL1	0.277244	0.616562
ARF1	1.55833	0.680837
ARF3	0.340084	0.783433
ARF4	0.859527	1.92086
ARF4-AS1	2.0683	2.06854
ARF5	0.781953	0.469443
ARF6	1.20686	0.858338
ARFGAP1	0.488064	0.429582
ARFGAP2	0.529001	1.05944
ARFGEF1	0.153715	0.169241
ARFGEF2	1.09034	0.982989
ARFGEF3	0.260359	0.315165
ARFIP1	0.435657	0.439927
ARFIP2	1.42094	0.847967
ARFRP1	0.391375	0.225175
ARG1	0.512515	1.76281
ARG2	1.04231	0.756176
ARGFX	0.640823	2.29914
ARGFXP2	1.06453	2.32218
ARGLU1	0.432711	0.718419
ARHGAP1	0.252713	0.595561
ARHGAP10	0.763476	0.775687
ARHGAP11A	0.30942	0.725356
ARHGAP11B	0.460586	1.10959
ARHGAP12	0.444657	0.490947
ARHGAP15	1.26388	0.990136
ARHGAP17	0.580611	1.31617
ARHGAP18	0.23097	0.413723
ARHGAP19	0.275093	0.357762
ARHGAP19-SLIT1	2.95849	1.08681
ARHGAP20	0.155626	0.593923
ARHGAP21	0.413835	1.18363
ARHGAP22	0.256218	0.692606
ARHGAP22-IT1	1.48753	0.915112
ARHGAP23	0.979791	0.749673
ARHGAP24	0.508612	0.655103
ARHGAP25	1.80396	0.857442
ARHGAP26	0.883341	0.844214
ARHGAP26-AS1	0.720228	0.985681
ARHGAP26-IT1	1.59911	0.71142
ARHGAP27	1.02957	1.96482
ARHGAP27P1	1.71459	0.756938
ARHGAP27P1-BPTFP1-KPNA2P3	0.282978	1.04273
ARHGAP28	0.391614	1.78529
ARHGAP29	0.334827	1.3582
ARHGAP30	0.962747	0.571203
ARHGAP31	0.644168	0.39315
ARHGAP31-AS1	0.91042	0.964298
ARHGAP32	0.131175	0.0667248
ARHGAP33	1.23115	1.5427
ARHGAP35	3.50007	1.82045
ARHGAP36	0.278279	1.04385
ARHGAP4	0.569461	0.901604
ARHGAP40	0.700636	0.658794
ARHGAP42	5.68617	2.22988
ARHGAP44	0.418773	0.342788
ARHGAP45	1.10396	0.507284
ARHGAP5	0.147662	0.176406
ARHGAP5-AS1	0.750334	0.587273
ARHGAP6	0.345977	0.819354
ARHGAP9	1.12148	0.361694
ARHGDIA	0.962986	0.726711
ARHGDIB	0.808077	0.495173
ARHGDIG	0.244669	0.30186
ARHGEF1	5.911	2.18664
ARHGEF10	0.499055	1.29736
ARHGEF10L	3.61261	1.51058
ARHGEF11	0.131573	0.130953
ARHGEF12	0.778608	0.54134
ARHGEF15	1.3225	2.58427
ARHGEF16	0.583	1.28202
ARHGEF17	0.696415	0.508268
ARHGEF18	4.12043	3.0762
ARHGEF19	1.08325	2.04944
ARHGEF2	1.49406	0.476427
ARHGEF25	0.0223006	0.0104327
ARHGEF26	0.344225	0.321539
ARHGEF26-AS1	0.181989	0.513475
ARHGEF28	0.478028	0.610636
ARHGEF3	1.24955	0.574545
ARHGEF3-AS1	0.946181	0.825238
ARHGEF33	0.618761	2.61218
ARHGEF34P	0.0303447	0.139275
ARHGEF37	3.42011	2.37622
ARHGEF38	0.528683	0.886382
ARHGEF38-IT1	0.409295	1.45121
ARHGEF39	3.36969	1.63004
ARHGEF4	0.22659	0.677322
ARHGEF40	0.28919	0.113049
ARHGEF5	0.252633	0.347152
ARHGEF6	2.50141	1.26686
ARHGEF7	0.479701	0.643166
ARHGEF7-AS1	0.342951	1.15628
ARHGEF7-AS2	0.284491	0.346088
ARHGEF9	0.230333	0.860944
ARHGEF9-IT1	0.861917	1.40141
ARID1A	0.283058	0.198105
ARID1B	0.762361	0.352811
ARID2	0.239412	0.299022
ARID3A	3.92896	1.22458
ARID3B	2.969	2.19793
ARID3C	0.604425	0.488717
ARID4A	0.690123	0.639864
ARID4B	0.37226	1.20948
ARID5A	8.69849	1.94074
ARID5B	2.15551	0.682738
ARIH1	2.07148	1.54754
ARIH2	2.92974	3.05429
ARIH2OS	3.12757	3.03105
ARL1	0.407543	2.30282
ARL10	2.57476	1.66624
ARL11	1.54861	1.11782
ARL13A	0.304004	0.9577
ARL13B	0.926748	0.818044
ARL14	0.892102	0.851623
ARL14EP	2.14117	1.46517
ARL14EPL	0.384525	1.11337
ARL15	0.0748662	0.257504
ARL16	1.3053	0.675415
ARL2	4.71115	1.69809
ARL2-SNX15	4.71115	1.69809
ARL2BP	2.48237	1.31254
ARL3	0.759493	0.320991
ARL4A	0.7176	0.635954
ARL4C	0.621867	0.546982
ARL4D	1.42294	1.37815
ARL5A	0.342553	0.751027
ARL5B	1.64538	1.28389
ARL5C	1.09193	1.48931
ARL6	0.822891	0.666509
ARL6IP1	1.30076	1.91215
ARL6IP4	3.50175	1.44909
ARL6IP5	1.98634	0.798515
ARL6IP6	1.18097	0.990838
ARL8A	0.878562	1.58227
ARL8B	2.58041	1.87357
ARL9	0.350119	0.291851
ARMC1	0.696415	1.32873
ARMC10	1.83781	1.64833
ARMC12	3.56889	1.40035
ARMC2	1.23171	0.924545
ARMC2-AS1	0.620911	0.829795
ARMC3	0.86789	1.4118
ARMC4	0.393525	1.09029
ARMC4P1	1.01189	0.807091
ARMC5	2.50666	1.35455
ARMC6	4.21911	3.32393
ARMC7	2.59817	1.50494
ARMC8	1.87795	1.69622
ARMC9	1.94556	1.66154
ARMCX1	0.392808	0.728084
ARMCX2	0.282261	0.441147
ARMCX3	0.315792	0.199966
ARMCX4	0.478427	1.74919
ARMCX5	0.130618	0.212048
ARMCX5-GPRASP2	0.130618	0.212048
ARMCX6	0.207793	0.122212
ARMS2	0.534576	1.44252
ARMT1	0.9465	0.967807
ARNT	0.0794856	0.226078
ARNT2	0.236386	0.232167
ARNTL	0.98903	1.09961
ARNTL2	2.89581	1.40386
ARNTL2-AS1	0.494674	1.6918
ARPC1A	2.15814	2.02632
ARPC1B	3.52389	2.45925
ARPC2	1.07871	0.952282
ARPC3	1.68011	1.79416
ARPC4	2.82851	1.66693
ARPC4-TTLL3	2.82851	1.66693
ARPC5	1.79185	1.46694
ARPC5L	3.55718	1.84374
ARPIN	2.14085	1.28649
ARPP19	2.12596	0.969814
ARR3	0.277323	1.05836
ARRB1	0.368596	0.499673
ARRB2	1.56646	0.582318
ARRDC1	2.41889	0.959097
ARRDC1-AS1	3.71113	1.88417
ARRDC2	1.5839	0.670069
ARRDC3	0.306155	0.812899
ARRDC3-AS1	0.304801	0.376846
ARRDC4	0.484878	1.51283
ARRDC5	0.492046	1.28905
ARSB	0.703822	1.09012
ARSD	0.624894	2.21891
ARSD-AS1	0.580691	1.23889
ARSE	0.587938	2.19276
ARSF	0.610319	1.73125
ARSG	0.649026	0.525509
ARSH	0.541187	2.43627
ARSI	0.670132	0.924007
ARSJ	0.729865	0.411172
ARSK	2.01016	1.80752
ART1	0.32288	0.347301
ART3	1.56231	0.602411
ART4	0.294208	0.99373
ART5	0.257651	0.284901
ARTN	1.18376	0.764803
ARV1	2.03078	1.0652
ARX	0.0453976	0.0970751
AS3MT	0.639469	1.02503
ASAH1	0.390101	1.25946
ASAH2B	0.812139	0.898092
ASAP1	0.197519	0.429041
ASAP1-IT1	2.22528	1.25844
ASAP1-IT2	2.14969	1.21497
ASAP2	0.625371	0.716702
ASAP3	1.29861	2.29234
ASB1	1.7482	1.12462
ASB10	0.395118	1.24427
ASB11	0.622186	1.31348
ASB12	0.40826	1.28231
ASB13	0.353305	0.287458
ASB14	0.282182	0.857918
ASB15	0.375048	1.05344
ASB16	1.20662	0.962593
ASB16-AS1	0.801626	1.30829
ASB17	0.301695	1.08959
ASB18	0.368835	1.43219
ASB2	2.91309	1.19336
ASB3	0.331004	1.2042
ASB4	1.53802	1.05471
ASB5	0.242041	0.698543
ASB6	0.714255	0.545736
ASB7	1.6277	0.753011
ASB8	1.13701	0.54629
ASB9	0.268642	0.498977
ASB9P1	0.770723	1.92282
ASCC1	0.376879	1.19958
ASCC3	0.48878	1.33021
ASCL1	0.888996	0.58965
ASCL2	1.45336	0.430417
ASCL3	1.30936	1.19634
ASCL4	0.466241	0.737904
ASCL5	0.407861	0.641363
ASF1A	1.38184	1.11699
ASF1B	1.03283	0.551386
ASGR1	0.335305	0.285734
ASGR2	0.846545	1.33119
ASH1L	0.335783	1.2832
ASH1L-AS1	1.84481	1.76041
ASH2L	1.55857	1.53674
ASIC1	0.557195	0.550225
ASIC2	0.213369	0.742045
ASIC3	0.0369552	0.0929794
ASIC5	0.535373	1.65087
ASIP	0.942358	0.854549
ASL	2.4392	1.27428
ASMT	1.96683	0.815749
ASMTL	0.170998	0.449649
ASMTL-AS1	0.648707	0.563085
ASNA1	4.03863	1.84163
ASNS	0.296677	0.936013
ASNSD1	1.5025	1.15176
ASNSP1	0.356729	1.40882
ASPA	0.447763	1.061
ASPDH	0.351791	0.284555
ASPG	0.514346	1.84577
ASPH	0.339446	0.677648
ASPHD1	0.337615	0.341638
ASPM	0.415905	1.31242
ASPN	0.284093	0.975558
ASPRV1	0.142724	0.127367
ASPSCR1	1.87811	0.727314
ASRGL1	1.16783	1.10995
ASS1	0.573443	1.36416
ASTE1	1.00026	1.33539
ASTL	0.967526	0.828752
ASTN1	0.158095	0.58794
ASTN2	0.537205	2.6892
ASTN2-AS1	1.37993	1.28288
ASXL1	5.46515	2.3259
ASXL2	0.180555	0.604173
ASXL3	0.121857	0.146552
ASZ1	0.470303	0.652843
ATAD1	1.60532	1.01778
ATAD2	0.582204	1.247
ATAD2B	1.60676	1.85297
ATAD3A	2.66078	2.49604
ATAD3B	3.30542	1.86573
ATAD3C	0.759175	1.68855
ATAD5	1.55921	1.39093
ATAT1	0.520001	0.564578
ATCAY	0.566594	1.31763
ATE1	0.271509	1.06405
ATE1-AS1	1.48442	1.68998
ATF1	1.86839	1.62671
ATF2	0.294288	1.09202
ATF3	2.6474	1.19839
ATF5	4.77264	1.90885
ATF6	4.09279	2.9143
ATF6B	0.291659	0.620211
ATF7	0.987676	0.923297
ATF7IP	3.08799	2.03002
ATF7IP2	1.983	1.38819
ATG10	1.50346	1.52934
ATG101	2.24208	1.43833
ATG12	1.04701	1.89595
ATG13	2.00012	1.74257
ATG14	0.142485	0.425689
ATG16L1	1.73538	1.50432
ATG16L2	4.58125	2.46788
ATG2A	2.31806	0.995314
ATG2B	0.202218	0.843781
ATG3	0.297872	0.626638
ATG4A	0.904288	1.6863
ATG4B	3.12893	1.91971
ATG4C	1.20981	1.23712
ATG4D	4.87538	2.40726
ATG5	1.52902	0.684076
ATG7	2.43012	1.58846
ATG9A	0.548355	0.260273
ATG9B	0.371304	0.243335
ATIC	2.51845	2.27608
ATL1	0.338969	0.242633
ATL2	0.349004	0.485901
ATL3	0.609761	0.877952
ATM	2.90353	1.61243
ATMIN	1.41744	1.66245
ATN1	0.552735	0.138771
ATOH1	0.219422	0.591341
ATOH7	0.312367	0.30486
ATOH8	2.85853	1.45348
ATOX1	5.23593	1.80073
ATP10A	0.177608	0.734921
ATP10B	0.356331	1.5303
ATP10D	2.07801	0.996536
ATP11A	1.07744	0.426395
ATP11A-AS1	0.408339	0.545452
ATP11AUN	0.56293	0.647866
ATP11B	2.5746	1.15214
ATP11C	0.670052	0.788556
ATP12A	0.465046	0.362372
ATP13A1	0.26474	0.214593
ATP13A2	0.377915	1.52565
ATP13A3	0.351075	0.824377
ATP13A4	0.323836	1.28281
ATP13A4-AS1	0.530275	1.93373
ATP13A5	0.400614	0.889987
ATP13A5-AS1	0.234873	0.959421
ATP1A1	0.462259	0.558724
ATP1A1-AS1	0.434941	0.273619
ATP1A2	0.395915	0.639725
ATP1A3	0.640663	2.05428
ATP1A4	1.16672	2.16993
ATP1B1	0.11668	0.124671
ATP1B2	1.274	2.17768
ATP1B3	1.07401	1.44424
ATP1B4	0.471498	1.32479
ATP23	3.23987	2.45592
ATP2A1	0.486949	0.237527
ATP2A1-AS1	0.781555	0.363516
ATP2A2	1.49884	1.28987
ATP2A3	0.727954	0.930385
ATP2B1	0.304881	0.827993
ATP2B1-AS1	0.370667	0.313654
ATP2B2	0.412799	1.0928
ATP2B2-IT2	0.494117	1.51261
ATP2B3	0.0423711	0.126499
ATP2B4	0.758458	0.31401
ATP2C1	1.40517	0.811193
ATP2C2	0.53832	1.66482
ATP2C2-AS1	0.182148	0.35146
ATP4A	1.24955	1.18969
ATP4B	0.164307	0.330079
ATP5A1	0.712821	0.922348
ATP5B	0.867651	0.781226
ATP5C1	3.1079	2.32212
ATP5D	3.21829	1.3978
ATP5E	0.276447	0.253381
ATP5EP2	0.709078	2.41871
ATP5F1	1.76477	0.810651
ATP5G1	0.923004	1.10487
ATP5G2	0.9778	1.72856
ATP5G3	1.0134	0.885466
ATP5H	0.88143	1.27323
ATP5I	0.613823	0.177943
ATP5J	1.30713	2.04841
ATP5J2	2.07451	2.37104
ATP5J2-PTCD1	0.94188	2.05303
ATP5L	2.60152	1.597
ATP5O	1.05283	1.24745
ATP5S	3.06935	2.62951
ATP5SL	1.39944	2.06692
ATP6AP1	2.00315	1.99265
ATP6AP1L	3.30916	1.85847
ATP6AP2	0.984331	1.40245
ATP6V0A1	5.66442	2.44751
ATP6V0A2	3.17735	1.30659
ATP6V0A4	0.611832	1.66375
ATP6V0B	0.891385	0.498491
ATP6V0C	5.28491	1.099
ATP6V0CP3	0.709476	0.496092
ATP6V0D1	2.59809	1.07675
ATP6V0D2	0.490931	1.36083
ATP6V0E1	2.0413	1.81352
ATP6V0E2	3.0089	0.934404
ATP6V0E2-AS1	2.26199	0.698755
ATP6V1A	1.00034	0.948359
ATP6V1B1	0.542302	1.45709
ATP6V1B1-AS1	0.841289	0.799052
ATP6V1B2	0.775821	0.800945
ATP6V1C1	2.83337	1.99982
ATP6V1C2	0.863191	0.678464
ATP6V1D	0.385322	1.08374
ATP6V1E2	0.306075	0.577586
ATP6V1F	1.98387	1.38875
ATP6V1G1	2.46867	2.2354
ATP6V1G2	3.37782	2.17072
ATP6V1G2-DDX39B	0.934155	0.852555
ATP6V1G3	0.896164	0.5006
ATP6V1H	0.75798	0.813806
ATP7A	0.508612	0.989405
ATP7B	0.160723	0.527163
ATP8A1	0.162396	0.603535
ATP8A2	0.429764	1.05123
ATP8B1	1.27734	0.714474
ATP8B2	0.184537	0.0656977
ATP8B3	0.699043	1.43121
ATP8B4	0.246421	0.763344
ATP8B5P	0.612469	0.986335
ATP9A	0.781635	0.464253
ATP9B	1.03339	1.02677
ATPAF1	0.619159	1.35308
ATPAF2	0.238775	0.558276
ATPIF1	4.87729	3.83246
ATR	0.174582	0.378876
ATRAID	1.18137	0.790684
ATRIP	3.29419	2.10624
ATRN	1.75083	1.19632
ATRNL1	0.309819	0.403606
ATRX	0.0874501	0.237153
ATXN1	0.427374	0.166947
ATXN1L	2.92496	1.06569
ATXN2	0.264899	0.117905
ATXN2-AS	1.42254	1.53629
ATXN2L	2.57747	1.72782
ATXN3	0.542541	2.16031
ATXN3L	0.0551142	0.150794
ATXN7	1.75163	0.977884
ATXN7L1	0.667344	2.56887
ATXN7L2	0.544293	0.302603
ATXN7L3	0.125202	0.100503
ATXN7L3B	0.890907	0.65137
ATXN8OS	0.225793	0.896116
AUH	0.17936	0.233081
AUNIP	0.239492	0.603642
AUP1	0.0330526	0.0107162
AURKA	0.868527	0.819808
AURKAIP1	0.743166	0.214522
AURKAPS1	1.8758	1.70715
AURKB	1.27344	1.18676
AURKC	0.700556	0.96125
AUTS2	0.426737	0.302522
AVEN	0.15706	0.294377
AVIL	0.538001	1.3054
AVL9	1.54567	1.67055
AVP	0.179121	0.53176
AVPI1	0.504311	0.170379
AVPR1A	0.139697	0.470999
AVPR1B	0.427613	0.880716
AVPR2	1.27018	0.667815
AWAT1	0.245465	0.864886
AWAT2	0.468152	0.968461
AXDND1	1.1664	1.25959
AXIN1	0.047309	0.0624149
AXIN2	0.108397	0.333702
AXL	0.796847	0.948211
AZGP1	0.379348	1.16571
AZGP1P1	0.551063	0.648206
AZI2	0.120981	0.118073
AZIN1	8.08196	2.17282
AZIN1-AS1	2.67049	1.88022
AZIN2	2.3453	2.33796
AZU1	0.396154	0.617378
B2M	1.30299	1.71676
B3GALNT1	0.652769	0.732013
B3GALNT2	0.217908	0.955503
B3GALT1	0.392171	1.15632
B3GALT2	0.0484241	0.105646
B3GALT4	1.86544	1.04661
B3GALT5	0.203811	0.710415
B3GALT5-AS1	0.424109	1.27406
B3GALT6	1.59027	1.28701
B3GAT1	0.149732	0.535731
B3GAT2	0.533859	0.846031
B3GAT3	1.4845	1.31305
B3GLCT	0.56516	0.40163
B3GNT2	2.32507	1.25426
B3GNT3	1.39211	1.33947
B3GNT4	0.807041	0.885155
B3GNT5	0.133485	0.134279
B3GNT6	0.802979	1.27109
B3GNT7	2.26908	0.609651
B3GNT8	0.95757	0.612831
B3GNT9	0.707406	0.581614
B3GNTL1	0.339048	1.01636
B4GALNT1	0.295881	0.284076
B4GALNT2	0.520638	1.65404
B4GALNT3	0.69076	0.623883
B4GALNT4	0.7939	1.15828
B4GALT1	1.01922	0.837529
B4GALT1-AS1	2.36251	1.00814
B4GALT2	1.28969	0.563132
B4GALT3	0.891783	0.350926
B4GALT4	0.409454	1.29134
B4GALT4-AS1	0.726281	2.03188
B4GALT5	2.19613	0.905869
B4GALT6	0.233758	0.547681
B4GALT7	1.91052	1.28917
B4GAT1	2.24296	1.26942
B9D1	0.951915	0.83877
B9D2	1.55307	1.5212
BAALC	0.381101	0.295596
BAALC-AS1	0.643371	1.6679
BAALC-AS2	0.58977	0.481662
BAAT	0.426976	1.62216
BABAM1	4.1362	2.18303
BABAM2	1.32163	1.12584
BACE1	0.319854	1.05648
BACE1-AS	0.295403	0.855765
BACE2	0.296996	0.765598
BACH1	2.96072	1.50444
BACH1-IT2	0.904925	1.73027
BACH1-IT3	0.279474	1.25244
BACH2	0.0965296	0.251057
BAD	1.81001	1.17004
BAG1	1.52926	1.05079
BAG2	0.729467	0.904405
BAG3	1.32991	1.54925
BAG4	2.68666	2.38211
BAG5	0.768095	0.485282
BAG6	0.270474	0.509664
BAGE	0.326703	2.02704
BAGE2	0.341119	1.57078
BAGE3	0.341119	1.57078
BAGE4	0.341119	1.57078
BAGE5	0.341119	1.57078
BAHD1	0.0919898	0.0509395
BAIAP2	0.235271	0.282911
BAIAP2-AS1	0.235271	0.2801
BAIAP2L1	0.645601	1.01191
BAIAP3	0.976287	0.461328
BAK1	2.83058	1.07966
BAMBI	0.175537	0.17012
BANCR	0.463214	1.33892
BANF1	1.67947	0.935406
BANF2	0.772475	1.92919
BANK1	1.20837	0.927003
BANP	2.13982	1.5287
BAP1	0.119228	0.183324
BARD1	0.202218	0.574293
BARHL1	0.0533621	0.106177
BARX1	0.0451586	0.0668144
BARX1-AS1	0.0451586	0.0661539
BARX2	0.176891	0.544366
BASP1	0.133644	0.10939
BASP1P1	1.21984	2.10685
BATF	7.15689	2.33027
BATF2	2.61386	1.18477
BATF3	2.33559	1.01966
BAX	3.03877	2.06458
BAZ1A	0.361508	1.50102
BAZ1B	0.210422	0.811845
BAZ2A	0.173307	0.237471
BAZ2B	0.435498	0.913209
BBC3	2.4396	0.93626
BBIP1	0.581965	0.442497
BBOF1	0.759892	1.36057
BBOX1	0.327101	1.34888
BBOX1-AS1	0.315633	1.24798
BBS1	1.27129	1.55337
BBS10	0.68407	0.525429
BBS12	0.528683	0.679814
BBS2	0.963544	3.03148
BBS4	0.808873	1.36047
BBS5	1.11718	1.61364
BBS7	0.763794	1.13474
BBS9	0.936305	1.31506
BBX	1.17444	0.760615
BCAM	0.850448	1.59932
BCAN	0.856899	0.665591
BCAP29	0.656194	0.643322
BCAP31	0.0684946	0.400836
BCAR1	0.468232	1.00492
BCAR3	0.377517	1.5807
BCAR4	0.856103	3.06242
BCAS1	2.81975	0.829581
BCAS2	0.707087	2.64121
BCAS3	1.1742	1.20765
BCAS4	1.87134	1.1941
BCAT1	0.122812	0.059453
BCAT2	1.71866	0.908957
BCCIP	2.00721	1.32753
BCDIN3D	1.2517	1.10028
BCDIN3D-AS1	2.27052	0.92179
BCHE	0.189316	0.688586
BCKDHA	4.84448	1.78917
BCKDHB	1.39084	0.908985
BCKDK	3.12208	1.28979
BCL10	1.22422	2.08984
BCL11A	0.910739	0.3988
BCL11B	0.17952	0.543252
BCL2	0.229218	0.43498
BCL2A1	2.83854	2.23295
BCL2L1	3.48231	2.70636
BCL2L10	5.64602	2.44119
BCL2L11	0.479382	0.211042
BCL2L12	1.73745	0.974899
BCL2L14	1.06246	1.08356
BCL2L15	1.18942	0.374742
BCL2L2	1.39832	0.775087
BCL2L2-PABPN1	1.39832	0.774833
BCL3	3.27627	1.12272
BCL6	0.170201	0.730574
BCL6B	0.0647513	0.0233032
BCL7A	0.759812	0.333975
BCL7B	1.03642	3.08714
BCL7C	0.828545	2.80638
BCL9	0.481055	0.474344
BCLAF1	0.227545	0.783287
BCO1	1.00791	1.80444
BCO2	0.756785	0.739024
BCOR	0.488143	0.570856
BCORL1	0.19967	0.814244
BCS1L	2.97768	1.41525
BCYRN1	0.489019	1.682
BDH1	0.577107	0.677426
BDH2	1.30657	1.25047
BDKRB1	0.352428	1.18682
BDKRB2	0.624655	0.855436
BDNF	0.106167	0.437163
BDNF-AS	1.56789	1.40483
BDP1	0.792307	0.770063
BEAN1	0.586027	1.49787
BEAN1-AS1	1.37738	1.4083
BECN1	0.307509	0.761112
BECN2	0.95088	2.55976
BEGAIN	0.240527	0.855697
BEND2	0.32511	1.27649
BEND3	1.33604	0.792653
BEND3P3	0.0318579	0.249763
BEND4	0.208431	0.788144
BEND5	1.26842	0.990844
BEND6	0.913049	0.452121
BEND7	0.437569	0.498934
BEST1	0.745396	1.44752
BEST2	0.485595	0.847094
BEST3	0.420604	1.15004
BEST4	1.38256	0.517611
BET1	0.43518	0.575031
BET1L	0.807519	0.400629
BEX1	0.364773	1.46004
BEX2	0.376322	1.05038
BEX3	0.543895	1.48307
BEX4	0.458436	0.634701
BEX5	0.242996	0.4506
BFAR	2.46079	1.91748
BFSP1	0.360154	1.09301
BFSP2	0.345181	0.63569
BFSP2-AS1	2.73851	1.47667
BGLAP	0.521913	0.282863
BGLT3	0.16829	0.312342
BGN	0.026681	0.0706876
BHLHA15	0.0405392	0.0384672
BHLHA9	1.35285	1.12305
BHLHB9	0.356092	0.779902
BHLHE22	0.0661849	0.0383454
BHLHE23	2.77307	1.13079
BHLHE40	3.66191	1.46128
BHLHE40-AS1	1.58907	0.730103
BHLHE41	0.518329	0.223209
BHMG1	3.09595	2.63255
BHMT	0.434224	1.09186
BHMT2	0.651814	2.02582
BICC1	0.250165	0.480997
BICD1	0.584593	0.465245
BICD2	0.11429	0.0265296
BICDL1	0.372818	0.248471
BICDL2	3.19798	2.03525
BICRA	2.57707	2.32632
BICRAL	2.38385	1.66316
BIN1	0.239333	0.685226
BIN2	0.965535	1.84366
BIN3	0.209068	0.120965
BIN3-IT1	0.947455	1.7029
BIRC2	1.37324	1.23179
BIRC3	2.3046	1.25739
BIRC5	1.00432	0.75226
BIRC6	2.71884	1.96126
BIRC6-AS2	0.433188	1.66903
BIRC7	1.2924	1.39006
BIRC8	0.337933	1.49892
BISPR	1.41473	1.13107
BIVM	1.2255	1.26371
BIVM-ERCC5	2.233	2.16844
BLACAT1	0.862793	0.469766
BLACE	0.476993	0.736163
BLCAP	0.393764	0.734691
BLID	0.423312	1.22526
BLK	3.46447	1.72027
BLM	5.24477	2.65953
BLMH	0.647353	1.32185
BLNK	0.239333	0.91503
BLOC1S1	0.51347	0.308853
BLOC1S2	0.550107	2.00519
BLOC1S3	4.15643	1.63853
BLOC1S4	2.02234	1.45412
BLOC1S5	0.712105	1.16331
BLOC1S5-TXNDC5	0.196962	0.557304
BLOC1S6	3.07262	2.08657
BLVRA	5.15708	2.25611
BLVRB	1.59529	2.70199
BLZF1	1.85811	1.60388
BMF	1.88774	0.435904
BMP1	0.78944	0.661979
BMP10	0.306872	0.452565
BMP15	0.635646	1.67199
BMP2	0.125361	0.250321
BMP2K	1.2059	0.783212
BMP3	0.359358	0.329391
BMP4	0.0676981	0.0665053
BMP5	0.166936	0.43
BMP6	0.208351	0.176969
BMP7	0.777413	1.08227
BMP7-AS1	0.425861	1.6393
BMP8A	0.52255	0.505379
BMP8B	0.204528	0.661465
BMPER	0.329889	0.44066
BMPR1A	0.906279	0.447719
BMPR1B	0.322084	1.39314
BMPR1B-AS1	0.495311	1.56974
BMPR2	0.900385	0.971825
BMS1	0.711308	0.989586
BMS1P21	0.300341	0.280252
BMS1P4	0.0698485	0.314439
BMT2	0.412799	1.03215
BMX	0.324155	0.89472
BNC1	0.472852	0.794195
BNC2	0.0254067	0.069222
BNIP1	1.34464	1.25554
BNIP2	0.413755	0.634508
BNIP3	0.621071	0.489982
BNIP3L	0.736157	0.577434
BNIPL	0.567788	1.71361
BOC	0.181511	0.216309
BOD1	0.66161	0.885096
BOD1L1	0.223882	0.861415
BOD1L2	1.21817	1.15003
BOK	0.609124	0.928467
BOK-AS1	0.752246	1.19279
BOLA1	1.64658	1.35457
BOLA3	0.77813	1.58736
BOLA3-AS1	1.07457	0.781726
BOLL	0.0324951	0.117837
BORA	1.92	1.5673
BORCS5	2.01812	1.67007
BORCS6	2.41316	1.41152
BORCS7	2.81099	3.51243
BORCS7-ASMT	2.81099	3.51243
BORCS8	2.0088	1.60224
BORCS8-MEF2B	1.85684	1.15365
BPESC1	0.349083	1.21478
BPGM	1.56494	1.49689
BPHL	1.05211	0.898607
BPI	0.884058	1.14234
BPIFA1	0.989189	2.54567
BPIFA2	1.20359	1.88598
BPIFA3	0.564602	2.29357
BPIFA4P	0.691397	2.18135
BPIFB1	0.696494	1.82268
BPIFB2	0.96649	1.19032
BPIFB3	0.673955	2.19054
BPIFB4	0.693308	2.26653
BPIFB6	0.419012	1.40404
BPNT1	0.861678	2.87708
BPTF	4.77057	2.04482
BRAF	0.383649	0.897872
BRAP	1.22717	1.51568
BRAT1	0.278916	0.992059
BRCA1	0.637637	1.762
BRCA2	1.55212	0.780052
BRCC3	1.13597	1.25382
BRD2	1.2255	0.940567
BRD3	0.222607	0.585543
BRD4	0.24674	0.540332
BRD7	0.334508	0.481758
BRD7P3	0.514585	1.70135
BRD8	0.339287	1.40016
BRD9	0.321128	0.947345
BRDT	0.775821	0.691979
BRDTP1	0.314438	0.789129
BRE-AS1	1.38248	1.21139
BRF2	0.741653	0.936487
BRI3	0.502639	0.28356
BRI3BP	4.02987	2.38199
BRICD5	1.076	0.829448
BRINP1	0.199909	0.704222
BRINP2	0.352588	1.00624
BRINP3	0.26012	0.832176
BRIP1	0.275253	1.12301
BRIX1	2.09992	1.82895
BRK1	2.08247	1.67309
BRMS1	1.55435	0.481706
BRMS1L	1.00448	0.967265
BROX	1.55929	2.04376
BRPF1	1.72328	0.877054
BRPF3	0.824245	0.558184
BRS3	0.39687	1.4769
BRSK1	2.84627	0.920425
BRSK2	2.08478	1.00906
BRWD1	0.667902	0.28721
BRWD1-AS1	2.98875	1.95975
BRWD3	0.164865	0.509677
BSCL2	0.340163	0.536756
BSDC1	0.568585	0.903859
BSG	1.55682	2.00705
BSN	0.261076	0.251274
BSN-AS2	0.249687	0.231808
BSND	1.68911	1.2864
BSPH1	0.649424	1.55389
BSPRY	3.34954	1.13124
BST1	1.2693	1.97357
BST2	1.64809	1.30346
BSX	0.13237	0.202278
BTAF1	1.31358	1.84772
BTBD1	1.3057	1.72841
BTBD10	0.234156	0.776611
BTBD11	0.647274	1.04258
BTBD16	0.491249	1.92478
BTBD17	0.209625	0.582694
BTBD18	1.55411	1.8906
BTBD19	3.32772	0.515408
BTBD2	0.642734	1.89709
BTBD3	0.320491	0.87207
BTBD6	2.17805	1.07638
BTBD7	0.415746	1.17086
BTBD8	0.556319	0.889298
BTBD9	0.18382	0.335129
BTBD9-AS1	2.3461	0.888927
BTC	0.332119	1.28666
BTD	2.40814	2.08014
BTF3	0.898952	1.08725
BTF3L4	2.23165	2.00509
BTF3P11	0.569063	1.78075
BTG1	0.42841	0.669005
BTG2	1.66442	0.604815
BTG3	0.781077	0.556288
BTG4	0.421799	1.14002
BTK	0.586664	0.55484
BTLA	3.03065	1.16489
BTN1A1	1.04295	0.698814
BTN2A1	1.22143	0.757732
BTN2A2	1.07783	0.668501
BTN2A3P	1.28117	0.963768
BTN3A1	4.09223	2.61253
BTN3A2	5.07083	1.98746
BTN3A3	1.09313	0.985766
BTNL10	0.703184	0.837288
BTNL2	0.849412	0.587666
BTNL3	0.480816	0.856624
BTNL8	0.380225	0.868679
BTNL9	0.330765	0.911923
BTRC	0.972942	0.930214
BUB1	0.640663	2.40266
BUB1B	1.98555	1.0972
BUB1B-PAK6	0.55839	1.39846
BUB3	0.955181	0.503706
BUD13	0.582443	2.31211
BUD23	1.76939	0.823135
BUD31	2.34395	1.22056
BVES	0.266093	0.820971
BVES-AS1	0.397906	0.504927
BYSL	2.97569	2.07977
BZW1	1.24811	0.787969
BZW2	0.471498	0.641586
C10orf10	2.11704	0.713363
C10orf105	1.39076	0.461464
C10orf107	0.134679	0.54763
C10orf111	1.42755	1.05584
C10orf113	0.434781	1.21035
C10orf120	0.218864	0.880615
C10orf126	0.438923	2.02833
C10orf128	0.391932	1.0001
C10orf142	1.15135	0.991991
C10orf25	1.23115	0.781905
C10orf35	0.592	1.21736
C10orf53	0.427852	1.27263
C10orf55	1.14848	0.602968
C10orf62	0.697052	1.40332
C10orf67	0.904447	2.60939
C10orf71	0.33196	0.12957
C10orf71-AS1	0.119228	0.0462667
C10orf76	0.115246	0.0810068
C10orf82	0.319774	0.920527
C10orf88	0.465922	1.48664
C10orf90	0.224917	0.794473
C10orf91	0.0527249	0.0140822
C10orf95	2.7135	1.49633
C10orf99	2.98071	0.819325
C11orf1	1.83111	2.76863
C11orf16	0.456445	1.06617
C11orf21	0.253271	0.248476
C11orf24	1.30291	0.400754
C11orf40	0.606735	0.889514
C11orf42	1.12554	0.577256
C11orf44	0.622902	1.94204
C11orf45	0.828307	1.21015
C11orf49	1.7259	1.51902
C11orf52	0.864147	1.88141
C11orf53	0.68399	2.0632
C11orf54	2.88617	2.14224
C11orf57	1.24373	1.21927
C11orf58	1.13008	0.756595
C11orf63	3.0152	2.00392
C11orf65	0.617487	1.67805
C11orf68	1.69206	0.786681
C11orf70	0.544771	0.93745
C11orf71	0.981941	2.13622
C11orf72	3.14255	1.35715
C11orf74	0.297792	0.600165
C11orf80	2.02624	1.57199
C11orf84	2.70235	2.13636
C11orf86	1.13828	3.51064
C11orf87	0.182466	0.571199
C11orf88	0.132927	0.209908
C11orf91	1.4943	1.14583
C11orf94	0.61661	0.914789
C11orf95	0.124405	0.16441
C11orf96	0.76252	0.580252
C11orf97	0.912252	0.831488
C11orf98	3.31211	2.13434
C12orf10	1.52878	0.6997
C12orf29	0.253032	0.288615
C12orf4	0.388269	0.326001
C12orf40	1.18066	0.41986
C12orf42	0.679291	1.70681
C12orf43	0.945146	2.4154
C12orf45	1.75617	1.63789
C12orf49	0.422118	0.687456
C12orf50	0.108556	0.385628
C12orf54	0.36549	1.26796
C12orf56	0.677857	1.25947
C12orf57	0.621389	0.241042
C12orf60	0.454294	0.483879
C12orf65	2.99727	1.76547
C12orf66	0.636761	0.307813
C12orf71	0.489577	0.326635
C12orf73	2.04719	1.66685
C12orf74	1.50513	0.757991
C12orf75	8.32424	2.91695
C12orf76	3.02722	2.00907
C12orf77	4.67308	1.76408
C12orf80	0.19736	0.154306
C14orf1	0.642654	0.936971
C14orf105	0.363818	1.64791
C14orf119	1.01444	0.800134
C14orf132	0.740936	1.23185
C14orf144	0.113653	0.28866
C14orf159	3.41015	1.1983
C14orf166	2.18203	1.66382
C14orf177	0.525337	1.64759
C14orf178	2.67559	2.31459
C14orf180	0.120423	0.446661
C14orf2	1.49923	2.23621
C14orf28	0.956614	1.16794
C14orf37	0.221174	0.735141
C14orf39	0.425542	1.26598
C14orf79	0.238696	0.261053
C14orf93	0.826634	2.08759
C15orf32	0.25574	0.814307
C15orf38-AP3S2	0.535452	0.590615
C15orf39	2.60104	1.07004
C15orf40	1.28507	1.25079
C15orf41	1.52942	1.28766
C15orf48	0.784183	1.00278
C15orf52	1.03889	0.64856
C15orf53	1.54551	0.628008
C15orf54	0.576071	0.868449
C15orf56	1.29367	1.08858
C15orf57	4.25296	1.19586
C15orf59	0.486391	1.68704
C15orf59-AS1	0.495072	1.92991
C15orf61	0.830616	0.937111
C15orf62	0.598133	0.166088
C15orf65	2.90481	1.43945
C16orf45	0.617407	1.00861
C16orf46	0.658583	1.81335
C16orf47	0.729786	2.48683
C16orf52	1.34329	0.846033
C16orf54	3.81977	1.14249
C16orf58	0.392888	0.390944
C16orf59	1.11925	0.772738
C16orf62	1.38136	1.19029
C16orf70	3.795	1.9841
C16orf71	1.29662	1.31459
C16orf72	1.54527	1.30497
C16orf74	0.858173	2.28868
C16orf78	1.63941	1.0662
C16orf82	0.624575	2.15043
C16orf86	1.76047	0.586475
C16orf87	0.526851	1.94773
C16orf89	4.90923	1.22147
C16orf90	1.07011	1.74833
C16orf91	2.63322	1.90879
C16orf92	1.59003	1.18394
C16orf95	0.724928	0.986518
C16orf96	1.18942	3.59098
C16orf97	0.421799	1.42043
C17orf100	1.64594	1.12116
C17orf102	0.298987	0.656875
C17orf105	1.78643	2.22088
C17orf112	0.278757	0.955874
C17orf47	0.271669	0.738271
C17orf49	1.29734	0.582766
C17orf50	1.89188	1.91077
C17orf51	0.587699	0.856922
C17orf53	4.22126	2.66759
C17orf58	0.532028	0.385528
C17orf62	0.876093	0.471117
C17orf64	0.806006	1.27815
C17orf67	0.312925	1.10143
C17orf74	0.602434	1.26467
C17orf75	1.6821	1.68769
C17orf77	0.367083	1.03571
[truncated: 21,980 more rows]
