# Supplementary material for: Retroelement-Linked H3K4me1 Histone Tags Uncover Regulatory Evolution Trends of Gene Enhancers and Feature Quickly Evolving Molecular Processes in Human Physiology
Source: Cells. 2019 Oct 8;8(10):1219. doi: 10.3390/cells8101219 (PMC6830109; doi:10.3390/cells8101219)
Supplement: Supplementary file 1 [file cells-08-01219-s001.zip › cells-590484-SI/supplementary/Supplementary5.xlsx]

## Sheet: RRE-enriched genes
gene name	GRE	NGRE
MIR320D1	0.809047	2.86525
ZNF717	0.45189	2.60623
GDAP1L1	0.880592	2.86685
ACTL8	0.778904	2.78204
LINC00489	0.923687	2.86341
MRPS31	0.780678	2.6839
HNF4A-AS1	1.84532	3.36517
DEFB118	0.883881	2.68047
ZDHHC24	0.868405	2.64119
LINC02071	0.651249	2.48838
DEFB119	0.740965	2.55085
IZUMO2	1.18355	2.85958
TXNDC9	0.704402	2.52098
PLA2G4C	0.955929	2.67933
ZNF561	0.70412	2.49937
MIR518A1	0.61631	2.43513
CEACAM22P	0.780719	2.5494
AGO1	1.77313	3.24087
EAPP	0.908334	2.62342
MIR518D	0.699039	2.47022
LINC01835	0.738491	2.49607
MIR516B1	0.683213	2.45012
SNORD133	0.826013	2.54659
LINC01514	1.08756	2.6951
FOXR1	1.30622	2.8411
SNORA40C	1.37829	2.86829
LINC01944	1.40028	2.87701
MIR518A2	0.670688	2.35933
KANK2	0.899621	2.51683
MIR518B	0.752089	2.41011
ZNF844	1.81697	3.15484
NLRP8	0.877218	2.4927
SCARNA14	1.08609	2.63832
MIR518C	0.795697	2.43128
H2AFV	0.737567	2.3764
C1orf146	0.903238	2.48553
ZC3H8	0.712813	2.34921
OTOA	0.645854	2.30111
C6orf52	0.664906	2.31267
DLGAP4-AS1	0.795975	2.40055
WDCP	0.986624	2.51642
C9orf147	0.859511	2.42046
ZNF649-AS1	0.629734	2.25696
SPINK2	0.619378	2.24072
MIR644A	1.30093	2.70837
C5orf47	1.14323	2.59272
CYB5RL	0.990514	2.48562
MIR520C	0.757274	2.32165
OR4C3	0.69242	2.27533
POLR2D	1.41613	2.76931
MIR516A2	0.907394	2.41297
MICU2	0.623198	2.21383
TERB2	1.16548	2.58809
CLN3	1.26028	2.64901
WFDC1	1.0793	2.51898
ZNF562	0.570087	2.15781
POLG2	0.913104	2.39303
GLYAT	0.67495	2.22398
DNA2	0.668958	2.2182
ZKSCAN2	1.0874	2.50894
MIR517C	0.677935	2.21857
DEFB123	1.38164	2.70446
ZFP82	0.630794	2.17815
ZNF260	0.523318	2.10148
SNORD65B	0.85668	2.33443
LINC01613	0.520648	2.08478
C20orf96	0.829457	2.29967
XPO1	1.14002	2.51655
TAS1R2	0.727154	2.22716
MIR3121	0.669951	2.18654
SPATA22	0.57117	2.1157
SNORA105C	0.87876	2.3296
MIR520H	0.671234	2.18395
MIR526A1	0.738476	2.22932
BPIFA3	0.632425	2.15421
LINC01563	1.05605	2.4501
MIR571	0.573341	2.11218
SEPT14	0.523989	2.0732
SNORA50D	0.872238	2.3167
FARSA	1.79374	2.96081
NFU1	0.955826	2.37328
ZNF850	0.574165	2.10431
GRIK5	0.859968	2.304
CCT6B	0.85727	2.3017
SMIM23	0.959455	2.37263
LINC01699	0.830742	2.2775
LINC00824	0.745719	2.21798
NR2C1	0.771074	2.23546
TMEM221	1.13472	2.48952
BCAS2	0.656439	2.15352
LINC01482	0.868443	2.30076
ZNF251	0.654056	2.14608
MIR520G	0.722199	2.19218
ZNRF4	0.880471	2.30102
MIR516A1	0.771229	2.22309
APOBEC1	0.813611	2.24975
LRRC38	0.559832	2.07099
MAGOH	0.629144	2.11877
MIR6761	0.884119	2.2964
DOHH	0.885576	2.29146
MIR552	0.536873	2.04379
MIR518E	0.514304	2.02472
MIR524	0.776208	2.20734
MIR521-2	0.767582	2.19803
ACAN	0.887869	2.27877
GGT7	0.939297	2.31475
BUD13	0.663638	2.11887
MIR518F	0.628748	2.09402
SEC23A	0.687184	2.12831
MIR1283-2	0.627873	2.0858
RUNDC3A-AS1	1.81566	2.91098
MIR517B	0.677025	2.11424
KCTD13	1.68015	2.81354
CACNG5	0.622654	2.07318
SIGLEC6	1.2838	2.5319
SRRM5	1.88136	2.94588
TMIGD2	1.27788	2.52335
LINC00538	0.562023	2.0204
LINC02318	1.03271	2.34695
MIR4303	0.746606	2.14642
MIR519C	0.603037	2.04545
DAB1-AS1	0.712259	2.12079
AADACL4	0.857539	2.22212
MIR516B2	0.565769	2.01664
LSG1	0.8708	2.22839
NUPR2	0.764674	2.15309
SLC22A14	0.826537	2.19625
TEX37	0.77016	2.15498
MIR1254-2	0.632477	2.05607
UTP6	0.651404	2.06548
LINC00868	1.6513	2.76306
LINC01704	0.774696	2.14959
FTH1P3	2.20539	3.14549
PLS3-AS1	0.527886	1.9717
GALNTL5	0.917105	2.24387
GCSHP3	1.05071	2.33734
LINC02439	0.696955	2.08943
OR10W1	0.514706	1.96071
DEFB124	0.711574	2.09707
CABP5	0.731986	2.11059
CLEC2B	0.7589	2.12901
TNFRSF10A	0.754205	2.12566
ELOC	1.03853	2.3229
MIR5585	0.770258	2.13478
CINP	0.859639	2.19523
LINC01620	2.55014	3.37695
NDUFAF1	1.09642	2.35976
DPPA2	0.63168	2.03446
RNASEH1	0.983503	2.27899
MIR520B	0.610567	2.01675
MIR526A2	0.518503	1.95164
CLPX	0.581715	1.9956
TRAM1	0.684814	2.06724
RABIF	1.09203	2.35155
TTC22	0.947482	2.24971
COX16	0.685107	2.06532
SYNJ2BP-COX16	0.685107	2.06532
LINC01277	0.777404	2.1288
COX5A	0.785627	2.13283
PDCD7	0.714278	2.07977
FCGBP	1.07898	2.3343
C16orf96	1.36756	2.53591
AARSD1	1.06286	2.32229
PTGES3L-AARSD1	1.06286	2.32229
C1QB	0.648653	2.03157
OR12D3	0.519234	1.93923
FAM71F1	1.3612	2.52755
CEACAM8	0.483874	1.91294
CTSK	1.02507	2.2906
LINC01745	0.644386	2.02102
CCM2L	1.56572	2.66551
LINC02423	0.6245	2.00536
NANOGNB	1.14006	2.36599
PGAM4	0.912714	2.20636
OR9I1	0.527918	1.93671
ZNF428	1.84423	2.85172
INSL3	0.832824	2.14098
LINC02459	1.15176	2.36374
LNCPRESS1	1.00119	2.25763
HMGB3P1	1.44526	2.56585
GTF2IRD1P1	0.872736	2.16522
LUZP4	0.653929	2.01128
MIR5698	0.876447	2.16695
SYNPR-AS1	0.457516	1.87351
CLPS	0.922824	2.19883
SUMO2	1.60388	2.67429
MRAP	0.581992	1.95865
ZNF418	0.566656	1.94197
ZNF200	0.760861	2.07707
MIR519A2	0.834757	2.12808
CCDC125	0.759261	2.07442
TMEM230	0.811057	2.11042
PRR23A	0.509719	1.89941
DNHD1	0.791029	2.09607
LINC01260	1.42381	2.53861
XRCC2	0.595488	1.95842
CCDC18-AS1	0.628959	1.979
MIR4486	0.661593	2.00134
ZNF630-AS1	0.522427	1.90322
LINC01471	0.515791	1.89753
TM4SF19	1.66268	2.69946
LINC00934	0.622969	1.97126
LINC02450	0.785513	2.0837
LINC01586	0.558438	1.92353
MIR517A	0.687951	2.01125
NME5	0.700422	2.01715
ZNF157	0.998432	2.22512
SUN5	1.61378	2.655
PRIM1	0.549334	1.90882
ZNF565	0.520617	1.8881
SNORA36B	0.559759	1.91525
MIR664A	0.559759	1.91505
ALOX12-AS1	1.06029	2.2636
MRPS14	1.02258	2.23715
PIK3CB	0.605861	1.94449
LYG1	0.90994	2.15537
LINC00661	0.608706	1.94268
OR1M1	0.590288	1.92944
BPIFA1	0.743853	2.03597
DUXA	0.567922	1.9118
MIR520F	0.598155	1.93052
YY1AP1	0.646323	1.96199
AKR7A2P1	0.851141	2.10513
AMN1	1.19479	2.3448
MTERF3	0.847463	2.10033
ZNF735	0.338373	1.74381
EHHADH-AS1	0.944032	2.16752
METTL6	0.665935	1.97248
CCT4	0.704989	1.99944
MIR3144	0.555967	1.89477
LINC02228	0.45968	1.82731
CCDC105	0.553435	1.89273
ARHGEF33	0.873463	2.11543
DHRS7	0.560819	1.89444
MIR519D	0.712149	1.99895
CYP4F2	0.536855	1.87585
BPIFB3	1.00239	2.20128
SLFN11	0.624015	1.93642
OR10H2	0.674048	1.97001
ZCCHC10	0.619962	1.93054
CDK5RAP1	0.848733	2.09044
PWRN4	0.51008	1.85245
OSBPL11	0.604198	1.91611
FAM71F2	1.04048	2.21967
IMMP2L	0.536164	1.86558
CASP9	0.644973	1.94071
SNORA70D	0.714302	1.98647
PFN4	0.820014	2.05914
RPGRIP1	1.31147	2.4017
KANSL2	0.637553	1.93014
ZNF197-AS1	0.885459	2.10356
TMEM40	1.00529	2.18611
OR10H4	0.495081	1.82876
LINC01518	0.790799	2.03474
FNDC7	0.855325	2.07881
TMC5	1.0991	2.24779
FKBP8	1.01166	2.18558
MIR520D	0.660349	1.93949
BRDT	0.766331	2.01333
MIR1283-1	0.53614	1.85185
ZNF514	0.462345	1.79987
TMEM68	0.640531	1.9235
MIR325	0.606378	1.89914
ZNF582	0.531618	1.84625
CFI	0.995647	2.17076
LINC01933	0.561425	1.86571
ZNF829	0.441039	1.77999
BUB1	0.547678	1.85452
CEACAM20	0.818646	2.04345
MCEE	0.635283	1.915
CWH43	0.607937	1.89532
CNR2	1.28877	2.37148
TFB2M	0.917314	2.11129
EMC3	1.40333	2.45059
MIR4273	0.293503	1.67376
MUC16	0.457731	1.78822
MIR4447	0.436809	1.77024
RPL31P11	1.06602	2.2105
MIR519E	0.645882	1.91576
MSI1	1.21838	2.31582
DNAAF1	1.70018	2.65202
IFT22	0.800205	2.0206
MIR527	0.85891	2.06166
ZMYM5	0.559599	1.85187
HEATR5B	0.692512	1.94453
MIR548K	1.56519	2.55387
LINC01718	0.558743	1.84933
MIR548X	0.549037	1.84215
BAGE	0.372868	1.71766
C8orf34-AS1	0.463283	1.77921
GTF3C2-AS1	0.579645	1.85977
CDKL5	0.776003	1.99647
WDR47	0.910671	2.08838
KLB	1.20413	2.29226
MIR523	0.562188	1.84152
MIR1183	0.866006	2.05267
EHHADH	0.592092	1.86088
FAM220A	0.950062	2.10975
MRPL42P5	0.868461	2.0524
COQ5	0.746388	1.96691
MIR4421	0.99867	2.14333
LINC01031	0.772753	1.98361
SSX8	0.239704	1.61038
ABCB5	0.543361	1.82184
GLOD4	0.563881	1.83587
LANCL1-AS1	0.434183	1.74486
SPAM1	0.731058	1.95238
MIR548W	0.566875	1.8372
MIR553	0.653117	1.89571
ASAP3	1.69369	2.62305
IQCB1	0.565905	1.83391
CENPK	0.429356	1.73797
LINC01553	1.50994	2.49402
MIR525	0.52562	1.8052
ZNF239	0.517853	1.79953
JRKL-AS1	0.553709	1.82156
OR1A1	0.594007	1.84915
RILPL2	0.828955	2.01173
ERICH6	1.00771	2.13644
SNORD111	1.57547	2.53331
SNORD3G	0.53065	1.80156
ZNF812P	0.666927	1.89644
ZNF625	0.720552	1.933
SIGLEC16	0.900388	2.05843
UBE2CP5	0.444405	1.73841
BECN2	0.841526	2.01421
ZNF3	0.674944	1.89759
GCLM	0.647177	1.87807
HLX-AS1	0.452486	1.74175
PCGF6	0.55138	1.81077
RASGRF2-AS1	0.633826	1.86649
OR2H1	0.484743	1.76074
CHODL	0.537404	1.79707
UBE2T	1.13683	2.21625
ZMYND8	1.15012	2.22473
NLRP5	0.415365	1.71051
SNORA101B	0.688963	1.90177
APTR	1.05122	2.15522
COPS5	0.748386	1.94322
COL5A3	0.822366	1.99448
MIR4424	0.750988	1.94347
COG7	0.64806	1.87121
MIR548F4	0.464341	1.74193
SMIM7	0.879808	2.03253
LRRC69	1.00778	2.12145
TMCO1	0.656938	1.87581
CLEC7A	0.909613	2.05238
OR10P1	0.730679	1.92612
ZNF891	0.391295	1.68686
KHDC3L	0.539766	1.79061
NIFK	1.11637	2.19404
MIR3157	1.11366	2.19123
MIR761	1.35466	2.35914
CAND2	1.83371	2.69407
SCARNA20	0.70161	1.90091
ATXN3	0.491473	1.75372
OR9Q1	0.738558	1.92554
C11orf65	0.50757	1.76318
LINC00621	1.16314	2.22177
ZNF841	0.467927	1.73487
MIR4417	0.489844	1.74966
TRPM7	0.844631	1.99779
POU5F1P3	0.545764	1.78821
NFS1	0.514745	1.76566
MAP4K1	1.21988	2.25868
GHRH	0.697784	1.89323
LDLRAD2	1.60768	2.52812
TBXA2R	0.693226	1.88795
SNORA2B	0.659953	1.86429
MIR3657	0.736161	1.91736
BPIFB4	0.825528	1.97951
LINC00028	0.844893	1.99298
FRMD6-AS2	0.608219	1.82693
LINC01630	0.545876	1.78314
C1orf185	1.3257	2.328
MIR633	0.589149	1.81229
LINC02080	1.55414	2.4867
ZNF529	0.438949	1.70549
MIR4433A	1.10182	2.16904
BPNT1	0.908693	2.03256
LINC02120	0.557436	1.78645
OR11A1	0.518541	1.75923
ERVV-2	0.794894	1.95145
LINC00690	1.36327	2.34776
CENPL	0.746695	1.91355
MIR1275	0.728426	1.9004
DEFB127	0.633444	1.83261
FAM209B	0.569974	1.78801
TTC5	0.77382	1.93021
ITK	0.760859	1.92098
TMEM55A	0.533726	1.7616
MIR520A	0.474722	1.71977
NFKBID	0.727503	1.89652
CYP2B6	0.587516	1.79842
LRRC7	0.556651	1.77681
OR2A12	0.433963	1.69083
LINC02476	0.602545	1.80839
MIR8057	0.539933	1.76454
LINC01195	0.480678	1.72256
OR7G2	0.558505	1.77687
ZNF845	1.0262	2.10407
MIR147A	0.491634	1.72996
SNORA68B	0.462222	1.70907
FER1L6-AS2	0.941207	2.0422
CIZ1	0.800524	1.94372
LINC00608	0.636595	1.82885
MLXIPL	0.947372	2.04604
RASGRF1	1.08939	2.14527
MIR521-1	0.9689	2.06081
IARS	0.593511	1.79682
SLCO1B7	0.398609	1.66021
ZNF354C	0.567984	1.77834
ZNF439	0.716478	1.88186
GABPB1	1.22114	2.23453
BASP1P1	0.847178	1.97251
MIR4699	0.55364	1.76658
ETFDH	0.685616	1.85849
PAGE1	0.759853	1.90987
LINC00910	1.99836	2.77617
FAF1	0.49326	1.72169
DAO	1.45222	2.39255
MIR8075	0.458671	1.69705
C16orf87	0.56749	1.77254
MIR548T	0.467751	1.70222
GNG14	0.868703	1.98218
ENOSF1	0.928193	2.02217
OR7A5	0.706675	1.86709
DUSP11	0.767703	1.90902
RBM41	0.442486	1.68139
DCTN4	0.635745	1.81637
LINC01201	0.533911	1.74484
LRRC6	0.550746	1.75616
SNORA2A	0.515006	1.72769
C2orf74	1.51118	2.42401
NIPA2	0.978397	2.05115
LINC01602	0.659831	1.82743
EBPL	0.548109	1.74827
ATP5EP2	0.99864	2.06304
ZNF573	0.394179	1.64003
ACTG1P17	0.707166	1.85901
IQCF3	0.703445	1.85618
LEMD1	1.00406	2.06573
TPRG1-AS2	0.710083	1.85914
ZNF528-AS1	0.446655	1.6745
ZNF486	0.744301	1.88238
FER1L6	0.752704	1.88812
CCL18	0.406716	1.64474
MAFTRR	0.590952	1.77354
MAP3K5	0.824931	1.93724
MKLN1-AS	0.634222	1.80295
SIGLEC5	1.59682	2.47646
SAP130	0.577093	1.76254
SNORD3E	0.465545	1.68327
FOLR3	1.07797	2.11172
SNORD71	0.75023	1.88219
SNAR-I	0.473673	1.68841
SNORA41B	0.855468	1.9548
TXNDC12	0.846694	1.94772
LINC01692	0.418084	1.64737
APOH	0.962989	2.02864
ZFR	0.977206	2.03827
HIGD2B	0.638913	1.80147
MIR6500	0.99867	2.05292
MIR5590	0.545516	1.7355
DSCR8	2.1251	2.84074
C9orf153	0.588355	1.76403
LINC01747	0.47069	1.68155
WFDC8	0.458636	1.67248
C19orf47	0.748174	1.8745
LINC02041	0.54214	1.73026
LINC01720	0.45083	1.66569
RFX4	0.671636	1.81875
ECI2	0.787904	1.89963
TSIX	0.349831	1.59268
MIR519A1	0.889119	1.96968
LINC01177	0.50286	1.69904
MIR548AE2	0.43975	1.654
NDUFS1	0.578942	1.75132
HTT-AS	0.806318	1.9104
DNM3-IT1	0.589436	1.75861
LINC02102	0.839806	1.9337
CYP1A2	1.06231	2.08889
CDKL3	0.832264	1.92649
BCL7B	1.22774	2.20298
ARPC3	0.933516	1.99666
TFCP2	0.560834	1.73452
MIR548U	0.601528	1.76226
LINC01671	0.842288	1.93056
ZHX1-C8orf76	0.633821	1.78239
ATP1A3	0.542731	1.71865
MIR526B	0.457435	1.65817
LINC01847	1.3057	2.25072
TEX21P	1.10619	2.11087
MIR548A1	0.486667	1.67663
LINC2194	1.32796	2.26504
LCMT1-AS2	0.468457	1.66262
MIR1268A	0.440741	1.64153
DPPA5	0.550098	1.71799
FAM184B	1.07499	2.08404
FCN1	0.941358	1.9905
OR4E2	0.482522	1.66933
TREM1	0.504794	1.68295
KIAA1211	0.711803	1.82735
MIR378E	0.609275	1.75487
MIR4682	0.59219	1.74231
LINC01249	0.48077	1.66245
ZNF160	0.452648	1.64245
VSIG10L	0.895295	1.95081
TBX18-AS1	0.538764	1.70065
SNORD11B	0.669517	1.79131
LINC01429	1.84441	2.61327
HMGN2P46	0.549204	1.70674
ATXN7L1	0.679406	1.79765
DLG1	1.05815	2.06135
KIN	0.473348	1.65075
SCARNA10	1.04	2.04706
ZNF675	0.476818	1.65251
ARNTL2-AS1	0.513665	1.67818
RGR	0.977657	2.00277
P4HA1	0.3936	1.59307
PPP2R2B-IT1	0.440078	1.62522
UHRF1BP1L	0.766097	1.85327
LINC02260	0.555722	1.70468
OTUD6A	0.427049	1.61464
SNORD90	0.713181	1.81471
R3HDML	1.03818	2.04135
LINC01647	0.858749	1.91576
AGBL4	0.441688	1.62359
TEX49	0.854732	1.91253
MAP4K5	0.698093	1.80266
GRIP1	0.76121	1.84621
VWCE	1.07804	2.06789
OSGEP	1.56415	2.40753
LINC02103	0.506068	1.66607
HDAC2	0.530228	1.68192
PSMD5	1.27131	2.19949
ZNF674	0.74504	1.8309
LINC00298	0.52988	1.67865
OR1L3	0.539317	1.68521
POLD1	1.22367	2.16384
TIPIN	0.558914	1.6986
TMEM269	0.869535	1.91594
KLK5	0.69224	1.79154
LINC00159	0.607517	1.73224
MIR8074	0.949492	1.97064
MIR4464	0.552804	1.693
MFSD8	0.580191	1.71053
VTRNA1-3	2.26924	2.892
C4orf36	0.498228	1.65216
OMA1	0.81664	1.87364
RAB6A	0.589986	1.71465
DEFB122	0.483171	1.63982
COL24A1	0.464503	1.62652
TMEM119	0.935657	1.95588
EFCAB10	0.515201	1.66099
MIR6502	0.643753	1.75086
LINC01581	0.450105	1.61511
PPM1K	0.555224	1.68863
SLC25A16	0.511621	1.6573
LEUTX	1.20573	2.14293
C17orf64	0.975463	1.98133
LINC01017	0.414287	1.58863
PUS7L	0.455757	1.61706
HTR3E	0.802352	1.85858
DISC1FP1	0.854094	1.89466
SLC41A3	0.486517	1.63704
MB21D1	1.4132	2.28507
LINC02400	0.467335	1.62287
LINC02110	0.531885	1.6679
LINC01728	0.610336	1.72255
VSTM1	0.51685	1.65672
TNRC6C	0.907966	1.93038
TMEM200A	0.38276	1.56271
URI1	1.46037	2.31665
GPR139	0.522594	1.66028
FBXL12	0.883066	1.9125
LINC01618	0.55773	1.68456
ZNF630	0.454624	1.61223
SNORA109	0.559827	1.68348
INSL5	0.595471	1.70833
SNORD175	0.712404	1.78917
PNLIPRP3	0.65055	1.74589
ZNF235	0.499265	1.63998
LINC00269	0.387153	1.56119
CHST5	1.26932	2.17832
OR4B1	0.529671	1.66062
USP33	0.444441	1.6007
MIR3141	1.98926	2.68117
LINC00276	0.45386	1.60639
NLRP9	0.523017	1.65396
LINC01688	0.818173	1.86037
PPP1R42	0.816138	1.85893
TOP2A	0.678328	1.76248
TRMT61B	0.687592	1.76868
AK6	0.717794	1.78857
LINC01180	0.695616	1.77288
CCDC26	0.556936	1.67577
POMGNT2	0.521375	1.65048
ZNF793-AS1	0.434003	1.58873
ORC1	0.434072	1.58786
ZNF461	0.32661	1.51262
LINC00535	0.703441	1.7761
GOLPH3L	1.2363	2.14752
SERPINB11	0.420372	1.57648
TRPM2-AS	0.512063	1.64017
LINC00348	0.468389	1.60954
MS4A18	0.699979	1.77151
ARL1	0.485213	1.62093
MIR1323	0.692769	1.7659
DPRX	1.187	2.1114
MS4A5	0.512996	1.63821
LYZL6	0.87308	1.89002
YIPF1	0.573966	1.68072
CCDC60	0.625998	1.71712
TMPRSS12	1.26078	2.16071
BLOC1S2	0.54192	1.65763
KCNAB1-AS1	0.669643	1.74613
MIR3135A	0.534563	1.65159
IL18	0.383403	1.545
ZNF534	0.421585	1.57167
GABRG3-AS1	0.518915	1.63946
LINC01846	0.455151	1.59464
ZFP2	0.732139	1.78803
USP29	0.537042	1.65147
N6AMT1	0.536631	1.6509
TCEAL7	0.796701	1.83269
DEFB121	0.511593	1.63289
UMOD	0.942609	1.93443
LINC02268	0.391861	1.54863
VTRNA1-2	2.42534	2.97118
RBM18	0.472635	1.60459
HRH2	0.953363	1.94091
LINC01717	0.358127	1.5243
LINC01088	0.524537	1.63981
AKAP3	0.554669	1.66035
MIR4304	0.73811	1.7881
SFXN4	0.803017	1.83317
MIR1302-1	0.520932	1.63573
SPG21	0.563707	1.66558
ANKRD28	0.779042	1.81616
SLC25A23	0.639185	1.71782
LINC02344	0.544867	1.65174
ALDH1L2	0.909826	1.90694
PPP2R3C	0.476103	1.6034
SLC26A8	1.02548	1.98532
C5	0.752216	1.7935
HEATR9	0.65572	1.72592
MIR4324	0.813504	1.8358
CRIPAK	0.42962	1.56713
SNORA2C	0.518644	1.62888
MRPS5	0.552839	1.65251
OR10H5	1.11802	2.04785
CSMD2-AS1	0.523402	1.63135
AKR1C8P	0.849961	1.85915
SNORD41	0.552466	1.65097
OR6B1	0.680067	1.74023
MIR4495	1.13797	2.05998
LINC02232	0.388044	1.53524
DRD4	1.22774	2.12263
HSPG2	0.878407	1.8778
ACRV1	0.529593	1.63291
OR5A2	0.59869	1.68121
MIR4422	0.895223	1.88795
LINC01710	0.462805	1.58514
TEX48	0.938745	1.91766
LINC00867	0.53987	1.63826
KCND3-IT1	0.599015	1.67921
MT4	1.26255	2.14341
CDH22	0.784262	1.80837
PRKD2	0.84336	1.84955
LYAR	0.548543	1.6429
C1orf94	0.528332	1.6287
CEP120	0.589648	1.67149
EPPIN	0.844247	1.84954
MIR1278	0.734163	1.77223
SNORD38D	0.848284	1.85192
OR1A2	0.48411	1.59677
PODN	0.601693	1.6788
RPAP3	0.458673	1.57864
LINC01756	0.783216	1.80567
NBN	0.553049	1.64425
ZNF781	0.385245	1.52628
FOPNL	0.648065	1.71017
SLC37A3	0.554559	1.6442
MIR522	0.869072	1.86373
CPA6	0.575423	1.65738
ANAPC5	1.13332	2.04731
PBK	0.605507	1.6778
LINC01393	0.597273	1.67087
SLC6A17	0.578261	1.65747
IFT80	0.654869	1.71029
GK5	0.998736	1.95068
BTF3P11	0.565788	1.64727
LINC01032	0.550845	1.63648
PALB2	0.711685	1.74685
DAGLB	0.701176	1.73937
ZNF137P	0.446985	1.55999
MIR4255	0.514208	1.6067
BSPH1	0.677749	1.72063
GTF2F1	0.517023	1.60816
LINC00930	0.461672	1.56882
FAM49B	0.761854	1.77794
SIRT4	1.53734	2.31842
C3orf79	0.690642	1.72524
LINC01181	1.02864	1.96151
OR1E2	0.381288	1.50819
WDR73	0.947078	1.90389
DNAH3	1.16351	2.0553
CKAP4	1.47388	2.27241
PDYN-AS1	1.26646	2.12701
ECE2	0.72297	1.74643
DOK5	0.536665	1.61597
DEFB115	0.475123	1.57245
LINC01510	0.763908	1.77449
FASTKD1	0.565972	1.63573
MIR378J	0.522417	1.60475
RNASEH2B-AS1	0.763876	1.77366
MIR4518	1.31896	2.16194
TNFRSF9	1.04108	1.96736
OR2L8	0.358902	1.48961
ZNF37BP	0.401324	1.51925
LINC00380	0.433851	1.54127
GAK	0.357144	1.48736
CLDN34	0.345925	1.47932
ACOT8	1.26366	2.12142
GP2	0.547622	1.61996
TTLL6	0.890158	1.85954
PVRIG2P	0.975315	1.91883
MIR4327	0.360965	1.48858
TMEM202	0.803567	1.798
HIGD1C	0.923067	1.88154
RACGAP1P	0.470158	1.56446
CKAP5	0.708831	1.73102
LINC01774	0.480061	1.57086
C18orf12	0.481859	1.57155
SPINK9	0.487917	1.5757
SPATA21	0.975671	1.91674
MIR4753	0.536677	1.60943
MIR370	0.787245	1.7843
WDSUB1	0.643337	1.68309
LINC01470	0.401546	1.51384
TAF13	1.2062	2.07675
ADAM2	0.417985	1.52465
OR6C74	0.481988	1.56942
ZNF702P	0.337589	1.46833
REC114	0.568953	1.63014
RAD51D	0.65506	1.68967
ZNF41	0.412421	1.51984
FCAR	0.76175	1.76418
ANKRD66	0.534546	1.6051
IL12B	0.597334	1.64885
OR5B17	0.357549	1.47976
C21orf140	0.83678	1.81497
STAM2	0.486632	1.56952
PLA2G4C-AS1	1.00147	1.92952
TOP3A	0.734345	1.74249
ZFP1	2.4889	2.96995
MYOC	1.01058	1.93542
MIR519B	0.421734	1.5233
LINC01525	0.553846	1.61568
HCG17	0.63085	1.66946
CAMK1	0.936471	1.88297
MIR3919	0.447063	1.54045
LINC02200	0.864077	1.83199
LINC01734	0.4009	1.50741
MIR3937	0.66836	1.6944
MIR6760	0.735472	1.74124
MIR3162	0.479589	1.56197
MIR585	0.504688	1.57938
LINC01495	0.454665	1.54351
TCTE3	0.98291	1.91307
KCNK18	0.48019	1.56072
WAC-AS1	0.955251	1.89299
PTCRA	1.64025	2.37206
VN1R10P	0.724418	1.73092
OR4X2	0.463762	1.5485
OR5T2	0.3316	1.45531
LINC00303	0.735931	1.73799
REPS1	0.499266	1.57225
WASHC5	0.543825	1.60296
MIR598	0.422926	1.5183
COA7	0.986512	1.91255
LINC01788	0.544388	1.60268
OR4D2	0.557625	1.61159
PLB1	0.982104	1.90834
TMEM132B	0.498677	1.56981
TEX101	0.399833	1.49963
CAV3	0.736527	1.73496
ACSBG2	0.885164	1.83882
LATS1	0.528845	1.58941
ZNF224	1.43818	2.22546
DDX4	0.782855	1.76691
TMEM132D-AS2	0.619059	1.65227
MIR6499	0.582939	1.62678
USP50	0.619485	1.65172
ERAS	0.691483	1.70189
SNUPN	0.797574	1.77604
OR2H2	0.626835	1.65657
LINC01169	1.93791	2.57252
KRTAP17-1	0.546199	1.59836
OOSP1	0.791615	1.7692
LINC00924	0.417128	1.50695
TXNDC16	0.51594	1.57461
RIDA	0.552033	1.59975
RNF139-AS1	2.19888	2.75164
MIR3149	0.457759	1.5332
RPL13AP6	0.956616	1.88195
SLC36A3	0.677721	1.68652
ATP5J	0.984191	1.9003
COX6C	1.03889	1.93809
ZSCAN1	0.421632	1.506
HDAC8	0.558771	1.60131
LINC00486	0.805396	1.77339
EDDM3B	1.38059	2.17545
MIR874	0.447174	1.52201
RPH3A	0.547353	1.5919
IBTK	0.40018	1.4889
OR7C2	0.58556	1.61834
HCK	1.39989	2.18789
ZNF599	0.365397	1.46394
AGBL2	1.42696	2.20669
PPA1	0.646077	1.66023
TRA2A	0.547307	1.59061
UBE2W	0.929146	1.85775
LINC02419	0.593659	1.62272
OR5B3	0.37181	1.46698
SETD7	1.58199	2.31355
FAM183BP	0.615367	1.63686
VN1R1	0.346512	1.44866
SNAP25-AS1	0.511385	1.56351
MYOM3	0.694966	1.69166
MIR4502	0.998471	1.90368
TMED7	0.664649	1.66955
ZFAND1	0.612816	1.63258
FBXO16	0.87262	1.8142
MLKL	0.493943	1.54907
EFCAB8	0.638014	1.64941
CCDC169	0.494165	1.54862
SLC2A9	0.466059	1.52885
ZNF155	1.2862	2.10193
GPR32	2.10526	2.67502
MROH2A	0.374621	1.4636
SNORA70H	1.43984	2.20891
PLA2G2D	1.18138	2.02798
SCARNA7	0.509356	1.55775
RIT1	0.963428	1.87536
CCDC73	0.487036	1.54184
SNORA70C	0.446745	1.51364
NPY4R	0.883603	1.81921
AP4B1	0.678754	1.67538
MIR3977	0.468399	1.52784
AKR7A3	0.72893	1.70973
C11orf53	0.531751	1.57147
FAT2	0.740115	1.71713
LINC00977	0.545456	1.58055
RBP1	1.00013	1.89821
ITFG1	0.379532	1.46339
GLT8D2	0.487535	1.53869
PHTF1	0.489872	1.54011
LINC00939	0.510223	1.55383
AGBL4-IT1	0.381601	1.463
PHACTR3	0.752485	1.72235
SGPP1	1.04673	1.92797
SEL1L3	0.452436	1.51198
LINC01524	0.409637	1.48156
PINK1-AS	0.795869	1.75179
CPA5	0.722385	1.70023
MBLAC2	0.799373	1.75382
CLIC2	0.469678	1.52302
OR10H3	0.395018	1.4706
GOLM1	0.497854	1.54236
YME1L1	0.501507	1.54488
ZNF124	0.758445	1.72412
C1orf158	0.962426	1.86674
ARHGAP29	0.381117	1.45987
PDCL3P4	0.988796	1.88425
PRSS55	0.533133	1.5653
ACBD3-AS1	0.647325	1.64513
ATAD2	1.01503	1.90215
SDR16C5	0.663146	1.65585
PAIP1	0.759669	1.72339
MIR515-2	0.578701	1.59662
MIR515-1	0.578701	1.59662
EFCAB3	0.483987	1.53035
SHCBP1L	0.685551	1.67063
ZNF569	0.338117	1.42749
PRSS45	0.744979	1.71197
MIR3686	1.05441	1.92791
GUCA1B	0.88082	1.8064
CROCCP3	0.576626	1.59349
GDA	0.842527	1.77945
NDRG3	0.566587	1.58631
BPIFA2	0.774783	1.73141
ZNF223	1.78818	2.44047
TCF23	1.64551	2.34027
MIR8052	0.431282	1.49038
BANF2	0.776311	1.73161
NRG4	0.666344	1.65461
MIR1202	0.375643	1.45111
TREM2	0.944042	1.84839
MIR3168	1.09103	1.95045
SPSB4	0.88634	1.80715
PHF8	0.454593	1.50476
GBP4	0.439567	1.49425
ZNF90	0.769863	1.72527
MIR3663HG	0.627994	1.62596
MCM3AP	0.817059	1.75807
CENPC	0.560103	1.57807
WISP1	0.961704	1.85907
EFS	0.814396	1.75589
ZC4H2	0.388956	1.45806
MIR3616	1.15368	1.99308
SNORD146	0.583036	1.59369
IGFBPL1	0.72885	1.69564
FCRL2	0.396449	1.46265
PCF11-AS1	1.79287	2.43955
LINC01646	0.331692	1.41704
LINC01748	0.440893	1.49312
KRTAP10-10	0.420218	1.47845
LINC00648	0.437043	1.48976
FAM161A	0.578755	1.58889
PLCE1-AS2	0.775746	1.72669
ZNF888	0.397319	1.46166
PCDHB1	0.584371	1.59254
PACRG-AS2	0.380152	1.44881
CLEC19A	1.10471	1.95561
WDR70	1.35818	2.13288
ZNF836	0.388667	1.4543
BTC	0.415137	1.47242
SNORA11C	1.46362	2.20598
TMEM267	0.544548	1.56286
PRSS58	0.488184	1.5233
PLA2G2C	1.02739	1.90015
LINC01838	0.721998	1.6862
LINC00866	0.879299	1.79624
LINC00858	0.566413	1.57707
FAM173B	0.416095	1.47187
MIR624	2.68568	3.05935
LHX6	1.00039	1.88008
LYPD4	2.04945	2.61372
OR56B4	0.385048	1.44833
LINC01492	0.39082	1.45194
BOLA3	1.1725	1.99867
ZNF852	0.573727	1.57969
UGDH	1.00979	1.88436
LINC01467	0.491907	1.52188
ERP44	0.748884	1.70165
KANSL3	0.754827	1.70562
TSR1	0.635568	1.622
IFT140	0.421115	1.4718
LIPI	0.920045	1.8209
ABCA11P	0.362018	1.43038
PLA2G5	0.720699	1.68102
NPSR1-AS1	0.504326	1.52935
LINC01654	0.492281	1.52089
LINC02426	0.516843	1.53797
MDC1-AS1	0.900118	1.80605
KRTAP1-3	0.518329	1.53871
SLC16A1	0.623275	1.61182
LINC00944	0.418373	1.46841
OR1J1	0.633224	1.61838
SLC9B2	0.467769	1.5023
LINC02458	0.720203	1.67854
RTP1	0.471166	1.5041
ZNF835	0.432811	1.4768
PEX1	0.60378	1.59607
OR8B12	0.382112	1.44088
LINC00515	0.605102	1.59642
LRPAP1	0.54411	1.55369
OR7C1	1.0296	1.89321
C16orf78	0.700076	1.66203
OR1K1	0.563063	1.56526
SNRPD2P2	0.507559	1.52625
MIR378C	0.386935	1.4416
MASP1	0.438853	1.47792
HS3ST2	0.468363	1.49846
VTRNA1-1	1.77908	2.41549
YES1	0.495099	1.51682
SLC16A4	1.22848	2.02962
GOLGA2P9	0.355413	1.41872
ALKBH8	0.638785	1.61688
DEFB134	0.517463	1.53185
OR1B1	0.374244	1.4315
PAPPA2	0.554663	1.55755
HP1BP3	0.493563	1.51466
LINC01320	0.431223	1.4709
ZNF334	0.407307	1.45416
L3MBTL1	1.48154	2.2053
TEP1	0.705997	1.66199
PPP2CB	1.39317	2.14272
ABL2	0.596477	1.58491
LDLRAD1	1.60325	2.28934
ASB18	0.45747	1.48718
OR1F1	1.43787	2.17298
LINC00663	0.427662	1.46592
SLC6A1-AS1	0.653254	1.62373
PIK3C2A	0.536287	1.54183
HSF2BP	0.589347	1.57868
CYP2J2	0.980073	1.85163
C6orf62	1.01074	1.87263
MEIS3	0.498958	1.51366
NRIR	0.765099	1.6998
LINC00678	0.656013	1.62337
LINC00976	0.393813	1.43979
XACT	0.369691	1.42279
SERPINE3	0.593236	1.57911
SVOPL	0.55827	1.5545
KCNQ1OT1	0.505257	1.5173
PPP1R2P3	0.437824	1.46949
MIR6877	0.718856	1.66609
OCM	0.546256	1.54516
MIR3119-2	0.534165	1.53646
FCRL1	0.443524	1.47296
YARS2	0.954029	1.83004
EPPIN-WFDC6	0.651173	1.61802
LINC00593	0.63719	1.60807
SLC17A5	1.02569	1.87985
KRTAP4-6	0.33801	1.39838
MIR374B	1.11144	1.93956
PPP5D1	0.904618	1.79391
SHD	1.06002	1.90264
LINC01716	1.44641	2.17221
TMEM161A	0.578148	1.56467
OR4D5	0.43771	1.46609
SKA3	0.895348	1.78624
CCDC122	0.454589	1.47765
VAMP4	0.469713	1.48805
OR4D6	0.472465	1.48936
LINC02388	0.546113	1.54082
MIR5089	0.972611	1.83907
XKR7	0.595798	1.57496
ADH1B	0.382501	1.42566
MIR3915	0.30745	1.37297
SNORD152	0.734528	1.67173
OR2K2	0.406081	1.44175
FBXO17	0.932925	1.81022
MIR4299	0.765378	1.69283
DSN1	1.3418	2.09604
GDF5OS	1.39483	2.13314
ZNF726	0.713711	1.65598
OR4D10	0.497755	1.50476
BACH1-IT2	0.768493	1.6941
NAE1	0.401041	1.43686
ZNF680	0.386441	1.42662
MIR1291	0.471319	1.48581
ZNF32-AS1	0.432145	1.4569
DOCK7	0.472155	1.48436
MIR6886	1.18615	1.9835
OR51F2	0.348809	1.39751
SIKE1	0.499282	1.50265
LINC02046	0.407002	1.43738
CHRNB4	0.587523	1.56335
OR1I1	0.575875	1.55514
ATAD2B	1.2074	1.99689
MIR3119-1	0.491821	1.49614
MIR498	0.593953	1.56744
LINC01185	1.38353	2.11974
SPINT4	0.451077	1.46722
PRSS48	1.04367	1.88154
SSX6	0.44603	1.46304
LINC01176	0.991857	1.84496
PRAMEF2	0.382521	1.41849
MIR3943	0.66445	1.61532
MRPS23	2.00661	2.55419
SKAP1	0.843574	1.74021
SNORA10B	1.42373	2.14612
ZNF878	1.11382	1.92921
LINC01612	0.458637	1.47046
LINC01559	0.831247	1.7303
TARM1	0.407707	1.43323
LINC01364	0.428984	1.44798
RAPGEF4-AS1	1.08313	1.90569
OR5AK4P	0.38548	1.41645
KIR3DL3	0.387311	1.41765
TANC2	0.771037	1.68604
PARL	0.668326	1.61411
LINC01999	1.54165	2.22504
ZNF558	0.364392	1.40119
GFM2	0.36792	1.40335
SPATA6	0.366535	1.40225
ADGRE1	1.0041	1.84834
ZNF217	1.37057	2.10469
TRIM26	0.588146	1.55718
SNORA23	0.543323	1.52572
PRR9	0.519266	1.50886
LINC01922	1.24087	2.01355
LINC01158	0.41782	1.43763
SH3D19	1.16316	1.95899
MYCBP2-AS1	0.336302	1.38012
ARSD	0.583123	1.55252
SCARNA26B	0.616633	1.57574
FUCA2	0.478188	1.47782
OR3A3	0.359776	1.39441
TMCO4	0.557522	1.5327
RPSAP58	0.993612	1.83737
LINC00379	0.388477	1.4136
CLK2P1	0.508064	1.49685
MIR6793	0.659964	1.6026
SLC2A13	0.355486	1.38953
MROH8	0.800118	1.70062
MIR520E	0.563926	1.53521
NSMCE4A	0.488431	1.48219
METTL11B	0.431619	1.44236
RP9P	0.539337	1.51733
MIR588	0.509081	1.49553
ZNF649	0.383474	1.40711
IQCA1	0.414122	1.42811
LINC00889	0.343908	1.37854
ZNF44	0.400867	1.41835
LINC00950	0.619561	1.57108
FLT3	0.922495	1.78286
ZNF723	0.322823	1.36287
SLCO6A1	0.414413	1.42647
TM2D1	0.46166	1.45927
SCRG1	0.735963	1.65043
ZCRB1	0.597893	1.55356
RBSN	0.482985	1.47305
TMPRSS11F	0.416025	1.42547
ZC3HAV1L	1.33848	2.07087
NLRP11	0.473889	1.46586
LINC02177	0.45765	1.45412
PIP	0.918241	1.77623
NUP35	1.30889	2.04875
CDK20	0.589886	1.54557
TVP23B	0.627844	1.57198
CLCA1	1.24412	2.00288
MOB1A	0.929343	1.78217
FAHD2CP	0.59689	1.54882
ZNF585A	0.365125	1.3862
LINC00606	0.904301	1.76342
OR6K6	0.403053	1.41268
MIR7-3HG	0.649484	1.58496
FMR1NB	0.678461	1.60516
MIR708	0.86928	1.73859
INIP	0.658092	1.58972
LRRIQ4	0.744886	1.65016
OR6N2	0.397278	1.40646
LINC01234	1.97859	2.51267
IQCG	0.665756	1.59386
PARP4	0.274818	1.31981
VIPAS39	0.467561	1.4545
FMO2	0.397083	1.40375
TEX36	0.642346	1.57469
ZNF566	0.334161	1.35884
LINC01815	0.386195	1.39522
MIR4527	0.434258	1.42814
LINC01810	0.360806	1.37667
ZNF816	0.337934	1.3604
BTBD2	0.415384	1.41459
MIR1277	0.588134	1.53545
COL15A1	1.01047	1.83081
ZNF724	0.316471	1.34507
PCAT4	0.586822	1.53408
UBE2E2-AS1	0.545377	1.50505
RNF217-AS1	0.528063	1.49275
ANP32E	0.46318	1.44714
CELA2B	0.856629	1.72181
LINC01299	0.487092	1.46324
MIR3910-1	0.392902	1.39696
PRPH2	0.861695	1.72496
TMEM71	0.893403	1.7469
RMDN2-AS1	0.36972	1.38035
SOX5-AS1	0.533056	1.49451
SCN4B	0.60649	1.54575
CYP2F1	0.500843	1.47166
ADAMDEC1	0.762899	1.65495
OR7D2	0.404612	1.40379
SLC15A2	0.614698	1.55069
SAMD3	0.524028	1.48687
LINC02150	0.408339	1.4058
MT1HL1	0.556899	1.50965
DCUN1D5	0.695367	1.60648
SUCLA2	0.548991	1.50397
MIR4790	1.15077	1.92441
LINC00226	0.394397	1.39517
KRBOX1	0.501998	1.47008
SPICE1	0.454533	1.43664
NIPAL4	0.915578	1.759
PSD2	0.840866	1.70665
GDAP2	0.408271	1.40396
MIR548BA	0.341527	1.35712
LINC01814	0.585372	1.52697
PRSS57	1.12468	1.90335
ZGRF1	0.435043	1.42055
OMD	0.840352	1.70413
ATP1A4	1.88119	2.43192
RNF170	0.916777	1.75608
LINC01202	0.396874	1.39226
MIR4760	0.563841	1.50842
LRRC17	0.493733	1.45931
HAP1	0.762733	1.64751
KIAA1429	0.515547	1.47433
TAF2	0.451193	1.42906
LINC01448	0.759636	1.64479
PTCSC3	0.399309	1.39266
LIN54	0.722674	1.61891
OR2Y1	0.597795	1.53144
MIR378F	1.92893	2.46285
GRID1-AS1	0.467268	1.44004
SLC7A13	0.503381	1.46497
WWC2-AS1	0.722038	1.61752
HPN-AS1	1.53311	2.18488
ENTPD5	0.55929	1.50345
FCER1A	0.570481	1.51103

## Sheet: RRE-deficient genes
gene name	GRE	NGRE
RPS5	2.08032	0.918454
NORAD	2.43931	1.16944
SNORD70	3.76553	2.09714
ENSA	2.13224	0.954174
CYSTM1	2.47359	1.19282
ZNF101	2.85254	1.45756
KRT7	1.66352	0.624962
SUN1	2.93238	1.51266
STK11	1.88338	0.778528
RAB30-AS1	2.99264	1.5546
SNHG10	2.4539	1.17748
NT5M	2.88238	1.47705
C10orf55	1.97578	0.842619
SMIM29	1.97584	0.841858
MIR612	2.9596	1.53018
IFI6	3.92179	2.20281
SNORD136	2.4185	1.15079
SNORD22	3.4978	1.90588
ZFPL1	3.03536	1.58219
SNORD31	3.38112	1.82402
PLEKHH3	1.74718	0.680156
SESN2	2.22697	1.01584
HCST	2.31	1.07369
PNRC2	2.50428	1.20931
PMPCA	2.08558	0.916212
TSPAN10	3.07741	1.60995
IRF2BP1	2.13259	0.948297
OTUB1	3.00929	1.56172
MIR4522	2.99127	1.54891
VILL	1.55034	0.539795
ZNF236	3.75987	2.08581
THOP1	3.05553	1.59261
BCCIP	3.12955	1.64431
TJP3	2.86189	1.45695
TAF15	3.03662	1.57903
CCDC87	2.05586	0.89216
SMIM6	1.8692	0.761428
PPP1R16A	1.94675	0.815608
PITPNM3	1.78481	0.701913
FLYWCH1	3.04194	1.58128
EIF4EBP1	2.3455	1.09276
PDZK1	2.36279	1.10466
SLC9A5	1.48814	0.492139
NMB	3.33402	1.78249
NEK8	2.51733	1.21066
SCARNA13	2.51771	1.21059
TRIM55	3.10072	1.61796
DPM3	2.49666	1.1952
ISYNA1	1.57194	0.548076
C15orf62	1.58223	0.55441
PPP1R26-AS1	3.22148	1.70117
KCMF1	4.0038	2.24856
OSBPL2	2.39372	1.12164
LINC01354	2.03936	0.873586
WDR25	2.55769	1.23613
ZNF385C	2.16705	0.962798
TMEM129	3.09629	1.61238
ESPN	1.71834	0.648151
THOC6	1.66954	0.613993
KTI12	3.27853	1.7394
WDR38	3.76411	2.07872
MZB1	1.79542	0.701067
CPT2	2.60286	1.26585
PRSS41	2.93985	1.50142
UCP2	2.41317	1.13272
MXD3	3.02187	1.55833
H6PD	3.31593	1.76409
FAM96A	3.46755	1.86996
ZDHHC4	2.71404	1.3426
ZNF48	2.47807	1.17749
PQLC2	1.85449	0.741125
CCDC97	3.81952	2.11594
TMEM109	3.81688	2.11381
C6orf47	2.06368	0.886564
ACY1	2.45579	1.1608
MIOS	2.98541	1.53097
GIPR	1.75015	0.666137
C6orf223	1.88903	0.762974
NUDT8	2.5275	1.20956
PKNOX1	1.95103	0.805404
AP1M1	3.46719	1.86602
MYLPF	2.44647	1.15176
TLCD1	2.57649	1.24222
FRAT2	3.00191	1.5397
TMEM141	2.02274	0.85367
FCHO1	4.41432	2.52697
SUB1	2.4647	1.16241
PPP1R15A	1.65631	0.596073
AGAP11	1.86125	0.739421
MTHFD2	5.28581	3.13478
ALYREF	2.26231	1.0192
E2F1	2.73132	1.34718
GPANK1	2.19617	0.972561
KCTD7	3.66652	2.0012
CD84	2.8518	1.4308
MIR5787	1.95821	0.805203
SNORD30	3.50437	1.88688
DOT1L	3.79136	2.08698
CBLN3	1.8376	0.719855
TFF1	2.32714	1.06075
CAPN2	2.84405	1.42227
MIR22	1.78361	0.680021
PPP1R14B	2.30642	1.04563
CPSF3	3.26221	1.7144
PCNT	2.87233	1.44139
NXNL2	2.24125	0.999572
AQP5	1.82817	0.709639
RAB7A	3.22766	1.68692
MED11	4.11252	2.30531
MRTO4	3.17142	1.64654
MAFK	2.25531	1.00551
MIR4256	3.14782	1.62998
AP1S3	1.80917	0.692764
ENC1	1.94785	0.789593
IFT43	2.78608	1.3759
BORCS6	2.55301	1.21281
CRYGN	2.03805	0.852316
HK2	2.90156	1.45601
PAQR7	3.56115	1.91709
VAMP8	2.14217	0.923989
VEGFB	1.82489	0.700886
SNORD19	2.79542	1.37952
LRRC23	3.41028	1.80972
TMCO6	3.48393	1.86115
ZNF276	1.64052	0.57101
HILPDA	3.10583	1.59628
C6orf99	3.33127	1.75351
IFITM2	2.97574	1.50471
RAC1	2.81456	1.39189
NTSR1	1.68994	0.604802
BRSK1	2.25869	1.00275
MIR33B	1.44948	0.436037
RARA	1.30011	0.331474
FBRSL1	1.91649	0.762678
LAP3	2.88463	1.43922
PROC	2.11045	0.89739
SNORD29	3.50437	1.87269
VAV1	2.01583	0.829651
REPIN1	2.71638	1.31945
G6PC3	3.14412	1.61869
ZNF628	2.75528	1.34566
SRRM1	3.16075	1.62931
DTL	3.24426	1.68678
PLCG1	2.45916	1.13734
ARL6IP5	1.9416	0.775072
RNF114	3.03326	1.53876
RTN4RL2	2.17333	0.936821
PROB1	1.84252	0.70511
LRG1	3.58307	1.92228
NOL3	2.0928	0.878255
KPNA6	4.16467	2.327
ID1	3.66971	1.98013
MTERF2	3.34888	1.75556
SELPLG	3.42435	1.80813
WEE1	2.28912	1.01227
E2F4	2.19541	0.946524
NACC1	2.41665	1.10111
SEPT1	2.54946	1.19379
RAN	3.10352	1.58124
APOC1P1	2.68118	1.28551
INF2	1.58923	0.521148
SIAH2	2.0524	0.845117
RHBDD2	3.15666	1.6167
MBD6	1.77919	0.652492
GID4	2.99789	1.50514
MFSD5	3.09133	1.57026
UBA1	2.41933	1.09949
AMDHD2	1.86834	0.713842
LINC01220	3.03439	1.52965
EMILIN1	2.07884	0.860724
RITA1	4.5999	2.62361
FALEC	2.67362	1.27531
CD79A	3.6476	1.95658
SNORA3C	2.78171	1.35064
CXorf58	3.18536	1.63285
STARD7-AS1	2.69795	1.29161
P3H4	2.4946	1.1492
FTL	2.31184	1.02131
BHLHE40	2.61542	1.23361
MIR3124	1.9984	0.801427
MIR1181	2.80373	1.3648
MIR616	1.77919	0.647589
SCD	2.51207	1.15991
CD59	2.48294	1.13949
PXK	3.61162	1.92885
RPS11	2.09736	0.869086
RNU11	4.27359	2.39117
GDPGP1	2.74257	1.31966
PUS1	2.57044	1.19901
ZDHHC16	2.79334	1.35494
CIB1	2.74257	1.319
NUDT9	3.48273	1.83626
MAPKAPK3	2.51083	1.15601
SLC27A1	2.47648	1.13151
PGAM1	2.49188	1.14226
LINC01771	3.2666	1.68372
SNORD68	2.6009	1.21692
TMEM173	1.82425	0.673101
CDK5RAP3	3.20811	1.64091
SULT2B1	3.62477	1.93237
NKPD1	1.76716	0.632467
MIR6728	2.18103	0.9217
MAN2A2	3.66849	1.96233
SART1	3.79017	2.0472
FSTL3	2.39404	1.06977
NDUFA7	2.72485	1.30103
WDR5	2.36077	1.04626
PDLIM4	2.22936	0.953893
RGS9BP	2.21997	0.946985
CLN8	3.44652	1.80521
UBAP2L	4.00176	2.19355
CENPB	2.23272	0.955481
TRAPPC12	3.49131	1.83484
NBL1	2.62121	1.22551
NCLN	2.19465	0.926749
BACH1	2.56923	1.18848
LINC02387	2.35616	1.03936
PHF20	2.34625	1.03208
SNCG	1.71483	0.589837
EIF5	2.38284	1.05724
C20orf24	3.24675	1.66134
C1orf195	3.16928	1.60671
VTN	1.73384	0.600896
EIF4H	3.30245	1.69811
SRRT	3.42754	1.78523
MPZL1	3.07673	1.53945
MYRF	2.05027	0.820555
ARHGEF1	2.79529	1.34093
STX3	2.84949	1.37866
DOLK	2.81715	1.35481
MSRB1	2.5049	1.13529
SWSAP1	3.48048	1.81766
FAM110A	2.79427	1.33668
LINC00941	2.61274	1.2096
BLVRB	3.78428	2.02869
RCE1	2.65465	1.23782
BMF	1.57087	0.479171
RPS24	2.67924	1.25425
LGALS3	1.83544	0.663624
ABLIM2	2.20753	0.923972
GNL3	2.49879	1.12697
GPT2	3.51213	1.83511
SNORD35B	2.20574	0.920849
SARM1	1.77607	0.620196
RBM15B	2.26491	0.962164
CTTNBP2NL	2.89526	1.40234
FLNB	3.003	1.47766
DIXDC1	2.22024	0.929624
BFAR	3.84955	2.06907
IFFO1	2.0712	0.824509
CSNK1G2	2.67768	1.24885
HES2	2.39122	1.04824
TRAF7	1.84815	0.667403
NUP188	2.66799	1.24096
TCOF1	3.52425	1.83914
RNF11	2.96327	1.44642
ALDOA	3.6544	1.92992
LYPD3	3.2125	1.62072
PTBP1	2.408	1.05779
ANKRD2	2.74567	1.29404
HMCES	2.05781	0.81237
MIR4749	2.11052	0.849192
EZR-AS1	2.30507	0.985302
MRPL20	2.78701	1.32214
MARCKSL1	1.5637	0.466072
CD37	4.59337	2.58153
PLK3	1.98263	0.754522
PLCB3	2.35786	1.01679
APOC1	2.69146	1.25002
KIAA0895L	2.86598	1.37205
TMEM91	4.22734	2.32453
ADAMTSL4	2.54018	1.14386
POLM	3.30748	1.68004
SLC22A18	2.03883	0.792325
PRSS36	1.85436	0.663172
ARMC12	3.05986	1.50595
PTGIR	2.50502	1.1177
LINC02298	2.08716	0.824573
EPOP	2.1737	0.885113
DDX41	1.84643	0.656064
SPPL2B	2.78042	1.30936
SLC29A1	2.1968	0.900075
POLR2I	2.94086	1.42042
CCS	2.26936	0.950128
PRMT1	3.15865	1.57238
ZNF710	2.48502	1.10061
GSE1	2.0737	0.811766
MIR3191	1.67242	0.529032
TCTA	2.76935	1.29582
FEM1B	3.21117	1.60441
WBP1L	2.6043	1.17958
UBE3C	3.26339	1.64039
DCST2	2.0459	0.788189
UBE2Z	2.72	1.25906
LINC01979	2.09695	0.821425
MARVELD1	2.55926	1.14467
LINC01978	2.09695	0.820266
LRP5	2.74749	1.27486
LDLRAP1	3.45145	1.76726
TSEN2	4.21543	2.30144
RHOBTB2	2.05074	0.786735
WDYHV1	3.81282	2.01959
BRWD1-AS1	3.35431	1.69847
C11orf72	2.69653	1.23773
ULK1	2.36006	1.0022
C11orf96	2.88317	1.36808
MIR3178	2.8909	1.37317
CFAP99	1.6164	0.481047
MIR3936	2.40744	1.034
RPL29	2.81821	1.3212
NDUFV1	2.69653	1.23582
MIR4710	1.4939	0.393599
DHX8	3.23699	1.6127
LIPC-AS1	2.84981	1.34121
MIR5093	2.88255	1.36407
TMEM164	2.25288	0.923222
LINC00336	2.23003	0.906024
MLX	2.30605	0.959046
MCM3AP-AS1	2.66815	1.2124
PCCB	3.89189	2.06851
VPS25	2.65302	1.20152
MIR6748	2.48221	1.08199
TUBB1	2.7185	1.2471
PIAS4	2.67399	1.2159
LINC00592	2.06405	0.788977
C1GALT1	2.70333	1.23617
HCAR1	2.96518	1.41931
LYPLA2	2.31457	0.963353
C18orf25	2.74751	1.26583
CELA1	3.24436	1.61347
MIR4754	2.50128	1.09293
SHISA5	2.01741	0.75412
SEMA3B-AS1	1.52629	0.410034
TBL1X	2.02681	0.759659
MIR1227	3.00381	1.44321
PTPRA	2.85705	1.34043
LINC02280	2.24781	0.913416
CDC42	3.5777	1.84294
MIR4492	1.47744	0.373062
ODF3L1	2.5907	1.15149
LIMK1	2.59952	1.15726
RPLP0	3.11452	1.51755
IFRD1	2.21648	0.88865
RAB8A	2.61204	1.16491
HDHD3	3.64948	1.89057
SLC48A1	2.73911	1.25349
SLC22A5	2.40744	1.02097
CHRAC1	3.67628	1.90876
HYAL2	1.60728	0.460167
SNORA7A	3.47694	1.76823
LRRC27	3.394	1.71017
TMCO3	3.13316	1.52691
CSTB	3.51324	1.79131
ASNA1	3.4578	1.75244
CEMP1	2.66869	1.19968
LINC01977	3.22391	1.5876
MIR548Z	4.34932	2.37472
MIR6805	2.06184	0.774053
RPA1	4.09861	2.19871
CITED2	2.3047	0.942061
PTPN6	2.20914	0.87191
MIR6769B	2.35484	0.973576
FXYD3	2.14038	0.82165
TSPAN14	3.13967	1.52073
PTPRU	3.38137	1.68955
NFX1	3.65143	1.87845
ACRBP	2.51728	1.08412
PXN-AS1	3.11906	1.50432
UQCC3	3.6785	1.89565
MIR4258	2.00857	0.72718
SRXN1	4.10124	2.1911
DGAT2	3.43591	1.72485
ZNF341	3.52861	1.78952
HES4	2.31486	0.938109
TRIB1	3.08443	1.47648
CKS1B	2.00857	0.723677
UBB	2.89335	1.34269
OAS1	4.46137	2.43948
TALDO1	3.69687	1.90374
NISCH	2.12248	0.801482
CBFB	3.16803	1.53146
HMBS	3.28308	1.61084
MIR6747	2.85556	1.31164
AKR1A1	3.935	2.06674
C8orf58	1.83397	0.596436
PFKL	2.19077	0.845888
TNNC1	2.12248	0.79801
LINC01063	2.48976	1.0546
LCK	2.51204	1.07013
MIR3148	3.02267	1.42696
PSD2-AS1	1.86198	0.614779
SMAD3	2.69555	1.19787
SAMD8	2.79814	1.26921
ADGRE5	2.87635	1.32236
SNX21	3.82863	1.98806
IMPA2	2.3921	0.981641
RNASEH2A	2.87466	1.31864
LINC02028	2.07247	0.755263
IFI30	2.2539	0.882212
POLR1D	2.90322	1.33558
BLOC1S3	3.68484	1.88223
TKFC	3.27216	1.59345
FAM213B	2.80513	1.26661
CENPS	4.19595	2.23959
CENPS-CORT	4.19595	2.23959
BATF	3.06885	1.45004
EMP3	2.12925	0.792483
UAP1L1	2.15704	0.811924
KRT8	2.20431	0.844422
CHMP5	3.43267	1.70282
C2CD4D	3.18825	1.53142
CCDC183-AS1	2.27832	0.893938
UNG	3.61149	1.8267
CDX1	2.75497	1.22718
RABL6	2.27832	0.893611
E4F1	4.2541	2.27566
CCDC88B	3.19236	1.53219
DNAJA1	4.02305	2.11246
C19orf57	2.00668	0.701067
VCL	2.92207	1.34135
DAB2IP	2.97409	1.37711
SLC25A33	2.88213	1.31192
HADHB	3.49032	1.73545
SNX27	3.04173	1.42119
CES2	2.88895	1.31338
CDKN2D	2.34129	0.928784
SNORD37	2.49368	1.03498
YPEL3	2.50129	1.03887
MIR7155	2.93795	1.3438
MIR554	2.00078	0.687396
SERINC2	3.9055	2.01986
AGFG1	3.55317	1.77323
SLC26A1	3.50207	1.7366
TMEM39B	4.68558	2.56347
VARS	1.78045	0.529806
ATP5D	2.611	1.11029
CSRP1	2.71568	1.18317
S100A1	3.16458	1.49624
ASPSCR1	2.51354	1.04003
CATIP-AS2	2.24979	0.855449
TMCC1-AS1	3.85931	1.98135
LINC01460	3.40996	1.66665
ABHD11	2.86462	1.28493
MRPL34	3.16733	1.49674
MIR5703	3.55317	1.76597
RNF207	4.10474	2.14933
RAB4B-EGLN2	3.79848	1.93342
RAB4B	3.79848	1.93342
MIR6838	3.16538	1.49035
MIR3646	3.03915	1.40185
RPARP-AS1	3.30935	1.59075
NAGK	3.19158	1.50744
TBC1D17	4.74271	2.59276
COASY	2.99712	1.37034
GPR84	2.4609	0.994892
LINC02323	3.39699	1.64984
HNRNPL	2.50212	1.02358
GID8	3.78691	1.92238
ZC3H12A	2.79561	1.22845
VASP	3.96756	2.04837
TTYH3	2.77474	1.21315
STMN1	3.46583	1.69247
HTATSF1P2	2.52587	1.03396
EXOC3L1	3.71762	1.86699
NGRN	3.22212	1.52005
SNORA74B	2.93558	1.31921
USP2-AS1	2.24899	0.838697
KYNU	2.62594	1.10142
ATF5	3.13172	1.45513
DLST	3.81669	1.93373
SMARCA4	4.47211	2.39218
SYT12	3.56975	1.76078
GLYCTK	2.92726	1.31065
ZFAND6	4.33545	2.2958
PPP5C	3.42163	1.65543
PKN1	2.46994	0.988965
CEBPE	2.53999	1.03797
DOK3	3.17671	1.48345
SEMA4A	3.62267	1.79526
VASN	2.02277	0.675702
LDLR	3.29083	1.56144
MFSD13A	2.91424	1.29706
ABHD14B	2.55979	1.04903
LRRC8A	4.09655	2.12414
ACER2	2.57417	1.05891
UQCC1	2.09758	0.724526
RPS9	3.34177	1.59508
POFUT1	3.44438	1.6663
VPS18	2.84744	1.24835
RPL26	3.21024	1.50068
ANAPC16	3.87783	1.96776
FIBP	3.28594	1.55282
CCR7	2.13225	0.744861
TNFAIP1	3.62641	1.78889
GSDMD	2.62197	1.08495
ZNF341-AS1	3.37252	1.60999
KIAA0232	3.01473	1.35911
ARRDC1	3.03053	1.36728
RAP1A	2.4637	0.970487
FAM83A	2.95621	1.31316
C5AR2	3.84832	1.93604
UBIAD1	4.3863	2.31194
IQCE	4.17386	2.16288
AGAP1-IT1	2.48614	0.981782
GRHPR	3.76245	1.87478
HDGF	2.85811	1.24039
MIR365A	2.03671	0.665525
CLDN9	1.78347	0.487814
SSC4D	3.34764	1.58103
SQSTM1	1.67894	0.411548
PIK3R2	2.57697	1.03949
PLP2	2.69145	1.11929
RNF181	2.44667	0.947638
SPSB2	2.53893	1.01203
SPAG4	3.50096	1.6851
CERCAM	3.36325	1.58828
CDK9	2.75421	1.16148
TMEM107	3.01923	1.34614
CEP68	3.79025	1.88517
EGLN2	2.34323	0.871875
GNPAT	3.77076	1.86921
FAM47E	2.87772	1.24425
AGFG2	4.18431	2.15826
FBLN5	2.21315	0.778457
MIR2861	2.75421	1.15703
RPRD1B	4.84578	2.62005
TLDC2	3.37278	1.58832
SLC3A2	2.69292	1.1123
MIR3960	2.75421	1.15475
NDUFS8	3.34206	1.56556
ZNF740	3.26007	1.50818
EML2	2.68474	1.10377
FAM89B	2.37679	0.887606
PDCD4-AS1	2.2992	0.832458
KCNN1	2.51452	0.982253
GTF3A	3.55956	1.713
RPAIN	4.27461	2.21244
DOLPP1	4.04393	2.05089
MT1L	3.94968	1.98478
GCHFR	2.8807	1.23548
CNOT11	3.242	1.48812
ORAI2	3.04934	1.35325
MIR1908	3.43869	1.6244
SMCR2	4.74229	2.53653
SDSL	4.36699	2.27321
RGS14	2.88115	1.23265
CCDC126	3.79774	1.873
SCNN1A	2.42191	0.906956
SIDT2	2.43384	0.914767
INPP5A	2.22872	0.771021
MAP1LC3B2	3.04929	1.3442
GPR146	2.13626	0.705001
PAK4	4.56332	2.4032
HS1BP3	1.76553	0.444379
ATP6AP1	3.39409	1.58192
DNAH1	2.85663	1.20546
PLEKHM2	3.46274	1.62952
MIR4691	3.13165	1.39763
HEXIM2	2.7684	1.14296
PPP1CA	2.51088	0.962717
SHISA4	3.04613	1.33691
DHRS13	2.78588	1.15398
CDC6	3.40927	1.59
CYC1	3.4016	1.58347
RNASE1	4.26387	2.18618
CPD	3.47748	1.63479
MIR3174	2.82667	1.17835
MIR6789	3.20193	1.43992
C11orf84	3.89836	1.92666
ANPEP	2.59592	1.01496
FKBP2	2.45063	0.912419
ACTB	2.52838	0.966051
ADCK5	2.56282	0.98951
SNORD157	3.07787	1.34891
MAPRE1	4.01361	2.00189
TBC1D10C	2.48874	0.934292
LINC00881	2.67303	1.063
EPHX2	3.79219	1.8458
S100A4	1.90436	0.524827
PARD6B	4.34134	2.22968
DRC7	3.38518	1.56028
PLAU	2.59335	1.00554
ALAS1	2.61954	1.02353
MIR7113	3.22429	1.44555
P2RX7	4.38613	2.25839
LINC01298	3.11411	1.36796
ST6GALNAC4	3.44561	1.59982
CCDC107	3.41932	1.58084
CCDC9	3.09584	1.35415
ENO1-AS1	2.3038	0.799319
AP2A1	3.38087	1.55108
TCEA2	2.3669	0.840647
MAPK3	2.65311	1.04083
LINC01686	4.33207	2.21493
MGST2	4.13481	2.0769
SLC25A25	2.13134	0.673765
ZP3	3.33826	1.51679
ASCC1	2.44387	0.890956
RPL35	3.44483	1.59042
IL17RC	2.75026	1.10434
USP35	3.13041	1.3701
CCDC51	2.19562	0.7153
GPRC5A	3.18532	1.4063
ARPC5L	3.44483	1.58722
PDPK1	3.12537	1.36306
TOE1	3.53741	1.65113
PRCD	2.13062	0.666111
RAD54L	3.40831	1.55976
MIR24-2	2.36347	0.828298
DLGAP1-AS1	2.4768	0.907436
PSRC1	2.86842	1.18058
OXLD1	3.06714	1.31928
ABCF1	4.41376	2.26139
GSTP1	2.94933	1.2349
ABHD14A-ACY1	2.79909	1.12973
ABHD14A	2.79909	1.12973
PLA2G4E-AS1	3.48419	1.60807
MIR3908	3.13169	1.36114
KLHL35	3.60839	1.69405
N4BP3	2.86637	1.1736
AQP3	1.92663	0.515359
TMEM43	3.32619	1.49447
FAIM2	2.71851	1.06912
MIR27A	2.36347	0.819709
LINC01271	3.96032	1.93669
CAPNS1	3.23457	1.42875
DLGAP1-AS2	2.37729	0.828663
SFN	2.54677	0.94617
MIR23A	2.36347	0.817734
TMEM219	3.63021	1.70318
PPP4C	3.61339	1.69088
CCDC183	2.63244	1.00405
MAN1B1	2.45562	0.880117
NAA20	3.97148	1.94048
LINC01599	3.36722	1.51724
OXT	4.79313	2.51491
SPC24	2.41645	0.851533
AKIRIN1	4.0844	2.01819
ARL6IP4	3.23042	1.41975
B4GAT1	3.44727	1.56986
CLIP2	3.41429	1.54574
P2RY11	2.8386	1.14133
PDCD4	2.2992	0.763772
ANXA4	3.93065	1.90529
ALDH3A2	3.70499	1.74633
CLCN6	2.7057	1.046
SEPT9	3.31564	1.47183
SNORD96A	3.32822	1.48053
EVL	4.55217	2.33652
CLDN7	2.71972	1.05376
CHI3L2	3.08155	1.30678
GATAD2A	3.71657	1.75103
CCDC85B	3.50102	1.60002
TCTEX1D4	1.74485	0.370801
SNX33	3.15038	1.35373
POLR3GL	2.13897	0.645606
ZNF839	4.30353	2.1579
ALDH2	4.04484	1.97588
NSUN4	3.64342	1.69386
LUCAT1	3.15146	1.34926
KRT15	2.66877	1.01017
NFATC3	2.3935	0.816894
SUCLG2-AS1	3.10938	1.31639
TTC7A	3.4355	1.54412
UBE2R2	2.93358	1.19286
SCARB1	3.23417	1.40129
ERGIC1	4.34325	2.17702
SLC5A11	3.48202	1.57407
AATBC	2.94988	1.20139
ZNF296	3.03472	1.26076
MVP	3.05552	1.27482
RARG	2.61544	0.966096
PSMG3-AS1	3.37673	1.4985
EPB41L1	3.03584	1.2598
CDR2L	4.04956	1.96851
SNORA22B	4.38872	2.20536
DLG5-AS1	3.07949	1.28908
PTOV1	3.09272	1.29752
LINC00673	3.13914	1.3296
ST6GAL1	3.73311	1.7439
PDXK	2.50337	0.883171
DAZAP1	3.20779	1.3757
SNRPA	3.95174	1.89608
DGKZ	3.02252	1.24572
MIR6732	2.48657	0.870667
MAN1B1-AS1	2.55115	0.915255
PCSK9	3.88272	1.84613
MIR1290	4.30336	2.14013
POLD4	2.05762	0.567198
HDDC3	3.14123	1.32539
PHRF1	2.74031	1.04418
UNC45A	3.14123	1.32429
CXXC5	2.12251	0.607831
LINC00513	2.75977	1.05315
SNORD28	4.3899	2.19186
ZNF79	3.63178	1.6606
DOCK6	3.68557	1.69813
PSMG3	3.47632	1.54957
MATR3	3.32253	1.44134
SNHG4	3.32253	1.44134
SEPHS2	4.31375	2.13413
ZNF581	3.74875	1.73875
MAPKAPK2	2.58607	0.925114
RASSF5	2.54448	0.895094
C12orf80	2.06405	0.558736
TPCN1	3.81501	1.78335
CCP110	4.63852	2.35928
SLC13A2	3.0399	1.2405
ZNF473	4.96599	2.5882
CD9	3.50425	1.5654
UTP11	3.93834	1.86906
TET3	2.7013	1.00261
LINC00173	3.57267	1.61218
SSSCA1	3.06351	1.25483
C10orf10	2.30719	0.721828
RAB11B	3.78914	1.75872
CFB	2.25705	0.686056
HMGCL	2.78819	1.05495
RHOC	1.9476	0.465879
SERPINH1	2.98586	1.19163
CLDND2	2.68211	0.979031
PRSS8	2.8892	1.1231
STBD1	3.17969	1.3248
TMEM120B	4.60329	2.32051
TSPAN1	2.49945	0.847858
LDHA	3.87974	1.81363
SSSCA1-AS1	2.75095	1.0226
ZSWIM4	3.49064	1.53895
GPX3	3.65563	1.65357
MLXIP	3.71832	1.69738
C19orf44	5.24452	2.76503
ZNF771	4.42066	2.18763
ZBTB40	4.41455	2.18305
SPIRE2	2.8871	1.1142
LINC01730	2.58233	0.899548
CD52	4.04562	1.9222
SNORD105	3.22471	1.3477
FHL3	2.30012	0.700501
C11orf68	2.51783	0.851985
MIR762	2.55685	0.878833
SRC	4.03026	1.90916
LASP1	3.09252	1.2527
CTF1	2.60491	0.91063
SNORA74A	3.35968	1.43776
PML	4.30486	2.099
OSGIN1	2.89004	1.10826
FSCN1	3.03976	1.21252
MIR1293	3.88551	1.80384
P2RX1	3.28547	1.38008
SLC44A2	4.96747	2.55587
PDE4A	3.0924	1.24313
SNORD27	4.35562	2.1246
MIR4420	5.02527	2.59189
SNAI1	3.74373	1.69339
EPS8L1	2.94121	1.13127
EFNA1	2.47073	0.801263
NLRC5	3.79183	1.72454
DANCR	4.21555	2.02022
TRAF4	2.47133	0.79974
FTH1	2.63879	0.91683
CDK3	2.74466	0.990431
TAF8	3.52871	1.538
SMPD1	3.81354	1.73583
KIAA0556	3.75091	1.69003
C15orf39	2.69923	0.953416
SH3BP2	2.27387	0.655335
CREB3	2.9971	1.16098
MIR6850	2.64179	0.912097
IKBKE	2.96488	1.13707
MIR619	3.51884	1.52439
MGRN1	3.89796	1.78957
MIR5696	4.05083	1.89633
DYNC1H1	3.58116	1.56563
CKLF-CMTM1	3.73966	1.67637
CKLF	3.73966	1.67637
MIR6853	3.05654	1.19706
RUNDC1	3.38809	1.42905
LINC02288	2.16443	0.57207
DBP	2.33724	0.690869
SET	4.17235	1.97428
ARL2-SNX15	4.0753	1.90554
ARL2	4.0753	1.90554
S100A3	2.37538	0.715542
SERTAD3	4.36853	2.11004
SPINT2	3.75773	1.68255
CDH1	3.44253	1.46198
TUBG2	3.83888	1.73929
MTFR1L	3.47162	1.48187
HDAC11-AS1	3.9616	1.8244
GSTZ1	3.33897	1.38598
ZKSCAN1	4.59489	2.26198
MIR6079	2.996	1.1431
MIR6854	3.47224	1.4761
RXFP4	2.41781	0.737018
SYNJ2-IT1	3.32221	1.36919
MIR6879	4.30306	2.05491
LINC02363	2.82951	1.02369
FLT3LG	3.03721	1.1689
FDPS	4.69628	2.32766
LINC00974	3.64915	1.59343
BTBD19	1.94934	0.403721
ATG16L2	4.14275	1.93764
HDAC11	3.97657	1.82075
MIR3150A	2.90263	1.06888
TAGLN2	2.25022	0.611202
EDN2	3.00078	1.13637
GPATCH1	5.2291	2.69444
RMRP	3.15095	1.23976
ADAT3	3.70635	1.62745
SCAMP4	3.70635	1.62745
BAX	5.02031	2.54417
YIF1B	3.67488	1.6018
NUDC	3.59816	1.54758
SEC1P	2.34969	0.6736
PHYHIP	3.69073	1.61026
SNORD105B	3.26709	1.31264
MAP1S	4.1594	1.93622
ITPR3	3.0909	1.18798
DPM2	3.86798	1.73108
FAM167B	3.37176	1.38358
SETD1A	3.17915	1.24758
TBC1D14	3.52083	1.4864
RHOV	3.1125	1.20008
CCAT1	3.66164	1.58345
CRTC1	3.25612	1.29944
CCDC159	3.48843	1.4572
FDFT1	5.30127	2.72488
ABCC3	3.04454	1.1453
TOM1L2	2.36653	0.669228
GTF2I	3.28035	1.30755
PPIF	3.42074	1.40569
FOSL1	4.49092	2.15327
FOXN1	2.57517	0.812498
RALY-AS1	4.96883	2.48664
SMIM25	4.62355	2.24421
C12orf76	3.27844	1.3014
C9orf142	3.22923	1.26532
LMNA	3.76848	1.64232
COX14	2.61546	0.833866
C17orf53	4.15076	1.90788
TNFRSF1A	2.57764	0.806278
MIR200C	2.30517	0.615049
PILRA	3.47769	1.43543
TMEM205	3.48843	1.44225
NBEAL2	3.28069	1.2954
TINAGL1	2.91448	1.03896
NOCT	3.93915	1.75467
MIR5191	3.00443	1.0986
MIR4449	4.21555	1.94381
SMIM4	3.40347	1.37373
ZFX	3.31696	1.31287
THEMIS2	4.39191	2.06453
SNORD95	3.7867	1.64098
MIR200CHG	2.30517	0.603801
LINC02130	4.11845	1.87153
MAVS	4.72984	2.29739
AP2S1	4.33623	2.01897
NARF	4.08639	1.84211
SNORD26	4.66549	2.24611
MIR6752	3.50449	1.43352
LINC01353	3.46429	1.4018
SUSD3	3.23348	1.24026
CFAP58-AS1	3.94551	1.73752
LINC00570	3.33277	1.30764
C9orf106	3.9756	1.75511
ZFX-AS1	3.29467	1.27801
BLVRA	4.42326	2.06748
MSH5	2.83581	0.956417
MSH5-SAPCD1	2.83581	0.956417
LDHD	2.69013	0.853678
MIR141	2.40859	0.654872
IL13RA1	3.16981	1.18632
EXOC3L4	2.89672	0.993455
TK2	2.90428	0.998179
MIDN	3.09156	1.1274
SLC39A13	3.26097	1.2457
PRELID3A	4.40328	2.04416
HMG20B	3.09836	1.1295
MIR6797	3.28423	1.25932
NEK6	4.35041	2.00439
B4GALT1-AS1	2.86198	0.961994
AGTRAP	3.35275	1.30173
MIR5189	4.15135	1.86018
ETS2	3.45086	1.3689
CAPN10-AS1	2.79189	0.906952
SNORA26	4.3594	2.00211
AIP	4.10008	1.81734
CFAP58	3.91459	1.6864
GRK2	3.55722	1.43614
CYB5R1	3.34869	1.28996
PGLS	4.54137	2.12411
RAI1	4.16898	1.86136
CAPN10	2.79189	0.896865
DNAJB1	3.28863	1.24324
CCDC137	3.83058	1.62238
ADAM15	2.92397	0.985711
VAMP2	2.78187	0.885511
PPAN-P2RY11	3.72595	1.54469
PPAN	3.72595	1.54469
ANKFY1	2.7023	0.827587
ELP3	4.92865	2.38345
CYGB	2.51654	0.693952
SIN3B	4.47968	2.06742
MRPL14	3.80377	1.58994
RAET1E-AS1	3.72374	1.53378
MIR3165	4.60095	2.14709
TMEM63B	3.28213	1.22259
PRKCD	2.64401	0.775162
CRYAA	3.13341	1.11365
S100A13	3.38525	1.28972
ZNF526	5.85653	3.01866
ANXA9	3.06781	1.06212
DNMT3L	2.68977	0.796524
MIR150	3.09469	1.0793
LINC02265	4.08837	1.77195
MAP2K3	3.77104	1.54939
DCST1-AS1	2.99059	1.0032
CIAO1	2.95466	0.974745
ACTN1-AS1	3.68888	1.48555
KHK	3.6306	1.44459
S1PR4	2.60077	0.723525
LINC01910	4.33431	1.93405
LINC00239	3.48065	1.33637
KIF22	4.55833	2.0901
C6orf132	3.00308	0.997145
TIMP1	3.91229	1.63319
KLC1	3.22698	1.15257
ZNF580	3.7664	1.52974
GSEC	2.47922	0.623468
ISG20	3.16835	1.10369
MIGA2	4.1004	1.75351
SNORD25	4.84935	2.27419
C14orf159	3.8483	1.57115
SNORD3J	3.98967	1.66802
EPHB4	2.897	0.900452
PGS1	3.11857	1.05543
SERPINE1	2.94647	0.934831
LPIN1	3.28674	1.16852
TSEN54	3.24952	1.14183
ZNF517	3.65855	1.42751
NAXD	4.13696	1.76219
TYROBP	3.60692	1.39108
PLIN3	4.46639	1.99111
CIB3	4.80556	2.22274
GEMIN7	4.73679	2.17197
ATP6V0C	2.7853	0.805339
HKDC1	3.29074	1.1583
SOCS1	3.6286	1.39352
RBCK1	4.95236	2.31781
CTTN	5.14371	2.44984
CDC42EP4	2.89947	0.878077
SNORD145	3.19006	1.07794
LINC02332	4.10391	1.71724
ARHGEF39	3.88428	1.56345
RAD23A	4.09095	1.70766
STIP1	4.31574	1.86287
ARRDC1-AS1	3.57104	1.33998
EPOR	4.78057	2.18435
TNFAIP2	3.34845	1.18132
EHMT1	3.4401	1.2449
PGPEP1	4.7036	2.12869
SPATA20	4.09771	1.70273
LINC01503	3.2497	1.1072
FAM102B	5.14179	2.4259
C1orf228	3.24469	1.09837
PIP5KL1	3.33413	1.16093
STK4-AS1	5.31339	2.5446
CALR	3.66112	1.37846
MIR330	5.74234	2.83437
DDX47	4.20825	1.75838
GRAMD1A	3.51328	1.26667
PCBP1	4.35492	1.85425
MAP1LC3B	3.62181	1.34099
RPEL1	3.65979	1.361
EHBP1L1	3.00386	0.899278
MIR6791	2.94101	0.852468
ABCC1	4.96132	2.26295
MIEF2	4.0256	1.60692
ITPRIPL2	4.88581	2.20836
TRIP10	3.02708	0.903922
SNORA74D	4.06953	1.63301
TRAFD1	5.74328	2.80263
FAM45A	4.43299	1.88562
MIR4513	3.55786	1.2731
TLE6	4.35181	1.82859
CBY3	4.53457	1.95522
ADAMTS13	5.04379	2.30939
TP53INP2	3.87857	1.49202
RAB3D	3.58189	1.28352
CLIC4	3.42457	1.1691
MIR4729	3.86949	1.47294
PNPO	4.24923	1.73818
MIR7846	3.37396	1.1243
TNFRSF1B	3.37396	1.12407
S100A2	2.66377	0.626603
S100P	3.30776	1.07714
TNK2-AS1	4.04857	1.59007
CTNNA1	5.10587	2.32827
PPM1M	3.7461	1.37478
GALT	3.37032	1.11046
ALDH1B1	3.89658	1.46901
RIPOR1	3.92425	1.48731
C10orf95	4.20369	1.68244
VAMP5	3.45072	1.15523
NDST1-AS1	4.31766	1.76126
RHOF	4.16679	1.65279
EML2-AS1	5.84956	2.82997
DNAJB2	3.71547	1.33054
CCT6A	5.62658	2.66765
NDST1	4.021	1.544
ITGA3	3.14446	0.930305
SCYL1	3.39345	1.09271
GTPBP4	4.6277	1.95622
LINC00857	4.05456	1.55275
USHBP1	3.04398	0.845626
ST3GAL4	4.28855	1.71645
SLC25A42	3.91488	1.45432
JUNB	2.81352	0.679494
LINC00884	4.00495	1.51309
TRAF2	3.61794	1.24142
SH2D6	3.78478	1.35806
STK4	5.55706	2.59455
MIR4648	2.79123	0.649822
DAG1	3.28107	0.990477
C19orf33	4.81481	2.05988
LINC00677	3.48008	1.12434
UVRAG	5.75975	2.7184
MIR4479	3.68388	1.2654
RSG1	4.79884	2.03763
UBALD2	3.99018	1.46928
MPI	4.8765	2.08675
TMA7	3.94863	1.43208
PTAFR	4.84094	2.0563
MIR4734	4.22663	1.62604
SNHG15	4.4956	1.81411
CEBPB-AS1	5.05066	2.20032
LINC01011	3.69696	1.25278
NANOS3	4.35423	1.71214
MIR641	4.24258	1.63187
PLOD1	4.98393	2.14967
SH2B3	4.9226	2.10556
LINC01585	3.89303	1.38333
GRK6	4.60801	1.88096
KCND1	4.34132	1.68764
AFF1-AS1	4.88587	2.06418
AHDC1	4.11958	1.52798
PIGV	3.70625	1.23876
ZDHHC18	4.65724	1.90345
FURIN	3.22803	0.903407
MIR6515	4.07969	1.4988
CLIC3	3.85599	1.33921
ZNF775	4.70835	1.93322
IER3	3.80992	1.29219
SLC25A25-AS1	5.43678	2.43037
MIR6510	3.66788	1.18473
LINC01485	4.60988	1.8434
MAST3	5.3841	2.38108
CREB3L1	4.01887	1.42342
ACSF2	4.36635	1.66442
LINC01714	4.28156	1.60294
FPGS	4.33637	1.64112
TMEM134	4.54159	1.78141
KRT18	3.32099	0.927095
VDAC2	4.97757	2.08491
IL1R1	4.02039	1.41059
BAD	4.43508	1.6987
TMEM37	4.0509	1.42796
MPRIP	5.52362	2.45705
LRRC61	5.23049	2.25056
HSD17B14	5.33017	2.31466
CCM2	5.11678	2.16397
ABALON	5.0304	2.10153
ORAI1	4.62789	1.81863
MIR6513	3.3963	0.952059
TTC39A-AS1	4.50797	1.72432
MBLAC1	5.36608	2.3219
AKT1S1	5.16484	2.17947
MCM2	5.23697	2.22858
UPP1	4.01436	1.3726
MAP7D1	3.59669	1.07986
RPS16	3.98835	1.35125
MIR4496	3.8439	1.24699
SERPINB9P1	3.60601	1.07732
RHOD	3.96248	1.32312
SOCS3	3.57632	1.0512
MYEOV	4.36628	1.60175
SNORA14A	4.41155	1.63323
SLC35G6	4.40484	1.62725
MIR4999	5.15946	2.15406
DRAP1	3.68758	1.11699
MIR8085	3.75098	1.15956
HSPB1	5.56911	2.42984
FAM46B	3.62141	1.06684
MIR3193	5.44408	2.33181
USP3	4.90486	1.95399
TSPAN15	4.80605	1.86596
CDHR2	4.91965	1.9414
ASXL1	5.08445	2.05086
LY6E	4.07388	1.32784
KRT7-AS	3.40112	0.854107
CLEC16A	4.6987	1.76112
MIR4669	3.3113	0.788725
MAPK13	4.40616	1.55416
KSR1	4.59731	1.66946
PITHD1	5.53698	2.32665
OLMALINC	4.48127	1.58328
CEBPB	4.75645	1.77293
TEKT5	5.24626	2.10873
MLLT6	4.84726	1.82846
NIT1	5.0884	1.99307
KCNN4	4.26635	1.41708
SNORA9	5.52715	2.28758
MIR4645	3.996	1.19974
CEACAM16	5.79462	2.4571
TMEM268	4.96379	1.87468
TRIB3	5.68699	2.36285
IL17RE	4.39448	1.4565
DUSP1	4.74698	1.69727
ALDH3B1	3.69952	0.961581
MIR3189	6.27148	2.76001
ZNF688	7.02163	3.28241
ARMC5	4.54531	1.54937
MIR4425	4.53843	1.52925
EHD1	3.36903	0.68151
CARD19	4.24734	1.28992
TGM2	5.40899	2.10053
TPM4	4.52991	1.48274
ZFP36	3.9178	1.05062
C11orf86	6.68231	2.98
GPR108	5.03007	1.80664
LINC01693	4.97734	1.7468
MIR138-2	4.89864	1.67541
LINC02205	4.30704	1.25866
MT2A	5.1702	1.86245
SLC2A1-AS1	4.82497	1.61309
SEMA4B	4.82278	1.61024
CDC42EP2	4.76849	1.55257
B3GNT3	4.76508	1.54767
ARID5A	4.88718	1.62381
ABCC2	4.98397	1.68803
MIR4692	5.23799	1.85855
IKBKB	5.03172	1.70908
SPTBN4	4.77534	1.5169
MIR7976	5.50457	2.0157
CHST12	5.29569	1.86549
PRDX2	5.23912	1.8232
C17orf99	4.22256	1.10716
LINC01816	5.8222	2.22338
JUND	5.29655	1.84039
IKBKG	4.88898	1.55384
LINC01843	4.60694	1.33797
ETFB	4.88156	1.5285
ZNF444	6.20156	2.43422
GDF15	6.82711	2.87011
MIR3188	5.00398	1.59261
KRT19	5.04534	1.61876
HM13-AS1	4.9197	1.53085
UBXN11	4.48292	1.22377
DDA1	5.69288	2.04298
SPG7	5.60348	1.95714
LGI4	4.63812	1.25855
ADGRG1	5.12083	1.59114
SLC16A5	5.10732	1.54997
EPB41	4.96783	1.44749
RPL13AP20	5.6499	1.89612
MIR4505	4.50035	1.0856
EEF1G	5.37669	1.63253
CLDN4	5.32719	1.58867
MIR5684	4.52239	1.0252
CSK	5.39531	1.62748
DLGAP4	5.4272	1.63861
FRMD8	5.28095	1.53571
SSBP4	5.42107	1.59669
DNAJB12	5.34351	1.54106
MALAT1	5.29781	1.50556
BCL3	5.61962	1.71097
MIR326	5.82765	1.84661
LINC00885	6.25669	2.13581
CITED4	6.42289	2.21805
SPINK4	5.49279	1.56313
LTBR	5.08554	1.26347
SLC12A3	5.90742	1.79616
NAGLU	7.1591	2.66099
HS1BP3-IT1	5.10381	1.21037
NUBP1	7.21515	2.62682
SYS1-DBNDD2	8.0138	3.18551
BCL2L1	7.46206	2.75991
LMTK3	6.07232	1.73782
MIR6887	5.74804	1.45792
LINC00243	6.54832	1.94672
LINC01270	6.72792	2.05427
SLC35F6	6.67928	1.92521
GSN-AS1	6.62796	1.82022
SYS1	8.99198	3.46872
GPI	7.08534	2.10255
ACBD4	6.49404	1.62917
GPX4	7.0559	1.96111
LINC01629	7.3575	1.7792
HCG20	8.12954	2.19825
GSN	7.90574	2.02585
LINC01970	8.53876	2.44734
LINC00963	8.08655	2.06226
ID3	9.08148	2.48656
RNF213	11.3566	2.78516
