# Supplementary material for: Retroelement-Linked H3K4me1 Histone Tags Uncover Regulatory Evolution Trends of Gene Enhancers and Feature Quickly Evolving Molecular Processes in Human Physiology
Source: Cells. 2019 Oct 8;8(10):1219. doi: 10.3390/cells8101219 (PMC6830109; doi:10.3390/cells8101219)
Supplement: Supplementary file 1 [file cells-08-01219-s001.zip › cells-590484-SI/supplementary/Supplementary6.xlsx]

## Sheet: GM12878
path_name	PII	NPII
biocarta__U_00DF_arrestins_in_gpcr_desensitization_Main_Pathway	1.14409839525	1.1348681849397
biocarta_acetylation_and_deacetylation_of_rela_in_nucleus_Main_Pathway	1.2856870425	1.19937802252115
biocarta_actions_of_nitric_oxide_in_the_heart_Main_Pathway	1.08009117571053	0.857283942104179
biocarta_activation_of_camp_dependent_protein_kinase_pka_Main_Pathway	0.942127882962963	1.01501829078581
biocarta_activation_of_csk_by_camp_dependent_protein_kinase_inhibits_signaling_through_the_t_cell_receptor_Main_Pathway	1.13963624094872	0.953062589991526
biocarta_activation_of_pkc_through_g_protein_coupled_receptors_Main_Pathway	1.38049881672727	1.19891513062386
biocarta_activation_of_pkc_through_g_protein_coupled_receptors_Pathway_.secretion.	0.64765207975	0.647478219869618
biocarta_adp_ribosylation_factor_Main_Pathway	1.24447640348	1.08866930927822
biocarta_agrin_in_postsynaptic_differentiation_Main_Pathway	1.0898194527561	1.00730663764537
biocarta_ahr_signal_transduction_Main_Pathway	1.736835345	1.11455667764459
biocarta_akap95_role_in_mitosis_and_chromosome_dynamics_Main_Pathway	1.09416719530769	1.37425239848596
biocarta_akap95_role_in_mitosis_and_chromosome_dynamics_Pathway_.mitotic_chromosome_condensation.	1.09416719530769	1.37425239848596
biocarta_akap95_role_in_mitosis_and_chromosome_dynamics_Pathway_.mitotic_chromosome_decondensation.	1.09416719530769	1.37425239848596
biocarta_akt_signaling_Main_Pathway	0.958393132933333	0.957156016056965
biocarta_akt_signaling_Pathway_.Pathway_protein_ubiquitination_of_CHUK.	1.35053786875	0.882535283283026
biocarta_akt_signaling_Pathway_.apoptosis.	1.13782238	1.04466282563851
biocarta_akt_signaling_Pathway_.cell_survival.	1.13782238	1.04466282563851
biocarta_alk_in_cardiac_myocytes_Main_Pathway	0.948812821954545	0.91471416710539
biocarta_alternative_complement_Main_Pathway	0.769289690222222	0.929280326303854
biocarta_angiotensin_ii_mediated_activation_of_jnk_pathway_via_pyk2_dependent_signaling_Main_Pathway	1.15903749514286	0.876627485360529
biocarta_apoptotic_signaling_in_response_to_dna_damage_Main_Pathway	1.17681071063636	1.122087921429
biocarta_apoptotic_signaling_in_response_to_dna_damage_Pathway_.apoptosis.	1.17681071063636	1.122087921429
biocarta_aspirin_blocks_signaling_pathway_involved_in_platelet_activation_Main_Pathway	1.2547357232	0.881577819538237
biocarta_aspirin_blocks_signaling_pathway_involved_in_platelet_activation_Pathway_.vasoconstriction.	1.25924313954545	0.841197018555977
biocarta_atm_signaling_Main_Pathway	0.690304746214286	0.971976234669203
biocarta_atm_signaling_Pathway_.DNA_repair.	0.611126378714286	0.931303050754601
biocarta_atm_signaling_Pathway_.Pathway_protein_ubiquitination_of_ATM.	0.362490300333333	1.15486712274841
biocarta_atm_signaling_Pathway_.apoptosis.	0.559067085833333	0.951999120978299
biocarta_attenuation_of_gpcr_signaling_Main_Pathway	0.474223868153846	0.490873217200064
biocarta_b_cell_survival_Main_Pathway	0.752093641090909	0.84348697614684
biocarta_b_cell_survival_Pathway_.apoptosis.	0.61262825325	0.697920258174293
biocarta_b_cell_survival_Pathway_.cell_proliferation.	1.01448966166667	0.995302099725946
biocarta_basic_mechanism_of_action_of_ppara_pparb_d_and_pparg_and_effects_on_gene_expression_Main_Pathway	0.98516708	0.90129075795789
biocarta_basic_mechanisms_of_sumoylation_Main_Pathway	0.4851168345	0.600661865669613
biocarta_basic_mechanisms_of_sumoylation_Pathway_.protein_modification_process.	0.4851168345	0.600661865669613
biocarta_bcr_signaling_Main_Pathway	1.27560533103333	1.00149969718478
biocarta_bcr_signaling_Pathway_.re_entry_into_mitotic_cell_cycle.	1.25897282966667	0.971557112667472
biocarta_bioactive_peptide_induced_signaling_Main_Pathway	0.72654827675	0.877049295952594
biocarta_bone_remodeling_Main_Pathway	1.13703275842857	0.986583867111507
biocarta_bone_remodeling_Pathway_.Pathway_protein_ubiquitination_of_CHUK.	1.27641505383333	0.985745298459527
biocarta_bone_remodeling_Pathway_.osteoclast_differentiation.	1.434377357	0.978699964461898
biocarta_brca1_dependent_ub_ligase_activity_Main_Pathway	0.9168981615	0.673222453962676
biocarta_ca_calmodulin_dependent_protein_kinase_activation_Main_Pathway	1.14179865	1.06721877616331
biocarta_calcium_signaling_by_hbx_of_hepatitis_b_virus_Main_Pathway	1.42638632266667	1.01072902243955
biocarta_calcium_signaling_by_hbx_of_hepatitis_b_virus_Pathway_.viral_genome_replication.	1.12116067575	0.998127707546415
biocarta_caspase_cascade_in_apoptosis_Main_Pathway	1.06185622911111	0.929205831223853
biocarta_caspase_cascade_in_apoptosis_Pathway_.Pathway_degradation_of_CASP1_CASP3_CASP4_CASP10_GZMB.	0.964994806777778	1.32400894570688
biocarta_cd40l_signaling_Main_Pathway	0.739036021571429	0.677739050492574
biocarta_cd40l_signaling_Pathway_.Pathway_protein_ubiquitination_of_TNFAIP3_MAP3K1_MAP4K4.	0.739036021571429	0.677739050492574
biocarta_cdc25_and_chk1_regulatory_pathway_in_response_to_dna_damage_Main_Pathway	0.944627846666667	1.03915091102287
biocarta_cdk_regulation_of_dna_replication_Main_Pathway	1.0510433334375	0.691835377681499
biocarta_cell_cycle_g1_s_check_point_Main_Pathway	1.27296377666667	1.02715534335855
biocarta_cell_cycle_g2_m_checkpoint_Main_Pathway	1.0318389669375	0.839782216335127
biocarta_cell_cycle_g2_m_checkpoint_Pathway_.DNA_repair.	0.457798648	1.47323645679085
biocarta_cell_to_cell_adhesion_signaling_Main_Pathway	1.1041067205	0.695886354072515
biocarta_cell_to_cell_adhesion_signaling_Pathway_.cell_cell_adhesion.	1.1041067205	0.695886354072515
biocarta_cell_to_cell_adhesion_signaling_Pathway_.cell_migration.	1.1041067205	0.695886354072515
biocarta_ceramide_signaling_Main_Pathway	1.30128394674194	1.13141496509215
biocarta_ceramide_signaling_Pathway_.Pathway_protein_ubiquitination_of_CHUK.	1.44974881458333	1.11115015028686
biocarta_chaperones_modulate_interferon_signaling_Main_Pathway	1.5919513915	1.2231274234943
biocarta_chaperones_modulate_interferon_signaling_Pathway_.Pathway_protein_ubiquitination_of_DNAJA3.	1.1186438986	0.972954558985757
biocarta_chaperones_modulate_interferon_signaling_Pathway_.apoptosis.	2.2574140525	1.01511612084142
biocarta_chrebp_regulation_by_carbohydrates_and_camp_Main_Pathway	0.909045457973684	0.99889092719718
biocarta_chromatin_remodeling_by_hswi_snf_atp_dependent_complexes_Main_Pathway	1.27044699906667	1.24007184416855
biocarta_chromatin_remodeling_by_hswi_snf_atp_dependent_complexes_Pathway_.chromatin_remodeling.	1.86379588666667	1.22491536828748
biocarta_control_of_skeletal_myogenesis_by_hdac_and_calcium_calmodulin_dependent_kinase_camk__Main_Pathway	0.617418322428572	0.474536436706852
biocarta_ctcf_first_multivalent_nuclear_factor_Main_Pathway	1.319889769	1.38169813159482
biocarta_cxcr4_signaling_Main_Pathway	0.815939856	0.896513071637331
biocarta_cycling_of_ran_in_nucleocytoplasmic_transport_Main_Pathway	2.29179218685714	1.6293250116172
biocarta_cyclins_and_cell_cycle_regulation_Main_Pathway	1.5650768786087	0.967115927192389
biocarta_cystic_fibrosis_transmembrane_conductance_regulator_cftr_and_beta_2_adrenergic_receptor_b2ar_Main_Pathway	0.9259471449	0.846929315177703
biocarta_d4gdi_signaling_Main_Pathway	1.28865381366667	1.09134359270445
biocarta_d4gdi_signaling_Pathway_.apoptosis.	1.28865381366667	1.09134359270445
biocarta_deregulation_of_cdk5_in_alzheimers_disease_Main_Pathway	1.0294097988	1.14122686057961
biocarta_deregulation_of_cdk5_in_alzheimers_disease_Pathway_.apoptosis.	1.0294097988	1.14122686057961
biocarta_double_stranded_rna_induced_gene_expression_Main_Pathway	1.1204359076	0.935373939473993
biocarta_double_stranded_rna_induced_gene_expression_Pathway_.Pathway_protein_ubiquitination_of_CHUK.	1.283365395	1.00311873067156
biocarta_double_stranded_rna_induced_gene_expression_Pathway_.translational_initiation.	1.005468554	0.791700272480954
biocarta_downregulated_of_mta_3_in_er_negative_breast_tumors_Main_Pathway	1.58431544033333	1.47955234492384
biocarta_e2f1_destruction_Main_Pathway	1.43845251883333	1.51799554270174
biocarta_egf_signaling_Main_Pathway	0.8874269091	0.733392935630474
biocarta_endocytotic_role_of_ndk_phosphins_and_dynamin_Main_Pathway	1.37864752625	1.01275936661189
biocarta_endocytotic_role_of_ndk_phosphins_and_dynamin_Pathway_.endocytosis.	0.9870865208	0.816333264643932
biocarta_epo_signaling_Main_Pathway	1.16891138909091	0.890442304440017
biocarta_erk1_erk2_mapk_signaling_Main_Pathway	1.39403154695238	0.967259005662649
biocarta_erk_and_pi_3_kinase_are_necessary_for_collagen_binding_in_corneal_epithelia_Main_Pathway	0.904674150666666	0.703193732282878
biocarta_erk_and_pi_3_kinase_are_necessary_for_collagen_binding_in_corneal_epithelia_Pathway_.actin_filament_stabilization.	0.58176587025	0.696542631801877
biocarta_erk_and_pi_3_kinase_are_necessary_for_collagen_binding_in_corneal_epithelia_Pathway_.cell_matrix_adhesion.	0.94493846155	0.691594605513948
biocarta_eukaryotic_protein_translation_Main_Pathway	1.02306096564286	1.01098404401612
biocarta_extrinsic_prothrombin_activation_Main_Pathway	1.33103100515385	0.88899946270793
biocarta_fas_signaling_pathway_cd95__Main_Pathway	0.906166016916667	0.900598060626015
biocarta_fc_epsilon_receptor_i_signaling_in_mast_cells_Main_Pathway	0.997551855153846	0.851266435225828
biocarta_fc_epsilon_receptor_i_signaling_in_mast_cells_Pathway_.acid_secretion.	0.576628777	0.974212207487135
biocarta_fc_epsilon_receptor_i_signaling_in_mast_cells_Pathway_.degranulation.	0.6742335512	0.762725390572912
biocarta_fmlp_induced_chemokine_gene_expression_in_hmc_1_cells_Main_Pathway	1.06912013522222	0.957180766815975
biocarta_fmlp_induced_chemokine_gene_expression_in_hmc_1_cells_Pathway_.Pathway_degradation_of_PRKCA.	0.576503620857143	0.612128108490048
biocarta_g_protein_signaling_through_tubby_proteins_Main_Pathway	1.4544744095	1.14163756342573
biocarta_g_secretase_mediated_erbb4_signaling_Main_Pathway	0.768722220625	0.821735765515819
biocarta_gamma_aminobutyric_acid_receptor_life_cycle_Main_Pathway	1.95818168116667	1.1013026793275
biocarta_granzyme_a_mediated_apoptosis_Main_Pathway	1.824315266625	1.6430155598399
biocarta_granzyme_a_mediated_apoptosis_Pathway_.DNA_fragmentation_during_apoptosis.	2.297515239	1.67762965944278
biocarta_granzyme_a_mediated_apoptosis_Pathway_.DNA_repair.	2.297515239	1.67762965944278
biocarta_granzyme_a_mediated_apoptosis_Pathway_.Pathway_degradation_of_GZMB.	2.24189657933333	1.93423122715389
biocarta_granzyme_a_mediated_apoptosis_Pathway_.Pathway_regulation_of_transcription_via_SET_ANP32A_APEX1.	2.297515239	1.67762965944278
biocarta_growth_hormone_signaling_Main_Pathway	0.690017904842105	0.74494917354816
biocarta_hiv_1_nef_negative_effector_of_fas_and_tnf_Main_Pathway	1.0657042557037	0.967744746793305
biocarta_hiv_1_nef_negative_effector_of_fas_and_tnf_Pathway_.Pathway_degradation_of_CASP8_BIRC2_APAF1.	0.889945013833333	0.983178728109265
biocarta_hiv_1_nef_negative_effector_of_fas_and_tnf_Pathway_.Pathway_protein_ubiquitination_of_CHUK.	1.31255339792308	0.969520391702704
biocarta_hop_pathway_in_cardiac_development_Main_Pathway	0.872111203	0.81149346503093
biocarta_hop_pathway_in_cardiac_development_Pathway_.cell_differentiation.	0.872111203	0.81149346503093
biocarta_hop_pathway_in_cardiac_development_Pathway_.cell_proliferation.	0.872111203	0.81149346503093
biocarta_how_does_salmonella_hijack_a_cell_Main_Pathway	1.08678305881818	1.30837642209318
biocarta_how_does_salmonella_hijack_a_cell_Pathway_.lamellipodium_assembly.	1.08678305881818	1.30837642209318
biocarta_how_progesterone_initiates_the_oocyte_maturation_Main_Pathway	0.559172071909091	0.640106861004285
biocarta_how_progesterone_initiates_the_oocyte_maturation_Pathway_.oocyte_maturation.	0.34441091725	0.464946850719898
biocarta_human_cytomegalovirus_and_map_kinase_pathways_Main_Pathway	1.11951468213333	1.06467073770508
biocarta_hypoxia_and_p53_in_the_cardiovascular_system_Main_Pathway	1.51193511184615	1.09944162232696
biocarta_hypoxia_inducible_factor_in_the_cardivascular_system_Main_Pathway	1.8174850562	1.17300370115121
biocarta_ifn_alpha_signaling_Main_Pathway	0.70776403675	1.09866980491042
biocarta_ifn_gamma_signaling_Main_Pathway	0.7965123032	1.31658183045784
biocarta_igf_1_signaling_Main_Pathway	1.1512186456	0.958026045296349
biocarta_il12_and_stat4_dependent_signaling_pathway_in_th1_development_Main_Pathway	0.643636651444444	0.934514437392165
biocarta_il22_soluble_receptor_signaling_Main_Pathway	1.308618125	1.05183545342636
biocarta_il_2_receptor_beta_chain_in_t_cell_activation_Main_Pathway	1.0608315917619	0.856066535734647
biocarta_il_2_receptor_beta_chain_in_t_cell_activation_Pathway_.apoptosis.	0.772210001666667	0.792846157314136
biocarta_il_2_receptor_beta_chain_in_t_cell_activation_Pathway_.cell_proliferation.	0.978060103466667	0.713272531793363
biocarta_il_2_signaling_Main_Pathway	0.675357769076923	0.636368981080584
biocarta_il_3_signaling_Main_Pathway	1.1862862769	0.765547500165243
biocarta_il_4_signaling_Main_Pathway	1.65395823233333	0.753671489411069
biocarta_il_4_signaling_Pathway_.G1_phase_of_mitotic_cell_cycle.	1.091635189	0.60588774991843
biocarta_il_4_signaling_Pathway_.cell_proliferation.	1.1826199585	0.840498102908184
biocarta_il_4_signaling_Pathway_.cell_survival.	1.37430617028571	0.942963205732186
biocarta_il_6_signaling_Main_Pathway	0.799129964	0.699442043824949
biocarta_il_7_signal_transduction_Main_Pathway	0.716934573357143	0.735876719704487
biocarta_il_7_signal_transduction_Pathway_.cell_proliferation.	0.502708392375	0.681578901107524
biocarta_il_7_signal_transduction_Pathway_.cell_survival.	1.008118073	0.886804651350484
biocarta_inactivation_of_gsk3_by_akt_causes_accumulation_of_b_catenin_in_alveolar_macrophages_Main_Pathway	1.118130551	1.01015765945546
biocarta_inactivation_of_gsk3_by_akt_causes_accumulation_of_b_catenin_in_alveolar_macrophages_Pathway_.Pathway_protein_ubiquitination_of_CHUK.	1.53447767	1.15787186593704
biocarta_induction_of_apoptosis_through_dr3_and_dr4_5_death_receptors_Main_Pathway	1.20674350138889	0.931234875507873
biocarta_induction_of_apoptosis_through_dr3_and_dr4_5_death_receptors_Pathway_.Pathway_degradation_of_CASP3_CASP10_CASP10.	1.12303233016667	0.998772086870506
biocarta_induction_of_apoptosis_through_dr3_and_dr4_5_death_receptors_Pathway_.apoptosis.	1.24813800570588	0.922456449492298
biocarta_influence_of_ras_and_rho_proteins_on_g1_to_s_transition_Main_Pathway	1.13518954878571	1.03256371041394
biocarta_influence_of_ras_and_rho_proteins_on_g1_to_s_transition_Pathway_.Pathway_protein_ubiquitination_of_CHUK.	1.4463824918	1.07831589923628
biocarta_inhibition_of_cellular_proliferation_by_gleevec_Main_Pathway	1.11597579565	0.974229979237839
biocarta_inhibition_of_matrix_metalloproteinases_Main_Pathway	2.0444994516	1.38477162372157
biocarta_inhibition_of_matrix_metalloproteinases_Pathway_.Pathway_degradation_of_RECK_TIMP4_MMP14_TIMP2_TIMP1_TIMP3.	2.0444994516	1.38477162372157
biocarta_insulin_signaling_Main_Pathway	0.737373823181818	0.641922349326416
biocarta_integrin_signaling_Main_Pathway	1.06989834868182	0.789251028595217
biocarta_internal_ribosome_entry_Main_Pathway	1.13059416688889	1.05739369005593
biocarta_internal_ribosome_entry_Pathway_.translational_initiation.	1.13059416688889	1.05739369005593
biocarta_keratinocyte_differentiation_Main_Pathway	1.20759059868085	0.919282284380314
biocarta_keratinocyte_differentiation_Pathway_.Pathway_protein_ubiquitination_of_CHUK.	1.55535789722222	1.12913966798498
biocarta_keratinocyte_differentiation_Pathway_.apoptosis.	0.877556014818182	0.798266525138061
biocarta_keratinocyte_differentiation_Pathway_.keratinocyte_differentiation.	1.1568097147	0.88885210144217
biocarta_lck_and_fyn_tyrosine_kinases_in_initiation_of_tcr_activation_Main_Pathway	1.7265173535	0.960646266001155
biocarta_lissencephaly_gene_lis1_in_neuronal_migration_and_development_Main_Pathway	0.875685851470588	0.961141428801247
biocarta_lissencephaly_gene_lis1_in_neuronal_migration_and_development_Pathway_.negative_regulation_of_microtubule_depolymerization.	1.288295411875	1.0594096564485
biocarta_lissencephaly_gene_lis1_in_neuronal_migration_and_development_Pathway_.retrograde_axon_cargo_transport.	0.715449765818182	0.981830808575636
biocarta_map_kinase_inactivation_of_smrt_corepressor_Main_Pathway	0.98119147375	0.709346618584137
biocarta_mapkinase_signaling_Main_Pathway	1.00021136882353	0.92054301400027
biocarta_mcalpain_and_friends_in_cell_motility_Main_Pathway	0.991837336571428	0.73764849529437
biocarta_mcalpain_and_friends_in_cell_motility_Pathway_.cell_migration.	0.729785840285714	0.640181098819145
biocarta_mechanism_of_acetaminophen_activity_and_toxicity_Main_Pathway	1.85551282133333	1.71030885964694
biocarta_mechanism_of_acetaminophen_activity_and_toxicity_Pathway_.fever.	4.35410478	2.7849792106177
biocarta_mechanism_of_acetaminophen_activity_and_toxicity_Pathway_.inflammatory_response.	4.35410478	2.7849792106177
biocarta_mechanism_of_acetaminophen_activity_and_toxicity_Pathway_.platelet_activation.	4.35410478	2.7849792106177
biocarta_mechanism_of_acetaminophen_activity_and_toxicity_Pathway_.prostaglandin_biosynthetic_process.	4.35410478	2.7849792106177
biocarta_mechanism_of_protein_import_into_the_nucleus_Main_Pathway	1.6686872214	1.34169067687837
biocarta_mechanisms_of_transcriptional_repression_by_dna_methylation_Main_Pathway	1.14349536992857	0.947167723937389
biocarta_mechanisms_of_transcriptional_repression_by_dna_methylation_Pathway_.histone_deacetylation.	1.14349536992857	0.947167723937389
biocarta_melanocyte_development_and_pigmentation_Main_Pathway	1.7385277981	1.63188863258928
biocarta_mets_affect_on_macrophage_differentiation_Main_Pathway	0.7370335224	0.70702269338541
biocarta_mets_affect_on_macrophage_differentiation_Pathway_.RNA_processing.	0.245146875	0.845254586134357
biocarta_multi_step_regulation_of_transcription_by_pitx2_Main_Pathway	1.16472279331818	0.962878253039858
biocarta_multiple_antiapoptotic_pathways_from_igf_1r_signaling_lead_to_bad_phosphorylation_Main_Pathway	1.29998108244444	0.924305117250526
biocarta_multiple_antiapoptotic_pathways_from_igf_1r_signaling_lead_to_bad_phosphorylation_Pathway_.apoptosis.	1.5143514142	1.48499110240075
biocarta_multiple_antiapoptotic_pathways_from_igf_1r_signaling_lead_to_bad_phosphorylation_Pathway_.cell_growth_and_or_maintenance.	1.5143514142	1.48499110240075
biocarta_nerve_growth_factor_pathway_ngf__Main_Pathway	1.20794077688235	1.00598175693606
biocarta_nf_kb_signaling_Main_Pathway	1.1465554391	1.12301581927527
biocarta_nf_kb_signaling_Pathway_.Pathway_protein_ubiquitination_of_CHUK.	1.20041199535294	1.11858409972851
biocarta_nfat_and_hypertrophy_of_the_heart__Main_Pathway	1.11589084105556	0.864730889143125
biocarta_nfkb_activation_by_nontypeable_hemophilus_influenzae_Main_Pathway	1.47579799293333	1.16258045800003
biocarta_nfkb_activation_by_nontypeable_hemophilus_influenzae_Pathway_.Pathway_protein_ubiquitination_of_CHUK.	1.0977769452	1.17564029535394
biocarta_nitric_oxide_signaling_Main_Pathway	0.656650900736842	0.720885925986637
biocarta_no2_dependent_il_12_pathway_in_nk_cells_Main_Pathway	0.726909776	1.19374481857766
biocarta_no2_dependent_il_12_pathway_in_nk_cells_Pathway_.interleukin_12_biosynthetic_process.	1.309281832	2.61437993453588
biocarta_nuclear_receptors_coordinate_the_activities_of_chromatin_remodeling_complexes_and_coactivators_to_facilitate_initiation_of_transcription_in_carcinoma_cells_Main_Pathway	1.012296109625	1.17129786069431
biocarta_opposing_roles_of_aif_in_apoptosis_and_cell_survival_Main_Pathway	1.608374825	1.555523143373
biocarta_opposing_roles_of_aif_in_apoptosis_and_cell_survival_Pathway_.DNA_fragmentation_during_apoptosis.	1.608374825	1.555523143373
biocarta_opposing_roles_of_aif_in_apoptosis_and_cell_survival_Pathway_.removal_of_superoxide_radicals.	1.608374825	1.555523143373
biocarta_overview_of_telomerase_rna_component_gene_hterc_transcriptional_regulation_Main_Pathway	1.43352781171429	1.23737017121625
biocarta_oxidative_stress_induced_gene_expression_via_nrf2_Main_Pathway	1.16958475009091	1.03372825701759
biocarta_p38_mapk_signaling_Main_Pathway	1.14168707841379	1.03933274558307
biocarta_p53_signaling_Main_Pathway	1.53439440518182	1.13048389584226
biocarta_pdgf_signaling_Main_Pathway	1.02743093026923	0.865756007609744
biocarta_pelp1_modulation_of_estrogen_receptor_activity_Main_Pathway	2.52227303	1.1181570471393
biocarta_phospholipids_as_signalling_intermediaries_Main_Pathway	0.91083851525	0.81213878584196
biocarta_phospholipids_as_signalling_intermediaries_Pathway_.actin_filament_organization.	1.2548684647	1.02001726112376
biocarta_phospholipids_as_signalling_intermediaries_Pathway_.cell_proliferation.	1.23778066025	1.24132304087995
biocarta_phospholipids_as_signalling_intermediaries_Pathway_.cell_survival.	1.23778066025	1.24132304087995
biocarta_phospholipids_as_signalling_intermediaries_Pathway_.chemotaxis.	1.2548684647	1.02001726112376
biocarta_phospholipids_as_signalling_intermediaries_Pathway_.lamellipodium_assembly.	1.16646411963636	0.943235801578425
biocarta_phosphorylation_of_mek1_by_cdk5_p35_down_regulates_the_map_kinase_Main_Pathway	1.29292400346154	0.954761009959201
biocarta_pkc_catalyzed_phosphorylation_of_inhibitory_phosphoprotein_of_myosin_phosphatase_Main_Pathway	1.01584362442857	0.938007879836955
biocarta_pkc_catalyzed_phosphorylation_of_inhibitory_phosphoprotein_of_myosin_phosphatase_Pathway_.secretion.	0.922913244714286	0.913847337993219
biocarta_polyadenylation_of_mrna_Main_Pathway	1.275771257875	0.938410174478361
biocarta_prion_Main_Pathway	1.05524284282353	0.889577743485539
biocarta_proteasome_complex_Main_Pathway	1.38075740390476	0.867388884501144
biocarta_proteasome_complex_Pathway_.Pathway_degradation_of_PSMA1.	1.38075740390476	0.867388884501144
biocarta_protein_kinase_a_at_the_centrosome_Main_Pathway	1.0365446505	1.20317991465851
biocarta_pten_dependent_cell_cycle_arrest_and_apoptosis_Main_Pathway	1.8410652442	1.16358531408363
biocarta_pten_dependent_cell_cycle_arrest_and_apoptosis_Pathway_.cell_migration.	2.51429716671429	1.16472792616109
biocarta_pten_dependent_cell_cycle_arrest_and_apoptosis_Pathway_.cell_survival.	1.50038967075	1.25355266264367
biocarta_rac1_cell_motility_signaling_Main_Pathway	1.1556817443125	1.07470466444779
biocarta_rac1_cell_motility_signaling_Pathway_.actin_filament_depolymerization.	0.619610452333333	0.726662217597093
biocarta_rac1_cell_motility_signaling_Pathway_.actin_filament_organization.	1.32729674061905	1.16565689655039
biocarta_rac1_cell_motility_signaling_Pathway_.phosphatidic_acid_metabolic_process.	1.41288784655	1.24092858703947
biocarta_ras_independent_pathway_in_nk_cell_mediated_cytotoxicity_Main_Pathway	1.44051121768182	1.09561904633871
biocarta_ras_independent_pathway_in_nk_cell_mediated_cytotoxicity_Pathway_.positive_regulation_of_natural_killer_cell_mediated_cytotoxicity.	0.549947749333333	0.587564107634071
biocarta_rb_tumor_suppressor_checkpoint_signaling_in_response_to_dna_damage_Main_Pathway	0.973260173375	0.880639732003514
biocarta_regulation_of_bad_phosphorylation_Main_Pathway	1.15589341938095	1.12472284566939
biocarta_regulation_of_bad_phosphorylation_Pathway_.apoptosis.	0.558947618333333	0.690862502816342
biocarta_regulation_of_ck1_cdk5_by_type_1_glutamate_receptors_Main_Pathway	0.736735719782609	0.688748512760963
biocarta_regulation_of_eif2_Main_Pathway	1.37172340136364	1.03917960143448
biocarta_regulation_of_eif_4e_and_p70s6_kinase_Main_Pathway	1.36007249642857	1.08169646719959
biocarta_regulation_of_map_kinase_pathways_through_dual_specificity_phosphatases_Main_Pathway	1.76754065033333	1.66412479656435
biocarta_regulation_of_pgc_1a_Main_Pathway	1.3796381091875	0.872973398422067
biocarta_regulation_of_spermatogenesis_by_crem_Main_Pathway	0.6374694846	0.751645213384904
biocarta_regulation_of_spermatogenesis_by_crem_Pathway_.spermatogenesis.	0.713418821833333	0.825155565850567
biocarta_regulation_of_splicing_through_sam68_Main_Pathway	1.11703684211111	1.13615527483678
biocarta_regulation_of_splicing_through_sam68_Pathway_.negative_regulation_of_cell_growth.	0.767992616857143	0.946030018404239
biocarta_regulation_of_splicing_through_sam68_Pathway_.positive_regulation_of_nuclear_mRNA_splicing_via_spliceosome.	0.767992616857143	0.946030018404239
biocarta_regulation_of_transcriptional_activity_by_pml_Main_Pathway	1.64091306825	0.852466395644008
biocarta_regulation_of_transcriptional_activity_by_pml_Pathway_.negative_regulation_of_cell_proliferation.	1.64091306825	0.852466395644008
biocarta_regulators_of_bone_mineralization_Main_Pathway	1.04849560318182	0.775014489927142
biocarta_repression_of_pain_sensation_by_the_transcriptional_regulator_dream_Main_Pathway	0.802648632846154	0.757777469306229
biocarta_reversal_of_insulin_resistance_by_leptin_Main_Pathway	0.5725031733	0.839117208750696
biocarta_reversal_of_insulin_resistance_by_leptin_Pathway_.fatty_acid_oxidation.	0.5725031733	0.839117208750696
biocarta_rho_cell_motility_signaling_Main_Pathway	1.1939380923871	1.14633506050734
biocarta_rho_cell_motility_signaling_Pathway_.actin_filament_polymerization.	1.23131644108696	1.15482101552817
biocarta_rho_cell_motility_signaling_Pathway_.actin_filament_stabilization.	0.831242012285714	0.860594965932007
biocarta_rho_cell_motility_signaling_Pathway_.focal_adhesion_formation.	0.7622012976	1.2444301337581
biocarta_rho_selective_guanine_exchange_factor_akap13_mediates_stress_fiber_formation_Main_Pathway	0.7935574786	0.785811596101616
biocarta_rna_polymerase_iii_transcription_Main_Pathway	1.09057705014286	0.917527319863114
biocarta_rna_polymerase_iii_transcription_Pathway_.Pathway_transcription_initiation_via_BDP1.	1.09057705014286	0.917527319863114
biocarta_role_of_U_00DF_arrestins_in_the_activation_and_targeting_of_map_kinases_Main_Pathway	1.10173652019231	1.18587694375189
biocarta_role_of_brca1_brca2_and_atr_in_cancer_susceptibility_Main_Pathway	0.923641426357143	1.01244037168642
biocarta_role_of_brca1_brca2_and_atr_in_cancer_susceptibility_Pathway_.DNA_replication_termination.	0.8320896614	1.11148112091517
biocarta_role_of_brca1_brca2_and_atr_in_cancer_susceptibility_Pathway_.Pathway_protein_ubiquitination_of_ATM_BRCA1.	0.802053594	1.14827638692859
biocarta_role_of_brca1_brca2_and_atr_in_cancer_susceptibility_Pathway_.regulation_of_DNA_replication.	0.7403626774	0.827111044891226
biocarta_role_of_egf_receptor_transactivation_by_gpcrs_in_cardiac_hypertrophy_Main_Pathway	1.19674364677778	0.952144168011263
biocarta_role_of_egf_receptor_transactivation_by_gpcrs_in_cardiac_hypertrophy_Pathway_.Pathway_protein_ubiquitination_of_CHUK.	1.1149961638	1.07132892947921
biocarta_role_of_egf_receptor_transactivation_by_gpcrs_in_cardiac_hypertrophy_Pathway_.cell_growth.	0.994808532333333	1.08962696087205
biocarta_role_of_erbb2_in_signal_transduction_and_oncology_Main_Pathway	1.36066953326316	0.986315126733418
biocarta_role_of_erk5_in_neuronal_survival_Main_Pathway	1.18932340079167	0.803969463963105
biocarta_role_of_erk5_in_neuronal_survival_Pathway_.cell_survival.	0.999101309636364	0.703036562741282
biocarta_role_of_erk5_in_neuronal_survival_Pathway_.positive_regulation_of_axon_extension.	1.07413038675	1.01263286418227
biocarta_role_of_mal_in_rho_mediated_activation_of_srf_Main_Pathway	1.16331492977778	1.0694558831132
biocarta_role_of_mef2d_in_t_cell_apoptosis_Main_Pathway	1.54670647445833	0.943334660429408
biocarta_role_of_mef2d_in_t_cell_apoptosis_Pathway_.Pathway_degradation_of_CAPN2.	2.22239022575	1.13154477175882
biocarta_role_of_mitochondria_in_apoptotic_signaling_Main_Pathway	1.2749548979	1.01531033081662
biocarta_role_of_nicotinic_acetylcholine_receptors_in_the_regulation_of_apoptosis_Main_Pathway	0.7874536956875	0.741536629360275
biocarta_role_of_parkin_in_ubiquitin_proteasomal_Main_Pathway	0.8446470005	1.12544600170044
biocarta_role_of_pi3k_subunit_p85_in_regulation_of_actin_organization_and_cell_migration_Main_Pathway	0.929027409875	1.19004565835495
biocarta_role_of_pi3k_subunit_p85_in_regulation_of_actin_organization_and_cell_migration_Pathway_.filopodium_formation.	1.19419501144444	1.53222902035688
biocarta_role_of_pi3k_subunit_p85_in_regulation_of_actin_organization_and_cell_migration_Pathway_.negative_regulation_of_actin_polymerization_and_or_depolymerization.	0.320729846	0.446843238529698
biocarta_role_of_ppar_gamma_coactivators_in_obesity_and_thermogenesis_Main_Pathway	1.0330575332	1.34203773906277
biocarta_role_of_ppar_gamma_coactivators_in_obesity_and_thermogenesis_Pathway_.fat_cell_differentiation.	0.39101643375	0.684598910074086
biocarta_role_of_ran_in_mitotic_spindle_regulation_Main_Pathway	0.785318217875	0.871270338923306
biocarta_segmentation_clock_Main_Pathway	1.22517686141176	1.06202249593292
biocarta_signal_dependent_regulation_of_myogenesis_by_corepressor_mitr_Main_Pathway	0.599845253166667	0.461958272534814
biocarta_signal_transduction_through_il1r_Main_Pathway	0.897083486181818	1.09694038799747
biocarta_signal_transduction_through_il1r_Pathway_.Pathway_protein_ubiquitination_of_CHUK_PEBP1.	0.977366308111111	0.976227809762355
biocarta_signaling_pathway_from_g_protein_families_Main_Pathway	1.01605396842308	0.857987984429612
biocarta_skeletal_muscle_hypertrophy_is_regulated_via_akt_mtor_Main_Pathway	1.5036232519	1.2051386442015
biocarta_skeletal_muscle_hypertrophy_is_regulated_via_akt_mtor_Pathway_.muscle_development.	0.796398808875	0.784835909034503
biocarta_sodd_tnfr1_signaling_Main_Pathway	1.43524460088889	1.1042134643681
biocarta_sonic_hedgehog_receptor_ptc1_regulates_cell_cycle_Main_Pathway	1.29670679388889	1.11209058404379
biocarta_sonic_hedgehog_receptor_ptc1_regulates_cell_cycle_Pathway_.cell_cycle_arrest.	0.669574327	1.76812030946911
biocarta_sonic_hedgehog_receptor_ptc1_regulates_cell_cycle_Pathway_.re_entry_into_mitotic_cell_cycle.	1.29670679388889	1.11209058404379
biocarta_spliceosomal_assembly_Main_Pathway	0.80301928775	1.05656706496761
biocarta_sprouty_regulation_of_tyrosine_kinase_signals_Main_Pathway	1.19028798855556	0.838169380440659
biocarta_sprouty_regulation_of_tyrosine_kinase_signals_Pathway_.Pathway_protein_ubiquitination_of_CBL.	0.908021078375	0.663110687945229
biocarta_sprouty_regulation_of_tyrosine_kinase_signals_Pathway_.cell_migration.	1.3177560452	0.948761181989494
biocarta_srebp_control_of_lipid_synthesis_Main_Pathway	2.17089318766667	1.1869951486296
biocarta_srebp_control_of_lipid_synthesis_Pathway_.cholesterol_biosynthetic_process.	2.89781845025	1.36323490135536
biocarta_stat3_signaling_Main_Pathway	0.489588324428571	0.812076265387896
biocarta_stathmin_and_breast_cancer_resistance_to_antimicrotubule_agents_Main_Pathway	0.784740792695652	0.948753271153961
biocarta_stress_induction_of_hsp_regulation_Main_Pathway	1.12254527107692	0.915119614696251
biocarta_stress_induction_of_hsp_regulation_Pathway_.Pathway_degradation_of_HSPB1.	1.0041623786	1.27340248518226
biocarta_stress_induction_of_hsp_regulation_Pathway_.cell_survival.	1.0041623786	1.27340248518226
biocarta_sumoylation_as_a_mechanism_to_modulate_ctbp_dependent_gene_responses_Main_Pathway	1.06402117857143	0.926424147704317
biocarta_sumoylation_by_ranbp2_regulates_transcriptional_repression_Main_Pathway	1.477395062	1.40370802019321
biocarta_t_cell_receptor_signaling_Main_Pathway	1.378343482	0.999282634271194
biocarta_t_cell_receptor_signaling_Pathway_.Pathway_protein_ubiquitination_of_PRKCA.	0.4191908025	0.613523910696284
biocarta_tgf_beta_signaling_Main_Pathway	1.09823433457143	1.3945606070092
biocarta_the_41bb_dependent_immune_response_Main_Pathway	1.03950631615385	1.05040820320537
biocarta_the_co_stimulatory_signal_during_t_cell_activation_Main_Pathway	1.5806965773125	1.04813445402306
biocarta_the_co_stimulatory_signal_during_t_cell_activation_Pathway_.T_cell_activation.	1.5806965773125	1.04813445402306
biocarta_the_igf_1_receptor_and_longevity_Main_Pathway	1.20486211273333	0.884291748346669
biocarta_the_igf_1_receptor_and_longevity_Pathway_.Pathway_degradation_of_CAT.	1.47887228466667	1.07559323722223
biocarta_the_igf_1_receptor_and_longevity_Pathway_.cell_survival.	1.47887228466667	1.07559323722223
biocarta_the_igf_1_receptor_and_longevity_Pathway_.superoxide_release.	1.09773181333333	0.720592866312907
biocarta_the_prc2_complex_sets_long_term_gene_silencing_through_modification_of_histone_tails_Main_Pathway	2.23568096175	1.16152858324254
biocarta_the_prc2_complex_sets_long_term_gene_silencing_through_modification_of_histone_tails_Pathway_.histone_deacetylation.	2.23568096175	1.16152858324254
biocarta_the_prc2_complex_sets_long_term_gene_silencing_through_modification_of_histone_tails_Pathway_.histone_methylation.	2.23568096175	1.16152858324254
biocarta_thrombin_signaling_and_protease_activated_receptors_Main_Pathway	1.053214054	0.973041662597196
biocarta_tnf_stress_related_signaling_Main_Pathway	1.2147918643913	0.991734733621308
biocarta_tnfr1_signaling_Main_Pathway	1.225087260875	0.848518447377399
biocarta_tnfr2_signaling_Main_Pathway	1.6572661489	1.21447381507661
biocarta_tnfr2_signaling_Pathway_.Pathway_protein_ubiquitination_of_MAP3K1_TNFAIP3_MAP3K14.	1.6572661489	1.21447381507661
biocarta_toll_like_receptor_Main_Pathway	0.9970208895	0.863685519641464
biocarta_toll_like_receptor_Pathway_.Pathway_protein_ubiquitination_of_CHUK_MAP3K1.	1.00668446566667	0.926872106984643
biocarta_tpo_signaling_Main_Pathway	1.14663043804167	0.91459565759345
biocarta_transcription_factor_creb_and_its_extracellular_signals_Main_Pathway	0.60789734845	0.705687774344951
biocarta_transcription_regulation_by_methyltransferase_of_carm1_Main_Pathway	0.806543572833333	0.802390166432159
biocarta_transcription_regulation_by_methyltransferase_of_carm1_Pathway_.histone_acetylation.	1.1450700626	1.02920236152447
biocarta_transcription_regulation_by_methyltransferase_of_carm1_Pathway_.histone_methylation.	1.1450700626	1.02920236152447
biocarta_transcriptional_activation_of_dbpb_from_mrna_Main_Pathway	2.4526634235	1.39185659944143
biocarta_trefoil_factors_initiate_mucosal_healing_Main_Pathway	1.33015716873684	0.965073550658959
biocarta_trefoil_factors_initiate_mucosal_healing_Pathway_.Pathway_protein_ubiquitination_of_CHUK.	1.1149961638	1.07132892947921
biocarta_trka_receptor_signaling_Main_Pathway	0.981028610230769	0.738687482979113
biocarta_trka_receptor_signaling_Pathway_.cell_growth_and_or_maintenance.	0.91048011325	0.80980919857732
biocarta_tsp_1_induced_apoptosis_in_microvascular_endothelial_cell_Main_Pathway	2.17466873342857	1.41410794651456
biocarta_tumor_suppressor_arf_inhibits_ribosomal_biogenesis_Main_Pathway	1.00601013933333	1.14959831129236
biocarta_tumor_suppressor_arf_inhibits_ribosomal_biogenesis_Pathway_.Pathway_degradation_of_CDKN2A.	0.486072573	0.284414294105194
biocarta_tumor_suppressor_arf_inhibits_ribosomal_biogenesis_Pathway_.ribosome_biogenesis.	1.49028046271429	1.26964015216575
biocarta_ucalpain_and_friends_in_cell_spread_Main_Pathway	1.05867694170588	0.786024368931441
biocarta_vegf_hypoxia_and_angiogenesis_Main_Pathway	0.934148648	0.69470256320769
biocarta_vegf_hypoxia_and_angiogenesis_Pathway_.cell_migration.	0.9511189026	0.604700099699052
biocarta_visceral_fat_deposits_and_the_metabolic_syndrome_Main_Pathway	1.79154140725	1.35229256865841
biocarta_west_nile_virus_Main_Pathway	0.980468032833333	0.930102556658655
biocarta_west_nile_virus_Pathway_.apoptosis.	0.980468032833333	0.930102556658655
biocarta_wnt_lrp6_signalling_Main_Pathway	1.6222224108	1.55736184928358
biocarta_wnt_signaling_Main_Pathway	1.125527869	1.08196197158237
biocarta_y_branching_of_actin_filaments_Main_Pathway	1.0472303358125	1.07217623344286
biocarta_yaci_and_bcma_stimulation_of_b_cell_immune_responses_Main_Pathway	0.78572639775	0.808977716853963
Akt_Pathway_Regulation_by_GH	1.46229155245	1.09618790191886
Angiotensin.PTK2B_Pathway	1.00605547553846	0.984216667450405
CCR3_Pathway_in_Eosinophils	1.20166987716393	1.14780716846249
CD16_Pathway_in_Natural_Killer_cells	1.18971166954167	1.12079412852254
CDC42_Pathway	1.08315077048485	1.18480581868458
CDK5_Pathway_in_Central_Nervous_System	1.0918211577931	0.821959727615173
CDK5_Signaling_in_Neurons	1.56433652753333	1.18453430408097
CXC_Chemokine_Receptor_Pathway	0.997743309192308	0.904444972569534
Calcium2._Signaling	1.25439246964706	1.07615522982893
Cell_Adhesion_Regulated_by_CDHs	1.12588487360526	1.22454446658261
Cell_Migration_Adhesion_and_Angiogenesis_driven_by_MMIF	3.9029166555	1.80510639359167
Chemokine_Ligand_2_Signaling	1.04035907047619	0.943633063937812
Chemotaxis_Driven_by_C5a	1.11439528763889	1.11798088157429
Chemotaxis_Driven_by_CCL2	1.00516517965909	1.03079063820465
Chemotaxis_Driven_by_CCR4	0.949453600977273	0.982009044386764
Chemotaxis_Driven_by_IL.8_and_LTB4	1.14977593581633	1.12727171974379
Chemotaxis_of_Immune_Cells_During_Allergic_Asthma_and_Eczema_Driven_by_CCR4	0.937186482636364	0.979989278302376
Cytoskeleton_Reorganization	0.953477047237114	0.900839978785875
Development_of_Immune_Synapse	1.25469606680208	1.08628710099629
Ephrin.B_Pathway	1.09340444264634	1.04018083022138
Ephrin.mediated_Signaling_Events_During_Cell_Adhesion	0.915061502886364	0.920787033904659
Extracellular_Matrix_Remodeling_during_Adhesion	1.07044215206383	1.0398607386787
FAK_Pathway	1.44994772862687	1.10322050821803
FCGR3A.mediated_phagocytosis	0.788231892416667	0.883510181476577
FGF2_Signaling_in_EpithelialтА.mesenchymal_transition	2.64351526071429	1.58328896037875
FGFR_Signaling	1.16203176252083	1.1106453266461
FN1_Influence_on_Cell_Motility_via_Integrins	0.766803805151515	0.905430718263645
GNAQ_Signaling_Events	2.607453206375	1.32000903308137
Gamma.Aminobutyric_Acid_A_Receptor_Pathway	1.27369650926667	1.4018137450618
HMGB1_signaling_through_RAGE	1.06530555127907	1.02691028199983
ICOS_signaling_in_T.helper_cells	1.9836448063125	1.33971698010019
ITGA4.mediated_Cell_Adhesion_and_Migration	0.819555551625	1.07832453954761
Inside.out_Signaling_through_Integrins	0.94955014019697	1.0115518657384
Integrin.based_Cell_Migration_and_Adhesion	0.915087568471428	0.846619406473086
Integrins_Function_in_Carcinoma_Progression	1.21178352181633	1.06995931428716
Integrins_Signaling_in_Natural_Killer_Cells	1.2970185661282	1.18999138975062
Interleukin.8.induced_Cell_Adhesion_and_Migration	0.985010444733333	1.06478811387812
Intermediate_Filaments_in_Epithelial_Cells	1.2117274996	1.1813684706234
Junctional_Cell_Adhesion_in_Endothelium	1.04627327003333	0.898813154895728
Lipoxins_Influence_on_Cell_Growth_and_Proliferation	0.66330543831579	0.786932622424496
Lipoxins_Influence_on_Neutrophil_Chemotaxis	2.343858590875	1.62062667554253
Mitosis_Initiation	1.48657128759091	1.30954098385505
Neuronal_Development_Induced_by_CDK5	1.15019429019231	1.08959637829593
Neuronal_Intermediate_Filaments	0.8689254085	0.870556947045224
Nicotine_Influence_on_Glutamatergic_Neurons	0.824278565425926	0.909288413851806
Nitric_Oxide_Pathway_in_Skeletal_Muscle	0.84852526275	0.79545024900922
Non.Junctional_Cell_Adhesion_in_Endothelium	0.821354672057143	0.848277721381008
Outside.in_Signaling_through_Integrins	1.1986136416875	0.995200854854604
PLAU.mediated_Signaling_Events_During_Cell_Adhesion	1.41431966886207	1.22489971510588
PRL_Pathway	1.21863637063793	1.04116834824408
Protein_kinase_A_Pathway	1.618595915	1.15228074667245
RALA_Signaling	1.143720082	1.50029961676897
RALB_Signaling	1.4617061626	1.17758984251058
Rac1_Signaling	1.07658610333333	1.12351030306584
Ras_Signaling	1.41328630502941	1.0700828866724
Regulation_of_Angiogenesis_by_Interleukin.8	2.93411659416667	1.52615465552568
Regulation_of_Cell_Migration_and_Proliferation_by_Somatostatin_Receptor	1.20012634091667	0.963313521717445
Regulation_of_Cell_Migration_by_Platelet.derived_Growth_Factors	1.03167569485	0.880607230509416
Regulation_of_Cytoskeleton_Remodeling_by_Activin_A	0.7934380113	0.951175471426582
Regulation_of_Cytoskeleton_Remodeling_by_Protein_Kinase_A	0.939318720293333	0.953368262781569
Regulation_of_Cytoskeleton_Remodeling_by_TGF_and_WNT	0.940380819421053	0.966612930515582
Regulation_of_Epithelial.mesenchymal_transition	1.169213074	1.66933623126406
Regulation_of_Repulsive_Axonal_Pathfinding	1.2057176312625	1.16493038849388
RhoA_Signaling	1.16772820086207	1.07179553489021
RhoB_Signaling	1.7923597578	1.2930242657817
Role_of_Cholinergic_Receptors_in_Migration_of_Kertinocytes	0.933710812	1.05597167402962
Role_of_KITLG_in_Haematopoiesis	1.15834976806349	1.04555375736029
Role_of_NTN1_in_Axon_Pathfinding	1.02836348390196	0.891502670270526
Role_of_Rho_GTPases_in_of_Actin_Cytoskeleton_Organization	1.06174242548	1.00015608363975
Role_of_Small_GTPases_in_G1.S_Transition	1.09234224026531	1.01360974110439
SPP1_Pathway_in_Osteoclasts	1.06804458264706	1.06958399752217
STATs_Pathway_Regulation_by_GH	1.22282321862069	1.02184833770596
Slit.Robo_Pathway	0.987731239186441	0.974368740499083
Smooth_Muscle_Tone_Regulation_by_G.protein_Coupled_Receptors	0.922065121854167	0.95143469276539
TGF.beta_Signaling_in_EpithelialтА.mesenchymal_transition	1.0926525951	1.07520636451786
TRH_Influence_on_Cytoskeleton	0.654499923108108	0.861759788120752
TRH_Pathway	0.999985215210526	0.962523910343317
TSPANs_Influence_on_Integrin.based_Cell_Migration_and_Adhesion	1.04940500245455	1.04874248537915
TYROBP_Signaling_in_Natural_Killer_Cells	1.22242200258929	1.09349568948568
Tight_Junctions	0.831397930851852	0.966345315753101
Transport_between_Cytoplasm_and_Mitochondria	1.2174672388	1.16952082306486
VEGFR2_Signaling	1.32282933506593	1.02213359282896
KEGG_ABC_transporters_Main_Pathway.x	0.95833400275	0.686965095841804
KEGG_AMPK_signaling_Main_Pathway.x	1.06144076377011	0.979822425088021
KEGG_Acute_myeloid_leukemia_Main_Pathway.x	1.393195987125	1.14814121444558
KEGG_Adherens_junction_Main_Pathway.x	1.55514100273585	1.16893440087836
KEGG_Adipocytokine_signaling_Main_Pathway.x	0.884653983483871	1.02448623697133
KEGG_Adrenergic_signaling_in_cardiomyocytes_Main_Pathway.x	1.26906117848951	1.06231028254147
KEGG_African_trypanosomiasis_Main_Pathway.x	1.18143413511111	1.11591717176558
KEGG_Alanine_aspartate_and_glutamate_metabolism_Main_Pathway.x	1.12351019923333	1.34501853083087
KEGG_Alcoholism_Main_Pathway.x	1.20559750027778	0.998744087291565
KEGG_Aldosterone_regulated_sodium_reabsorption_Main_Pathway.x	0.662507655954545	0.724833432097714
KEGG_Allograft_rejection_Main_Pathway.x	0.9665301825	1.15134259656909
KEGG_Alzheimer_s_disease_Main_Pathway.x	1.1197137945	0.790921478601782
KEGG_Amino_sugar_and_nucleotide_sugar_metabolism_Main_Pathway.x	0.976872636523809	0.963380825815
KEGG_Aminoacyl_tRNA_biosynthesis_Main_Pathway.x	0.5815189712	0.423805408013283
KEGG_Amoebiasis_Main_Pathway.x	1.34298045677778	1.12111411104539
KEGG_Amphetamine_addiction_Main_Pathway.x	1.44894995260606	0.973171669434758
KEGG_Amyotrophic_lateral_sclerosis_ALS__Main_Pathway.x	1.30353080958333	0.95269381284261
KEGG_Antigen_processing_and_presentation_Main_Pathway.x	1.22867777230435	1.0230687850921
KEGG_Apoptosis_Main_Pathway.x	1.07404315683333	0.982328333808015
KEGG_Arachidonic_acid_metabolism_Main_Pathway.x	1.49259408674138	1.27335377125979
KEGG_Arginine_and_proline_metabolism_Main_Pathway.x	1.21107220769811	1.04042415089872
KEGG_Arrhythmogenic_right_ventricular_cardiomyopathy_ARVC__Main_Pathway.x	1.237760749	0.787025468136304
KEGG_Ascorbate_and_aldarate_metabolism_Main_Pathway.x	0.62561832955	0.873165452166209
KEGG_Asthma_Main_Pathway.x	1.84716338539286	1.14809928477778
KEGG_Autoimmune_thyroid_disease_Main_Pathway.x	1.84115019866667	1.14325875163843
KEGG_Axon_guidance_Main_Pathway.x	1.09445575478889	0.943861386772912
KEGG_B_cell_receptor_signaling_Main_Pathway.x	1.53118094182143	1.25363585377391
KEGG_Bacterial_invasion_of_epithelial_cells_Main_Pathway.x	1.05628074871154	1.06842031844663
KEGG_Basal_cell_carcinoma_Main_Pathway.x	1.28389043853846	1.07221710540212
KEGG_Basal_transcription_factors_Main_Pathway.x	1.09724774953333	1.15057648957448
KEGG_Base_excision_repair_Main_Pathway.x	1.52311138345455	1.19646305663071
KEGG_Bile_secretion_Main_Pathway.x	1.873326721625	1.56054416633013
KEGG_Biosynthesis_of_unsaturated_fatty_acids_Main_Pathway.x	1.06380945191304	0.899339277218468
KEGG_Biotin_metabolism_Main_Pathway.x	1.585848604	0.861728229183367
KEGG_Bladder_cancer_Main_Pathway.x	1.23352364253333	1.44197173164714
KEGG_Butanoate_metabolism_Main_Pathway.x	1.57624053790909	1.14376215455616
KEGG_Butirosin_and_neomycin_biosynthesis_Main_Pathway.x	0.8120589794	0.742408372899576
KEGG_Caffeine_metabolism_Main_Pathway.x	0.7383237692	0.663649342937283
KEGG_Calcium_signaling_Main_Pathway.x	1.16971340712308	1.06409451942367
KEGG_Carbohydrate_digestion_and_absorption_Main_Pathway.x	0.677844118166667	1.10552674624003
KEGG_Cardiac_muscle_contraction_Main_Pathway.x	0.7610663585	0.885001601183409
KEGG_Cell_adhesion_molecules_CAMs__Main_Pathway.x	0.91720612188	1.0115306387509
KEGG_Cell_cycle_Main_Pathway.x	1.17957591313393	0.96180750075702
KEGG_Central_carbon_metabolism_in_cancer_Main_Pathway.x	1.5026495934375	1.23860911907639
KEGG_Chagas_disease_American_trypanosomiasis__Main_Pathway.x	0.950972616102041	0.959765307708522
KEGG_Chemical_carcinogenesis_Main_Pathway.x	0.887437149114286	1.06041359697124
KEGG_Chemokine_signaling_Main_Pathway.x	1.23051306689617	1.04350684324854
KEGG_Choline_metabolism_in_cancer_Main_Pathway.x	1.51973418144231	1.14753995294927
KEGG_Cholinergic_synapse_Main_Pathway.x	1.00107052421795	0.946685024732118
KEGG_Chronic_myeloid_leukemia_Main_Pathway.x	1.25183558846	1.08874589397143
KEGG_Circadian_entrainment_Main_Pathway.x	0.894694756638298	0.918114380390827
KEGG_Circadian_rhythm_Main_Pathway.x	1.05024489373333	0.696700579143027
KEGG_Citrate_cycle_TCA_cycle__Main_Pathway.x	1.16022785234483	0.945569147371869
KEGG_Cocaine_addiction_Main_Pathway.x	0.842818232128205	0.868767149967194
KEGG_Collecting_duct_acid_secretion_Main_Pathway.x	0.782997795730769	1.05349359655704
KEGG_Colorectal_cancer_Main_Pathway.x	1.34967348797059	1.21859372371223
KEGG_Complement_and_coagulation_cascades_Main_Pathway.x	0.924249002857143	0.952819084764084
KEGG_Cyanoamino_acid_metabolism_Main_Pathway.x	2.2284472176	1.58450966525204
KEGG_Cysteine_and_methionine_metabolism_Main_Pathway.x	1.16415504834783	0.949014024617545
KEGG_Cytokine_cytokine_receptor_interaction_Main_Pathway.x	1.68122650808	0.983232866049688
KEGG_Cytosolic_DNA_sensing_Main_Pathway.x	1.51674783966667	1.26795990430492
KEGG_DNA_replication_Main_Pathway.x	1.04908663	0.933838436480693
KEGG_D_Arginine_and_D_ornithine_metabolism_Main_Pathway.x	0.272465062	0.826739807859965
KEGG_D_Glutamine_and_D_glutamate_metabolism_Main_Pathway.x	2.55673934275	1.97100339247716
KEGG_Dilated_cardiomyopathy_Main_Pathway.x	0.829617607307692	0.921751044970506
KEGG_Dopaminergic_synapse_Main_Pathway.x	1.14235279053719	1.03023653894821
KEGG_Dorso_ventral_axis_formation_Main_Pathway.x	0.6089513155	0.655223499098714
KEGG_Drug_metabolism_cytochrome_P450_Main_Pathway.x	0.851719843314286	0.937404531733867
KEGG_Drug_metabolism_other_enzymes_Main_Pathway.x	0.754671445257143	1.01959688476692
KEGG_ECM_receptor_interaction_Main_Pathway.x	0.990514398430233	0.879571373580833
KEGG_Endocrine_and_other_factor_regulated_calcium_reabsorption_Main_Pathway.x	0.993272115235294	0.971002640888389
KEGG_Endocytosis_Main_Pathway.x	0.942064539736842	0.964821101303478
KEGG_Endometrial_cancer_Main_Pathway.x	1.61454516035484	1.34562052566738
KEGG_Epithelial_cell_signaling_in_Helicobacter_pylori_infection_Main_Pathway.x	1.08522757041667	1.00926871294558
KEGG_Epstein_Barr_virus_infection_Main_Pathway.x	1.13941006994231	1.12723377380777
KEGG_ErbB_signaling_Main_Pathway.x	1.10050895367857	1.00087469048427
KEGG_Estrogen_signaling_Main_Pathway.x	1.07564592777012	0.993510577399298
KEGG_Ether_lipid_metabolism_Main_Pathway.x	1.49162120224324	1.14458503784698
KEGG_Fanconi_anemia_Main_Pathway.x	1.08596730218182	1.03600034869691
KEGG_Fat_digestion_and_absorption_Main_Pathway.x	1.13736840466667	1.04632712009261
KEGG_Fatty_acid_biosynthesis_Main_Pathway.x	1.6582218872	1.27620913060912
KEGG_Fatty_acid_degradation_Main_Pathway.x	1.40997948192593	1.15240376943611
KEGG_Fatty_acid_elongation_Main_Pathway.x	0.5950585972	0.682499675062362
KEGG_Fc_epsilon_RI_signaling_Main_Pathway.x	1.20916687151724	1.10897188760177
KEGG_Fc_gamma_R_mediated_phagocytosis_Main_Pathway.x	1.24910858984416	1.04865669017863
KEGG_Focal_adhesion_Main_Pathway.x	1.23254226246341	0.986668832098743
KEGG_Folate_biosynthesis_Main_Pathway.x	1.2320820706	1.00654630307983
KEGG_FoxO_signaling_Main_Pathway.x	1.29492390818584	1.12425490466553
KEGG_Fructose_and_mannose_metabolism_Main_Pathway.x	1.3257600787931	0.966734341829038
KEGG_GABAergic_synapse_Main_Pathway.x	0.885606375767442	0.932931312137383
KEGG_Galactose_metabolism_Main_Pathway.x	1.21538054374074	1.22561182867999
KEGG_Gap_junction_Main_Pathway.x	0.980526595352941	1.00169427102125
KEGG_Gastric_acid_secretion_Main_Pathway.x	0.83294833234375	0.887987495419434
KEGG_Glioma_Main_Pathway.x	1.58352358676923	1.27406600574978
KEGG_Glucagon_signaling_Main_Pathway.x	1.17434021172222	1.07063537730458
KEGG_Glutamatergic_synapse_Main_Pathway.x	0.925249141139535	0.99550610478119
KEGG_Glutathione_metabolism_Main_Pathway.x	1.3509869775	1.371082987696
KEGG_Glycerolipid_metabolism_Main_Pathway.x	1.21551953180392	1.0525954561884
KEGG_Glycerophospholipid_metabolism_Main_Pathway.x	1.36177847810976	1.17496902978288
KEGG_Glycine_serine_and_threonine_metabolism_Main_Pathway.x	1.16305387163636	0.909423702058202
KEGG_Glycolysis_Gluconeogenesis_Main_Pathway.x	1.11329723204478	1.19246109349631
KEGG_Glycosaminoglycan_biosynthesis_chondroitin_sulfate_dermatan_sulfate_Main_Pathway.x	1.47194559545455	1.0802513769359
KEGG_Glycosaminoglycan_biosynthesis_heparan_sulfate_heparin_Main_Pathway.x	1.52196679029167	1.28674290381286
KEGG_Glycosaminoglycan_biosynthesis_keratan_sulfate_Main_Pathway.x	0.8104342242	0.989243887638731
KEGG_Glycosaminoglycan_degradation_Main_Pathway.x	0.976186073789474	0.891625308961436
KEGG_Glycosphingolipid_biosynthesis_ganglio_series_Main_Pathway.x	1.37984717693333	1.1287945726985
KEGG_Glycosphingolipid_biosynthesis_globo_series_Main_Pathway.x	1.08901311481818	0.943626869759985
KEGG_Glycosphingolipid_biosynthesis_lacto_and_neolacto_series_Main_Pathway.x	1.00712455453846	1.02329635769561
KEGG_Glycosylphosphatidylinositol_GPI_anchor_biosynthesis_Main_Pathway.x	0.816006594043478	0.997060691543097
KEGG_Glyoxylate_and_dicarboxylate_metabolism_Main_Pathway.x	0.898130182625	0.879670515456273
KEGG_GnRH_signaling_Main_Pathway.x	1.03424993054286	1.00668628478731
KEGG_Graft_versus_host_disease_Main_Pathway.x	1.84115019866667	1.14325875163843
KEGG_HIF_1_signaling_Main_Pathway.x	1.2821776911875	1.04136940885358
KEGG_HTLV_I_infection_Main_Pathway.x	1.23747299990323	1.0839268616035
KEGG_Hedgehog_signaling_Main_Pathway.x	1.357168814	1.08393925244224
KEGG_Hematopoietic_cell_lineage_Main_Pathway.x	1.47659197646429	0.957192542626191
KEGG_Hepatitis_B_Main_Pathway.x	0.970228175948275	0.915917461252401
KEGG_Hepatitis_C_Main_Pathway.x	1.29989821972727	1.1673742851021
KEGG_Herpes_simplex_infection_Main_Pathway.x	1.1638725465814	1.09428048273747
KEGG_Hippo_signaling_Main_Pathway.x	1.42976688963462	1.08720800495951
KEGG_Histidine_metabolism_Main_Pathway.x	1.04671807459091	1.11888701412602
KEGG_Homologous_recombination_Main_Pathway.x	1.07011150716	0.958914801481943
KEGG_Huntington_s_disease_Main_Pathway.x	0.96958854535	1.04688691335832
KEGG_Hypertrophic_cardiomyopathy_HCM__Main_Pathway.x	0.829617607307692	0.921751044970506
KEGG_Inflammatory_bowel_disease_IBD__Main_Pathway.x	1.147949793	1.03905179559564
KEGG_Inflammatory_mediator_regulation_of_TRP_channels_Main_Pathway.x	0.998471475523256	0.931985854053757
KEGG_Influenza_A_Main_Pathway.x	1.20419915220313	1.07043476576245
KEGG_Inositol_phosphate_metabolism_Main_Pathway.x	1.17140834265517	1.10465485004648
KEGG_Insulin_secretion_Main_Pathway.x	0.925903930314814	0.929722393778116
KEGG_Insulin_signaling_Main_Pathway.x	1.22181129717143	0.977226462214587
KEGG_Intestinal_immune_network_for_IgA_production_Main_Pathway.x	0.67363621475	1.36120789193949
KEGG_Jak_STAT_signaling_Main_Pathway.x	1.41139287041722	1.15363471282847
KEGG_Legionellosis_Main_Pathway.x	1.2910431595	0.894201396218544
KEGG_Leishmaniasis_Main_Pathway.x	0.849379836068182	0.908817009460204
KEGG_Leukocyte_transendothelial_migration_Main_Pathway.x	1.08634403355405	1.03210582799698
KEGG_Linoleic_acid_metabolism_Main_Pathway.x	1.67741216833333	1.17293375389127
KEGG_Lipoic_acid_metabolism_Main_Pathway.x	2.031793442	1.43587879880328
KEGG_Long_term_depression_Main_Pathway.x	1.16013495736842	1.03447233094922
KEGG_Long_term_potentiation_Main_Pathway.x	1.33576748103125	1.16213349378186
KEGG_Lysine_biosynthesis_Main_Pathway.x	2.018519299	2.94662890628604
KEGG_Lysine_degradation_Main_Pathway.x	1.244062648625	1.34081146366895
KEGG_Lysosome_Main_Pathway.x	0.932381258247863	0.992667499633054
KEGG_MAPK_signaling_Main_Pathway.x	1.44412368095238	1.0873770992159
KEGG_Malaria_Main_Pathway.x	1.144735554	0.931017788632192
KEGG_Maturity_onset_diabetes_of_the_young_Main_Pathway.x	1.264282487	0.91708286713364
KEGG_Measles_Main_Pathway.x	0.933351173478261	0.979873505168138
KEGG_Melanogenesis_Main_Pathway.x	1.361314431	1.483623353418
KEGG_Melanoma_Main_Pathway.x	1.63629935526786	1.13788905156815
KEGG_Metabolism_of_xenobiotics_by_cytochrome_P450_Main_Pathway.x	1.01022827151471	1.04547159567858
KEGG_MicroRNAs_in_cancer_Main_Pathway.x	1.23224857144595	1.01046962793773
KEGG_Mineral_absorption_Main_Pathway.x	1.2602046702	1.14172476505907
KEGG_Mismatch_repair_Main_Pathway.x	0.942004760565218	0.945716613487606
KEGG_Morphine_addiction_Main_Pathway.x	0.896413503933333	1.07070590730864
KEGG_Mucin_type_O_Glycan_biosynthesis_Main_Pathway.x	0.791882281866667	0.878603796275658
KEGG_NF_kappa_B_signaling_Main_Pathway.x	1.35222747774286	1.13552557629499
KEGG_NOD_like_receptor_signaling_Main_Pathway.x	1.179546815	1.24726950778227
KEGG_N_Glycan_biosynthesis_Main_Pathway.x	1.15756346004255	1.17941851094593
KEGG_Natural_killer_cell_mediated_cytotoxicity_Main_Pathway.x	1.25533845145361	1.04436858119432
KEGG_Neuroactive_ligand_receptor_interaction_Main_Pathway.x	1.20985850023221	1.07556343397583
KEGG_Neurotrophin_signaling_Main_Pathway.x	1.17860634035455	1.02513019344967
KEGG_Nicotinate_and_nicotinamide_metabolism_Main_Pathway.x	1.21495387485714	0.971568308072607
KEGG_Nicotine_addiction_Main_Pathway.x	1.4996609201	1.15754345770542
KEGG_Nitrogen_metabolism_Main_Pathway.x	1.03118189675	1.05375796245405
KEGG_Non_alcoholic_fatty_liver_disease_NAFLD__Main_Pathway.x	1.00216206715385	1.09309476967708
KEGG_Non_homologous_end_joining_Main_Pathway.x	1.17938106763636	1.16822709615552
KEGG_Non_small_cell_lung_cancer_Main_Pathway.x	1.60006141859524	1.34195334155616
KEGG_Notch_signaling_Main_Pathway.x	1.04726756117391	0.897627584534323
KEGG_Nucleotide_excision_repair_Main_Pathway.x	0.942666159173913	1.06868653963555
KEGG_Olfactory_transduction_Main_Pathway.x	0.905694982982587	0.934458785593727
KEGG_One_carbon_pool_by_folate_Main_Pathway.x	0.872404631105263	0.983592977456454
KEGG_Oocyte_meiosis_Main_Pathway.x	1.04828563017647	0.982805641531781
KEGG_Osteoclast_differentiation_Main_Pathway.x	1.28154321265385	1.00960798294665
KEGG_Other_glycan_degradation_Main_Pathway.x	1.06059076094444	0.98371200526008
KEGG_Other_types_of_O_glycan_biosynthesis_Main_Pathway.x	1.16992255396552	1.12671680889636
KEGG_Ovarian_steroidogenesis_Main_Pathway.x	0.91299335125	0.83711532360126
KEGG_Oxidative_phosphorylation_Main_Pathway.x	0.889389372008547	0.965381280039262
KEGG_Oxytocin_signaling_Main_Pathway.x	1.26660302391837	1.0490957136582
KEGG_PI3K_Akt_signaling_Main_Pathway.x	1.32679279083105	1.01900084964437
KEGG_PPAR_signaling_Main_Pathway.x	1.50598540860345	1.14027953140471
KEGG_Pancreatic_cancer_Main_Pathway.x	1.57550734778947	1.41195305333976
KEGG_Pancreatic_secretion_Main_Pathway.x	1.01727567023529	1.07497157275355
KEGG_Pantothenate_and_CoA_biosynthesis_Main_Pathway.x	1.39959910191667	0.920218926429755
KEGG_Parkinson_s_disease_Main_Pathway.x	0.571422899272727	0.807063667775052
KEGG_Pathogenic_Escherichia_coli_infection_Main_Pathway.x	1.2177092077619	1.1051073735998
KEGG_Pathways_in_cancer_Main_Pathway.x	1.24887790264159	1.05825080846734
KEGG_Pentose_and_glucuronate_interconversions_Main_Pathway.x	0.865423689433333	0.883574444445656
KEGG_Pentose_phosphate_Main_Pathway.x	1.23090854472414	1.02559616003502
KEGG_Peroxisome_Main_Pathway.x	1.26226846765	0.996152414749966
KEGG_Pertussis_Main_Pathway.x	0.742427651454545	0.791224877915989
KEGG_Phagosome_Main_Pathway.x	0.94168895136	0.920910685972921
KEGG_Phenylalanine_metabolism_Main_Pathway.x	0.6406632433125	0.722845711669638
KEGG_Phenylalanine_tyrosine_and_tryptophan_biosynthesis_Main_Pathway.x	0.4946423592	0.689939777650108
KEGG_Phosphatidylinositol_signaling_system_Main_Pathway.x	1.23993770852	1.10582720957
KEGG_Phototransduction_Main_Pathway.x	1.65327240177778	1.38696329282258
KEGG_Platelet_activation_Main_Pathway.x	1.18402237174167	1.00238593248778
KEGG_Porphyrin_and_chlorophyll_metabolism_Main_Pathway.x	2.10097827593333	1.34439761789281
KEGG_Primary_bile_acid_biosynthesis_Main_Pathway.x	1.16105338017647	0.903826276859194
KEGG_Primary_immunodeficiency_Main_Pathway.x	0.849185195911764	0.885617585794864
KEGG_Prion_diseases_Main_Pathway.x	1.09546472942105	1.08343673260477
KEGG_Progesterone_mediated_oocyte_maturation_Main_Pathway.x	1.36687230545455	1.09683475806967
KEGG_Prolactin_signaling_Main_Pathway.x	1.17971400922951	1.05967718652183
KEGG_Propanoate_metabolism_Main_Pathway.x	1.19433006134783	1.00142574115479
KEGG_Prostate_cancer_Main_Pathway.x	1.3814110145	1.08964514641246
KEGG_Proteasome_Main_Pathway.x	1.36033048213953	0.854393706141999
KEGG_Protein_digestion_and_absorption_Main_Pathway.x	1.15109899725	0.965836993669858
KEGG_Protein_export_Main_Pathway.x	1.6153461635	0.889970034978063
KEGG_Protein_processing_in_endoplasmic_reticulum_Main_Pathway.x	1.21538386229167	1.03438654278446
KEGG_Proteoglycans_in_cancer_Main_Pathway.x	1.20585020986792	1.03426001081396
KEGG_Proximal_tubule_bicarbonate_reclamation_Main_Pathway.x	2.55673934275	1.97100339247716
KEGG_Purine_metabolism_Main_Pathway.x	1.06591237309317	1.04899787721563
KEGG_Pyrimidine_metabolism_Main_Pathway.x	1.20012732170103	1.14720120462774
KEGG_Pyruvate_metabolism_Main_Pathway.x	1.0683760459	1.14797614282103
KEGG_RIG_I_like_receptor_signaling_Main_Pathway.x	0.888349272428572	0.931934551113565
KEGG_RNA_degradation_Main_Pathway.x	1.06855683966667	1.01040571036109
KEGG_RNA_polymerase_Main_Pathway.x	1.32890193110345	1.22369184801914
KEGG_RNA_transport_Main_Pathway.x	1.08649890836735	1.06933892508296
KEGG_Rap1_signaling_Main_Pathway.x	1.21288556374737	1.01913851455931
KEGG_Ras_signaling_Main_Pathway.x	1.36625805207009	1.10695982594829
KEGG_Regulation_of_actin_cytoskeleton_Main_Pathway.x	1.08134328737342	0.995457940119568
KEGG_Regulation_of_autophagy_Main_Pathway.x	0.7944096785	0.6633284454516
KEGG_Regulation_of_lipolysis_in_adipocytes_Main_Pathway.x	1.00177552159375	1.0974889903774
KEGG_Renal_cell_carcinoma_Main_Pathway.x	1.71419629378261	1.31280528230245
KEGG_Renin_angiotensin_system_Main_Pathway.x	1.16969718988235	1.03515018018335
KEGG_Retinol_metabolism_Main_Pathway.x	1.16013274323077	1.10171074239959
KEGG_Retrograde_endocannabinoid_signaling_Main_Pathway.x	0.829033501595745	0.931007356781204
KEGG_Rheumatoid_arthritis_Main_Pathway.x	1.49365968025	1.17048322046107
KEGG_Riboflavin_metabolism_Main_Pathway.x	0.667503560333333	1.0579550529995
KEGG_Ribosome_Main_Pathway.x	1.33232152100758	0.911418766449084
KEGG_Ribosome_biogenesis_in_eukaryotes_Main_Pathway.x	1.1753169363662	1.08219498223288
KEGG_SNARE_interactions_in_vesicular_transport_Main_Pathway.x	0.796518276375	1.38497886215168
KEGG_Salivary_secretion_Main_Pathway.x	0.9578462384	0.895405175889874
KEGG_Salmonella_infection_Main_Pathway.x	1.00810577026829	1.16878335059562
KEGG_Selenocompound_metabolism_Main_Pathway.x	0.660306561636364	0.525795700901019
KEGG_Serotonergic_synapse_Main_Pathway.x	1.14684742746774	0.941412781922836
KEGG_Shigellosis_Main_Pathway.x	1.05884653852	1.23589423072538
KEGG_Signaling_pathways_regulating_pluripotency_of_stem_cells_Main_Pathway.x	1.0615863218	0.498797522662482
KEGG_Small_cell_lung_cancer_Main_Pathway.x	1.19702310240351	1.01906473580839
KEGG_Sphingolipid_metabolism_Main_Pathway.x	1.34269964939024	0.996952926649032
KEGG_Sphingolipid_signaling_Main_Pathway.x	1.46748135698925	1.28391194827282
KEGG_Spliceosome_Main_Pathway.x	1.01840626564567	0.904654458706756
KEGG_Staphylococcus_aureus_infection_Main_Pathway.x	0.81628812135	1.03252734015683
KEGG_Starch_and_sucrose_metabolism_Main_Pathway.x	0.927141455836364	1.06086121891096
KEGG_Steroid_biosynthesis_Main_Pathway.x	0.738579569705882	0.900147972262292
KEGG_Steroid_hormone_biosynthesis_Main_Pathway.x	0.90651300306	0.858056614664579
KEGG_Sulfur_metabolism_Main_Pathway.x	1.09430898071429	0.830247635383969
KEGG_Sulfur_relay_system_Main_Pathway.x	0.9869391775	0.54286276544762
KEGG_Synaptic_vesicle_cycle_Main_Pathway.x	1.426450797	1.16829877328501
KEGG_Synthesis_and_degradation_of_ketone_bodies_Main_Pathway.x	1.1233509096	0.893216388033511
KEGG_Systemic_lupus_erythematosus_Main_Pathway.x	0.501063505	0.674573648499457
KEGG_TGF_beta_signaling_Main_Pathway.x	0.89056440266129	1.04891217199065
KEGG_TNF_signaling_Main_Pathway.x	1.37926467627451	1.23620459069818
KEGG_T_cell_receptor_signaling_Main_Pathway.x	1.1952230708046	1.08986734215855
KEGG_Taste_transduction_Main_Pathway.x	0.888148264	1.17029845395854
KEGG_Taurine_and_hypotaurine_metabolism_Main_Pathway.x	1.67948883422222	1.31243092224346
KEGG_Terpenoid_backbone_biosynthesis_Main_Pathway.x	1.45972717761905	1.21778101617675
KEGG_Thiamine_metabolism_Main_Pathway.x	0.889234847333333	0.427312354344742
KEGG_Thyroid_cancer_Main_Pathway.x	1.31205233535714	1.17775289813467
KEGG_Thyroid_hormone_signaling_Main_Pathway.x	1.20561819226471	1.09522811003252
KEGG_Thyroid_hormone_synthesis_Main_Pathway.x	1.015203147125	0.958711047933662
KEGG_Tight_junction_Main_Pathway.x	1.29362860557983	1.05869852472701
KEGG_Toll_like_receptor_signaling_Main_Pathway.x	1.15844389012903	0.988131480689982
KEGG_Toxoplasmosis_Main_Pathway.x	0.8878808847	0.855419109210927
KEGG_Transcriptional_misregulation_in_cancer_Main_Pathway.x	1.2752734775	1.02204155705753
KEGG_Tryptophan_metabolism_Main_Pathway.x	0.947051522103448	1.01373006846673
KEGG_Tuberculosis_Main_Pathway.x	1.46499839161364	1.10281681230951
KEGG_Type_II_diabetes_mellitus_Main_Pathway.x	0.9140840433	0.978428426951635
KEGG_Type_I_diabetes_mellitus_Main_Pathway.x	1.67324523856098	1.10547373619075
KEGG_Tyrosine_metabolism_Main_Pathway.x	0.750129907434783	0.897910231594904
KEGG_Ubiquinone_and_other_terpenoid_quinone_biosynthesis_Main_Pathway.x	1.0180006725	0.948823373824106
KEGG_Ubiquitin_mediated_proteolysis_Main_Pathway.x	0.848147827900764	0.865264045836132
KEGG_VEGF_signaling_Main_Pathway.x	1.40309090015789	1.0926011038592
KEGG_Valine_leucine_and_isoleucine_biosynthesis_Main_Pathway.x	1.4624388955	1.04458590677764
KEGG_Valine_leucine_and_isoleucine_degradation_Main_Pathway.x	1.2126539782766	1.03103852367939
KEGG_Vascular_smooth_muscle_contraction_Main_Pathway.x	1.0321840945	1.10136918103235
KEGG_Vasopressin_regulated_water_reabsorption_Main_Pathway.x	0.887604024047619	0.883907474794028
KEGG_Vibrio_cholerae_infection_Main_Pathway.x	0.5384549962	0.757820253330124
KEGG_Viral_carcinogenesis_Main_Pathway.x	1.0755114287	0.92263884540707
KEGG_Viral_myocarditis_Main_Pathway.x	0.8325077965	0.794037809626135
KEGG_Vitamin_B6_metabolism_Main_Pathway.x	0.7724555735	0.586063504575883
KEGG_Vitamin_digestion_and_absorption_Main_Pathway.x	0.726582731913044	0.680394490800662
KEGG_Wnt_signaling_Main_Pathway.x	1.05155255808411	0.963851332700873
KEGG_alpha_Linolenic_acid_metabolism_Main_Pathway.x	1.7694300033	1.2051275848726
KEGG_beta_Alanine_metabolism_Main_Pathway.x	1.23741668332	1.21941900070013
KEGG_cAMP_signaling_Main_Pathway.x	1.08024166260526	1.06447865105486
KEGG_cGMP_PKG_signaling_Main_Pathway.x	1.17874221417021	1.10038455797074
KEGG_mRNA_surveillance_Main_Pathway.x	1.04660711475	1.00496811656404
KEGG_mTOR_signaling_Main_Pathway.x	1.45361356719149	1.02326030234561
KEGG_p53_signaling_Main_Pathway.x	1.55206879556522	1.2938248676433
KEGG_ABC_transporters_Main_Pathway.y	0.95833400275	0.686965095841804
KEGG_AMPK_signaling_Main_Pathway.y	1.06144076377011	0.979822425088021
KEGG_Acute_myeloid_leukemia_Main_Pathway.y	1.393195987125	1.14814121444558
KEGG_Adherens_junction_Main_Pathway.y	1.55514100273585	1.16893440087836
KEGG_Adipocytokine_signaling_Main_Pathway.y	0.884653983483871	1.02448623697133
KEGG_Adrenergic_signaling_in_cardiomyocytes_Main_Pathway.y	1.26906117848951	1.06231028254147
KEGG_African_trypanosomiasis_Main_Pathway.y	1.18143413511111	1.11591717176558
KEGG_Alanine_aspartate_and_glutamate_metabolism_Main_Pathway.y	1.12351019923333	1.34501853083087
KEGG_Alcoholism_Main_Pathway.y	1.20559750027778	0.998744087291565
KEGG_Aldosterone_regulated_sodium_reabsorption_Main_Pathway.y	0.662507655954545	0.724833432097714
KEGG_Allograft_rejection_Main_Pathway.y	0.9665301825	1.15134259656909
KEGG_Alzheimer_s_disease_Main_Pathway.y	1.1197137945	0.790921478601782
KEGG_Amino_sugar_and_nucleotide_sugar_metabolism_Main_Pathway.y	0.976872636523809	0.963380825815
KEGG_Aminoacyl_tRNA_biosynthesis_Main_Pathway.y	0.5815189712	0.423805408013283
KEGG_Amoebiasis_Main_Pathway.y	1.34298045677778	1.12111411104539
KEGG_Amphetamine_addiction_Main_Pathway.y	1.44894995260606	0.973171669434758
KEGG_Amyotrophic_lateral_sclerosis_ALS__Main_Pathway.y	1.30353080958333	0.95269381284261
KEGG_Antigen_processing_and_presentation_Main_Pathway.y	1.22867777230435	1.0230687850921
KEGG_Apoptosis_Main_Pathway.y	1.07404315683333	0.982328333808015
KEGG_Arachidonic_acid_metabolism_Main_Pathway.y	1.49259408674138	1.27335377125979
KEGG_Arginine_and_proline_metabolism_Main_Pathway.y	1.21107220769811	1.04042415089872
KEGG_Arrhythmogenic_right_ventricular_cardiomyopathy_ARVC__Main_Pathway.y	1.237760749	0.787025468136304
KEGG_Ascorbate_and_aldarate_metabolism_Main_Pathway.y	0.62561832955	0.873165452166209
KEGG_Asthma_Main_Pathway.y	1.84716338539286	1.14809928477778
KEGG_Autoimmune_thyroid_disease_Main_Pathway.y	1.84115019866667	1.14325875163843
KEGG_Axon_guidance_Main_Pathway.y	1.09445575478889	0.943861386772912
KEGG_B_cell_receptor_signaling_Main_Pathway.y	1.53118094182143	1.25363585377391
KEGG_Bacterial_invasion_of_epithelial_cells_Main_Pathway.y	1.05628074871154	1.06842031844663
KEGG_Basal_cell_carcinoma_Main_Pathway.y	1.28389043853846	1.07221710540212
KEGG_Basal_transcription_factors_Main_Pathway.y	1.09724774953333	1.15057648957448
KEGG_Base_excision_repair_Main_Pathway.y	1.52311138345455	1.19646305663071
KEGG_Bile_secretion_Main_Pathway.y	1.873326721625	1.56054416633013
KEGG_Biosynthesis_of_unsaturated_fatty_acids_Main_Pathway.y	1.06380945191304	0.899339277218468
KEGG_Biotin_metabolism_Main_Pathway.y	1.585848604	0.861728229183367
KEGG_Bladder_cancer_Main_Pathway.y	1.23352364253333	1.44197173164714
KEGG_Butanoate_metabolism_Main_Pathway.y	1.57624053790909	1.14376215455616
KEGG_Butirosin_and_neomycin_biosynthesis_Main_Pathway.y	0.8120589794	0.742408372899576
KEGG_Caffeine_metabolism_Main_Pathway.y	0.7383237692	0.663649342937283
KEGG_Calcium_signaling_Main_Pathway.y	1.16971340712308	1.06409451942367
KEGG_Carbohydrate_digestion_and_absorption_Main_Pathway.y	0.677844118166667	1.10552674624003
KEGG_Cardiac_muscle_contraction_Main_Pathway.y	0.7610663585	0.885001601183409
KEGG_Cell_adhesion_molecules_CAMs__Main_Pathway.y	0.91720612188	1.0115306387509
KEGG_Cell_cycle_Main_Pathway.y	1.17957591313393	0.96180750075702
KEGG_Central_carbon_metabolism_in_cancer_Main_Pathway.y	1.5026495934375	1.23860911907639
KEGG_Chagas_disease_American_trypanosomiasis__Main_Pathway.y	0.950972616102041	0.959765307708522
KEGG_Chemical_carcinogenesis_Main_Pathway.y	0.887437149114286	1.06041359697124
KEGG_Chemokine_signaling_Main_Pathway.y	1.23051306689617	1.04350684324854
KEGG_Choline_metabolism_in_cancer_Main_Pathway.y	1.51973418144231	1.14753995294927
KEGG_Cholinergic_synapse_Main_Pathway.y	1.00107052421795	0.946685024732118
KEGG_Chronic_myeloid_leukemia_Main_Pathway.y	1.25183558846	1.08874589397143
KEGG_Circadian_entrainment_Main_Pathway.y	0.894694756638298	0.918114380390827
KEGG_Circadian_rhythm_Main_Pathway.y	1.05024489373333	0.696700579143027
KEGG_Citrate_cycle_TCA_cycle__Main_Pathway.y	1.16022785234483	0.945569147371869
KEGG_Cocaine_addiction_Main_Pathway.y	0.842818232128205	0.868767149967194
KEGG_Collecting_duct_acid_secretion_Main_Pathway.y	0.782997795730769	1.05349359655704
KEGG_Colorectal_cancer_Main_Pathway.y	1.34967348797059	1.21859372371223
KEGG_Complement_and_coagulation_cascades_Main_Pathway.y	0.924249002857143	0.952819084764084
KEGG_Cyanoamino_acid_metabolism_Main_Pathway.y	2.2284472176	1.58450966525204
KEGG_Cysteine_and_methionine_metabolism_Main_Pathway.y	1.16415504834783	0.949014024617545
KEGG_Cytokine_cytokine_receptor_interaction_Main_Pathway.y	1.68122650808	0.983232866049688
KEGG_Cytosolic_DNA_sensing_Main_Pathway.y	1.51674783966667	1.26795990430492
KEGG_DNA_replication_Main_Pathway.y	1.04908663	0.933838436480693
KEGG_D_Arginine_and_D_ornithine_metabolism_Main_Pathway.y	0.272465062	0.826739807859965
KEGG_D_Glutamine_and_D_glutamate_metabolism_Main_Pathway.y	2.55673934275	1.97100339247716
KEGG_Dilated_cardiomyopathy_Main_Pathway.y	0.829617607307692	0.921751044970506
KEGG_Dopaminergic_synapse_Main_Pathway.y	1.14235279053719	1.03023653894821
KEGG_Dorso_ventral_axis_formation_Main_Pathway.y	0.6089513155	0.655223499098714
KEGG_Drug_metabolism_cytochrome_P450_Main_Pathway.y	0.851719843314286	0.937404531733867
KEGG_Drug_metabolism_other_enzymes_Main_Pathway.y	0.754671445257143	1.01959688476692
KEGG_ECM_receptor_interaction_Main_Pathway.y	0.990514398430233	0.879571373580833
KEGG_Endocrine_and_other_factor_regulated_calcium_reabsorption_Main_Pathway.y	0.993272115235294	0.971002640888389
KEGG_Endocytosis_Main_Pathway.y	0.942064539736842	0.964821101303478
KEGG_Endometrial_cancer_Main_Pathway.y	1.61454516035484	1.34562052566738
KEGG_Epithelial_cell_signaling_in_Helicobacter_pylori_infection_Main_Pathway.y	1.08522757041667	1.00926871294558
KEGG_Epstein_Barr_virus_infection_Main_Pathway.y	1.13941006994231	1.12723377380777
KEGG_ErbB_signaling_Main_Pathway.y	1.10050895367857	1.00087469048427
KEGG_Estrogen_signaling_Main_Pathway.y	1.07564592777012	0.993510577399298
KEGG_Ether_lipid_metabolism_Main_Pathway.y	1.49162120224324	1.14458503784698
KEGG_Fanconi_anemia_Main_Pathway.y	1.08596730218182	1.03600034869691
KEGG_Fat_digestion_and_absorption_Main_Pathway.y	1.13736840466667	1.04632712009261
KEGG_Fatty_acid_biosynthesis_Main_Pathway.y	1.6582218872	1.27620913060912
KEGG_Fatty_acid_degradation_Main_Pathway.y	1.40997948192593	1.15240376943611
KEGG_Fatty_acid_elongation_Main_Pathway.y	0.5950585972	0.682499675062362
KEGG_Fc_epsilon_RI_signaling_Main_Pathway.y	1.20916687151724	1.10897188760177
KEGG_Fc_gamma_R_mediated_phagocytosis_Main_Pathway.y	1.24910858984416	1.04865669017863
KEGG_Focal_adhesion_Main_Pathway.y	1.23254226246341	0.986668832098743
KEGG_Folate_biosynthesis_Main_Pathway.y	1.2320820706	1.00654630307983
KEGG_FoxO_signaling_Main_Pathway.y	1.29492390818584	1.12425490466553
KEGG_Fructose_and_mannose_metabolism_Main_Pathway.y	1.3257600787931	0.966734341829038
KEGG_GABAergic_synapse_Main_Pathway.y	0.885606375767442	0.932931312137383
KEGG_Galactose_metabolism_Main_Pathway.y	1.21538054374074	1.22561182867999
KEGG_Gap_junction_Main_Pathway.y	0.980526595352941	1.00169427102125
KEGG_Gastric_acid_secretion_Main_Pathway.y	0.83294833234375	0.887987495419434
KEGG_Glioma_Main_Pathway.y	1.58352358676923	1.27406600574978
KEGG_Glucagon_signaling_Main_Pathway.y	1.17434021172222	1.07063537730458
KEGG_Glutamatergic_synapse_Main_Pathway.y	0.925249141139535	0.99550610478119
KEGG_Glutathione_metabolism_Main_Pathway.y	1.3509869775	1.371082987696
KEGG_Glycerolipid_metabolism_Main_Pathway.y	1.21551953180392	1.0525954561884
KEGG_Glycerophospholipid_metabolism_Main_Pathway.y	1.36177847810976	1.17496902978288
KEGG_Glycine_serine_and_threonine_metabolism_Main_Pathway.y	1.16305387163636	0.909423702058202
KEGG_Glycolysis_Gluconeogenesis_Main_Pathway.y	1.11329723204478	1.19246109349631
KEGG_Glycosaminoglycan_biosynthesis_chondroitin_sulfate_dermatan_sulfate_Main_Pathway.y	1.47194559545455	1.0802513769359
KEGG_Glycosaminoglycan_biosynthesis_heparan_sulfate_heparin_Main_Pathway.y	1.52196679029167	1.28674290381286
KEGG_Glycosaminoglycan_biosynthesis_keratan_sulfate_Main_Pathway.y	0.8104342242	0.989243887638731
KEGG_Glycosaminoglycan_degradation_Main_Pathway.y	0.976186073789474	0.891625308961436
KEGG_Glycosphingolipid_biosynthesis_ganglio_series_Main_Pathway.y	1.37984717693333	1.1287945726985
KEGG_Glycosphingolipid_biosynthesis_globo_series_Main_Pathway.y	1.08901311481818	0.943626869759985
KEGG_Glycosphingolipid_biosynthesis_lacto_and_neolacto_series_Main_Pathway.y	1.00712455453846	1.02329635769561
KEGG_Glycosylphosphatidylinositol_GPI_anchor_biosynthesis_Main_Pathway.y	0.816006594043478	0.997060691543097
KEGG_Glyoxylate_and_dicarboxylate_metabolism_Main_Pathway.y	0.898130182625	0.879670515456273
KEGG_GnRH_signaling_Main_Pathway.y	1.03424993054286	1.00668628478731
KEGG_Graft_versus_host_disease_Main_Pathway.y	1.84115019866667	1.14325875163843
KEGG_HIF_1_signaling_Main_Pathway.y	1.2821776911875	1.04136940885358
KEGG_HTLV_I_infection_Main_Pathway.y	1.23747299990323	1.0839268616035
KEGG_Hedgehog_signaling_Main_Pathway.y	1.357168814	1.08393925244224
KEGG_Hematopoietic_cell_lineage_Main_Pathway.y	1.47659197646429	0.957192542626191
KEGG_Hepatitis_B_Main_Pathway.y	0.970228175948275	0.915917461252401
KEGG_Hepatitis_C_Main_Pathway.y	1.29989821972727	1.1673742851021
KEGG_Herpes_simplex_infection_Main_Pathway.y	1.1638725465814	1.09428048273747
KEGG_Hippo_signaling_Main_Pathway.y	1.42976688963462	1.08720800495951
KEGG_Histidine_metabolism_Main_Pathway.y	1.04671807459091	1.11888701412602
KEGG_Homologous_recombination_Main_Pathway.y	1.07011150716	0.958914801481943
KEGG_Huntington_s_disease_Main_Pathway.y	0.96958854535	1.04688691335832
KEGG_Hypertrophic_cardiomyopathy_HCM__Main_Pathway.y	0.829617607307692	0.921751044970506
KEGG_Inflammatory_bowel_disease_IBD__Main_Pathway.y	1.147949793	1.03905179559564
KEGG_Inflammatory_mediator_regulation_of_TRP_channels_Main_Pathway.y	0.998471475523256	0.931985854053757
KEGG_Influenza_A_Main_Pathway.y	1.20419915220313	1.07043476576245
KEGG_Inositol_phosphate_metabolism_Main_Pathway.y	1.17140834265517	1.10465485004648
KEGG_Insulin_secretion_Main_Pathway.y	0.925903930314814	0.929722393778116
KEGG_Insulin_signaling_Main_Pathway.y	1.22181129717143	0.977226462214587
KEGG_Intestinal_immune_network_for_IgA_production_Main_Pathway.y	0.67363621475	1.36120789193949
KEGG_Jak_STAT_signaling_Main_Pathway.y	1.41139287041722	1.15363471282847
KEGG_Legionellosis_Main_Pathway.y	1.2910431595	0.894201396218544
KEGG_Leishmaniasis_Main_Pathway.y	0.849379836068182	0.908817009460204
KEGG_Leukocyte_transendothelial_migration_Main_Pathway.y	1.08634403355405	1.03210582799698
KEGG_Linoleic_acid_metabolism_Main_Pathway.y	1.67741216833333	1.17293375389127
KEGG_Lipoic_acid_metabolism_Main_Pathway.y	2.031793442	1.43587879880328
KEGG_Long_term_depression_Main_Pathway.y	1.16013495736842	1.03447233094922
KEGG_Long_term_potentiation_Main_Pathway.y	1.33576748103125	1.16213349378186
KEGG_Lysine_biosynthesis_Main_Pathway.y	2.018519299	2.94662890628604
KEGG_Lysine_degradation_Main_Pathway.y	1.244062648625	1.34081146366895
KEGG_Lysosome_Main_Pathway.y	0.932381258247863	0.992667499633054
KEGG_MAPK_signaling_Main_Pathway.y	1.44412368095238	1.0873770992159
KEGG_Malaria_Main_Pathway.y	1.144735554	0.931017788632192
KEGG_Maturity_onset_diabetes_of_the_young_Main_Pathway.y	1.264282487	0.91708286713364
KEGG_Measles_Main_Pathway.y	0.933351173478261	0.979873505168138
KEGG_Melanogenesis_Main_Pathway.y	1.361314431	1.483623353418
KEGG_Melanoma_Main_Pathway.y	1.63629935526786	1.13788905156815
KEGG_Metabolism_of_xenobiotics_by_cytochrome_P450_Main_Pathway.y	1.01022827151471	1.04547159567858
KEGG_MicroRNAs_in_cancer_Main_Pathway.y	1.23224857144595	1.01046962793773
KEGG_Mineral_absorption_Main_Pathway.y	1.2602046702	1.14172476505907
KEGG_Mismatch_repair_Main_Pathway.y	0.942004760565218	0.945716613487606
KEGG_Morphine_addiction_Main_Pathway.y	0.896413503933333	1.07070590730864
KEGG_Mucin_type_O_Glycan_biosynthesis_Main_Pathway.y	0.791882281866667	0.878603796275658
KEGG_NF_kappa_B_signaling_Main_Pathway.y	1.35222747774286	1.13552557629499
KEGG_NOD_like_receptor_signaling_Main_Pathway.y	1.179546815	1.24726950778227
KEGG_N_Glycan_biosynthesis_Main_Pathway.y	1.15756346004255	1.17941851094593
KEGG_Natural_killer_cell_mediated_cytotoxicity_Main_Pathway.y	1.25533845145361	1.04436858119432
KEGG_Neuroactive_ligand_receptor_interaction_Main_Pathway.y	1.20985850023221	1.07556343397583
KEGG_Neurotrophin_signaling_Main_Pathway.y	1.17860634035455	1.02513019344967
KEGG_Nicotinate_and_nicotinamide_metabolism_Main_Pathway.y	1.21495387485714	0.971568308072607
KEGG_Nicotine_addiction_Main_Pathway.y	1.4996609201	1.15754345770542
KEGG_Nitrogen_metabolism_Main_Pathway.y	1.03118189675	1.05375796245405
KEGG_Non_alcoholic_fatty_liver_disease_NAFLD__Main_Pathway.y	1.00216206715385	1.09309476967708
KEGG_Non_homologous_end_joining_Main_Pathway.y	1.17938106763636	1.16822709615552
KEGG_Non_small_cell_lung_cancer_Main_Pathway.y	1.60006141859524	1.34195334155616
KEGG_Notch_signaling_Main_Pathway.y	1.04726756117391	0.897627584534323
KEGG_Nucleotide_excision_repair_Main_Pathway.y	0.942666159173913	1.06868653963555
KEGG_Olfactory_transduction_Main_Pathway.y	0.905694982982587	0.934458785593727
KEGG_One_carbon_pool_by_folate_Main_Pathway.y	0.872404631105263	0.983592977456454
KEGG_Oocyte_meiosis_Main_Pathway.y	1.04828563017647	0.982805641531781
KEGG_Osteoclast_differentiation_Main_Pathway.y	1.28154321265385	1.00960798294665
KEGG_Other_glycan_degradation_Main_Pathway.y	1.06059076094444	0.98371200526008
KEGG_Other_types_of_O_glycan_biosynthesis_Main_Pathway.y	1.16992255396552	1.12671680889636
KEGG_Ovarian_steroidogenesis_Main_Pathway.y	0.91299335125	0.83711532360126
KEGG_Oxidative_phosphorylation_Main_Pathway.y	0.889389372008547	0.965381280039262
KEGG_Oxytocin_signaling_Main_Pathway.y	1.26660302391837	1.0490957136582
KEGG_PI3K_Akt_signaling_Main_Pathway.y	1.32679279083105	1.01900084964437
KEGG_PPAR_signaling_Main_Pathway.y	1.50598540860345	1.14027953140471
KEGG_Pancreatic_cancer_Main_Pathway.y	1.57550734778947	1.41195305333976
KEGG_Pancreatic_secretion_Main_Pathway.y	1.01727567023529	1.07497157275355
KEGG_Pantothenate_and_CoA_biosynthesis_Main_Pathway.y	1.39959910191667	0.920218926429755
KEGG_Parkinson_s_disease_Main_Pathway.y	0.571422899272727	0.807063667775052
KEGG_Pathogenic_Escherichia_coli_infection_Main_Pathway.y	1.2177092077619	1.1051073735998
KEGG_Pathways_in_cancer_Main_Pathway.y	1.24887790264159	1.05825080846734
KEGG_Pentose_and_glucuronate_interconversions_Main_Pathway.y	0.865423689433333	0.883574444445656
KEGG_Pentose_phosphate_Main_Pathway.y	1.23090854472414	1.02559616003502
KEGG_Peroxisome_Main_Pathway.y	1.26226846765	0.996152414749966
KEGG_Pertussis_Main_Pathway.y	0.742427651454545	0.791224877915989
KEGG_Phagosome_Main_Pathway.y	0.94168895136	0.920910685972921
KEGG_Phenylalanine_metabolism_Main_Pathway.y	0.6406632433125	0.722845711669638
KEGG_Phenylalanine_tyrosine_and_tryptophan_biosynthesis_Main_Pathway.y	0.4946423592	0.689939777650108
KEGG_Phosphatidylinositol_signaling_system_Main_Pathway.y	1.23993770852	1.10582720957
KEGG_Phototransduction_Main_Pathway.y	1.65327240177778	1.38696329282258
KEGG_Platelet_activation_Main_Pathway.y	1.18402237174167	1.00238593248778
KEGG_Porphyrin_and_chlorophyll_metabolism_Main_Pathway.y	2.10097827593333	1.34439761789281
KEGG_Primary_bile_acid_biosynthesis_Main_Pathway.y	1.16105338017647	0.903826276859194
KEGG_Primary_immunodeficiency_Main_Pathway.y	0.849185195911764	0.885617585794864
KEGG_Prion_diseases_Main_Pathway.y	1.09546472942105	1.08343673260477
KEGG_Progesterone_mediated_oocyte_maturation_Main_Pathway.y	1.36687230545455	1.09683475806967
KEGG_Prolactin_signaling_Main_Pathway.y	1.17971400922951	1.05967718652183
KEGG_Propanoate_metabolism_Main_Pathway.y	1.19433006134783	1.00142574115479
KEGG_Prostate_cancer_Main_Pathway.y	1.3814110145	1.08964514641246
KEGG_Proteasome_Main_Pathway.y	1.36033048213953	0.854393706141999
KEGG_Protein_digestion_and_absorption_Main_Pathway.y	1.15109899725	0.965836993669858
KEGG_Protein_export_Main_Pathway.y	1.6153461635	0.889970034978063
KEGG_Protein_processing_in_endoplasmic_reticulum_Main_Pathway.y	1.21538386229167	1.03438654278446
KEGG_Proteoglycans_in_cancer_Main_Pathway.y	1.20585020986792	1.03426001081396
KEGG_Proximal_tubule_bicarbonate_reclamation_Main_Pathway.y	2.55673934275	1.97100339247716
KEGG_Purine_metabolism_Main_Pathway.y	1.06591237309317	1.04899787721563
KEGG_Pyrimidine_metabolism_Main_Pathway.y	1.20012732170103	1.14720120462774
KEGG_Pyruvate_metabolism_Main_Pathway.y	1.0683760459	1.14797614282103
KEGG_RIG_I_like_receptor_signaling_Main_Pathway.y	0.888349272428572	0.931934551113565
KEGG_RNA_degradation_Main_Pathway.y	1.06855683966667	1.01040571036109
KEGG_RNA_polymerase_Main_Pathway.y	1.32890193110345	1.22369184801914
KEGG_RNA_transport_Main_Pathway.y	1.08649890836735	1.06933892508296
KEGG_Rap1_signaling_Main_Pathway.y	1.21288556374737	1.01913851455931
KEGG_Ras_signaling_Main_Pathway.y	1.36625805207009	1.10695982594829
KEGG_Regulation_of_actin_cytoskeleton_Main_Pathway.y	1.08134328737342	0.995457940119568
KEGG_Regulation_of_autophagy_Main_Pathway.y	0.7944096785	0.6633284454516
KEGG_Regulation_of_lipolysis_in_adipocytes_Main_Pathway.y	1.00177552159375	1.0974889903774
KEGG_Renal_cell_carcinoma_Main_Pathway.y	1.71419629378261	1.31280528230245
KEGG_Renin_angiotensin_system_Main_Pathway.y	1.16969718988235	1.03515018018335
KEGG_Retinol_metabolism_Main_Pathway.y	1.16013274323077	1.10171074239959
KEGG_Retrograde_endocannabinoid_signaling_Main_Pathway.y	0.829033501595745	0.931007356781204
KEGG_Rheumatoid_arthritis_Main_Pathway.y	1.49365968025	1.17048322046107
KEGG_Riboflavin_metabolism_Main_Pathway.y	0.667503560333333	1.0579550529995
KEGG_Ribosome_Main_Pathway.y	1.33232152100758	0.911418766449084
KEGG_Ribosome_biogenesis_in_eukaryotes_Main_Pathway.y	1.1753169363662	1.08219498223288
KEGG_SNARE_interactions_in_vesicular_transport_Main_Pathway.y	0.796518276375	1.38497886215168
KEGG_Salivary_secretion_Main_Pathway.y	0.9578462384	0.895405175889874
KEGG_Salmonella_infection_Main_Pathway.y	1.00810577026829	1.16878335059562
KEGG_Selenocompound_metabolism_Main_Pathway.y	0.660306561636364	0.525795700901019
KEGG_Serotonergic_synapse_Main_Pathway.y	1.14684742746774	0.941412781922836
KEGG_Shigellosis_Main_Pathway.y	1.05884653852	1.23589423072538
KEGG_Signaling_pathways_regulating_pluripotency_of_stem_cells_Main_Pathway.y	1.0615863218	0.498797522662482
KEGG_Small_cell_lung_cancer_Main_Pathway.y	1.19702310240351	1.01906473580839
KEGG_Sphingolipid_metabolism_Main_Pathway.y	1.34269964939024	0.996952926649032
KEGG_Sphingolipid_signaling_Main_Pathway.y	1.46748135698925	1.28391194827282
KEGG_Spliceosome_Main_Pathway.y	1.01840626564567	0.904654458706756
KEGG_Staphylococcus_aureus_infection_Main_Pathway.y	0.81628812135	1.03252734015683
KEGG_Starch_and_sucrose_metabolism_Main_Pathway.y	0.927141455836364	1.06086121891096
KEGG_Steroid_biosynthesis_Main_Pathway.y	0.738579569705882	0.900147972262292
KEGG_Steroid_hormone_biosynthesis_Main_Pathway.y	0.90651300306	0.858056614664579
KEGG_Sulfur_metabolism_Main_Pathway.y	1.09430898071429	0.830247635383969
KEGG_Sulfur_relay_system_Main_Pathway.y	0.9869391775	0.54286276544762
KEGG_Synaptic_vesicle_cycle_Main_Pathway.y	1.426450797	1.16829877328501
KEGG_Synthesis_and_degradation_of_ketone_bodies_Main_Pathway.y	1.1233509096	0.893216388033511
KEGG_Systemic_lupus_erythematosus_Main_Pathway.y	0.501063505	0.674573648499457
KEGG_TGF_beta_signaling_Main_Pathway.y	0.89056440266129	1.04891217199065
KEGG_TNF_signaling_Main_Pathway.y	1.37926467627451	1.23620459069818
KEGG_T_cell_receptor_signaling_Main_Pathway.y	1.1952230708046	1.08986734215855
KEGG_Taste_transduction_Main_Pathway.y	0.888148264	1.17029845395854
KEGG_Taurine_and_hypotaurine_metabolism_Main_Pathway.y	1.67948883422222	1.31243092224346
KEGG_Terpenoid_backbone_biosynthesis_Main_Pathway.y	1.45972717761905	1.21778101617675
KEGG_Thiamine_metabolism_Main_Pathway.y	0.889234847333333	0.427312354344742
KEGG_Thyroid_cancer_Main_Pathway.y	1.31205233535714	1.17775289813467
KEGG_Thyroid_hormone_signaling_Main_Pathway.y	1.20561819226471	1.09522811003252
KEGG_Thyroid_hormone_synthesis_Main_Pathway.y	1.015203147125	0.958711047933662
KEGG_Tight_junction_Main_Pathway.y	1.29362860557983	1.05869852472701
KEGG_Toll_like_receptor_signaling_Main_Pathway.y	1.15844389012903	0.988131480689982
KEGG_Toxoplasmosis_Main_Pathway.y	0.8878808847	0.855419109210927
KEGG_Transcriptional_misregulation_in_cancer_Main_Pathway.y	1.2752734775	1.02204155705753
KEGG_Tryptophan_metabolism_Main_Pathway.y	0.947051522103448	1.01373006846673
KEGG_Tuberculosis_Main_Pathway.y	1.46499839161364	1.10281681230951
KEGG_Type_II_diabetes_mellitus_Main_Pathway.y	0.9140840433	0.978428426951635
KEGG_Type_I_diabetes_mellitus_Main_Pathway.y	1.67324523856098	1.10547373619075
KEGG_Tyrosine_metabolism_Main_Pathway.y	0.750129907434783	0.897910231594904
KEGG_Ubiquinone_and_other_terpenoid_quinone_biosynthesis_Main_Pathway.y	1.0180006725	0.948823373824106
KEGG_Ubiquitin_mediated_proteolysis_Main_Pathway.y	0.848147827900764	0.865264045836132
KEGG_VEGF_signaling_Main_Pathway.y	1.40309090015789	1.0926011038592
KEGG_Valine_leucine_and_isoleucine_biosynthesis_Main_Pathway.y	1.4624388955	1.04458590677764
KEGG_Valine_leucine_and_isoleucine_degradation_Main_Pathway.y	1.2126539782766	1.03103852367939
KEGG_Vascular_smooth_muscle_contraction_Main_Pathway.y	1.0321840945	1.10136918103235
KEGG_Vasopressin_regulated_water_reabsorption_Main_Pathway.y	0.887604024047619	0.883907474794028
KEGG_Vibrio_cholerae_infection_Main_Pathway.y	0.5384549962	0.757820253330124
KEGG_Viral_carcinogenesis_Main_Pathway.y	1.0755114287	0.92263884540707
KEGG_Viral_myocarditis_Main_Pathway.y	0.8325077965	0.794037809626135
KEGG_Vitamin_B6_metabolism_Main_Pathway.y	0.7724555735	0.586063504575883
KEGG_Vitamin_digestion_and_absorption_Main_Pathway.y	0.726582731913044	0.680394490800662
KEGG_Wnt_signaling_Main_Pathway.y	1.05155255808411	0.963851332700873
KEGG_alpha_Linolenic_acid_metabolism_Main_Pathway.y	1.7694300033	1.2051275848726
KEGG_beta_Alanine_metabolism_Main_Pathway.y	1.23741668332	1.21941900070013
KEGG_cAMP_signaling_Main_Pathway.y	1.08024166260526	1.06447865105486
KEGG_cGMP_PKG_signaling_Main_Pathway.y	1.17874221417021	1.10038455797074
KEGG_mRNA_surveillance_Main_Pathway.y	1.04660711475	1.00496811656404
KEGG_mTOR_signaling_Main_Pathway.y	1.45361356719149	1.02326030234561
KEGG_p53_signaling_Main_Pathway.y	1.55206879556522	1.2938248676433
NCI_ALK1_signaling_events_Main_Pathway	0.86997810573913	1.04055512017574
NCI_ALK1_signaling_events_Pathway_.endothelial_cell_migration.	0.631322039142857	0.752682962757687
NCI_ALK1_signaling_events_Pathway_.endothelial_cell_proliferation.	0.5426283868	0.727675037639064
NCI_ALK1_signaling_events_Pathway_.sprouting_angiogenesis.	0.3549107645	0.428933499844508
NCI_ALK2_signaling_events_Main_Pathway	0.4730267448	0.671757912741008
NCI_AP_1_transcription_factor_network_Main_Pathway	1.67787444561905	1.05930198545427
NCI_ATF_2_transcription_factor_network_Main_Pathway	1.23329434928947	1.09218433864237
NCI_ATM_Main_Pathway	1.22001701225	1.09262119512227
NCI_ATM_Pathway_.G1_S_transition_checkpoint.	1.17533791976471	1.00554327400985
NCI_ATM_Pathway_.G2_M_transition_checkpoint.	1.37172340133333	1.22920449323872
NCI_ATM_Pathway_.Pathway_rRNA_transcription_via_ATM.	1.0036526512	0.901576728822987
NCI_ATM_Pathway_.apoptosis.	1.32032591933333	1.07938150965758
NCI_ATM_Pathway_.chromatin_remodeling.	1.008254133	1.00094996065884
NCI_ATM_Pathway_.double_strand_break_repair_via_nonhomologous_end_joining.	1.232076097125	1.10442257335174
NCI_ATR_signaling_Main_Pathway	0.918960078592592	1.03510168582274
NCI_ATR_signaling_Pathway_.Pathway_negative_regulation_of_transcription_during_mitosis_via_CHEK1.	0.735132906545454	0.965348607188348
NCI_ATR_signaling_Pathway_.regulation_of_double_strand_break_repair_via_homologous_recombination.	0.757027700541666	0.981809864253229
NCI_ATR_signaling_Pathway_.response_to_G2_M_transition_DNA_damage_checkpoint_signal.	0.906877915086956	1.06514649150163
NCI_Alpha4_beta1_integrin_signaling_events_Main_Pathway	0.70484505265	0.859661455344295
NCI_Alpha4_beta1_integrin_signaling_events_Pathway_.cell_adhesion.	0.965730113909091	0.778211147580028
NCI_Alpha4_beta1_integrin_signaling_events_Pathway_.cell_migration.	0.6083752176	0.702398419262087
NCI_Alpha4_beta1_integrin_signaling_events_Pathway_.lamellipodium_assembly.	0.740428384375	1.13862562684477
NCI_Alpha6_beta4_integrin_ligand_interactions_Main_Pathway	0.930787742181818	0.965165981921522
NCI_Alpha9_beta1_integrin_signaling_events_Main_Pathway	1.2796181045	1.06621726334293
NCI_Alpha9_beta1_integrin_signaling_events_Pathway_.cell_migration.	0.980069808625	0.870764683929181
NCI_AlphaE_beta7_integrin_cell_surface_interactions_Main_Pathway	0.501337837666667	1.45584125452121
NCI_Alpha_synuclein_signaling_Main_Pathway	1.01712457925	1.08777018101131
NCI_Alpha_synuclein_signaling_Pathway_.Pathway_degradation_of_SNCA.	0.6560546125	0.879945909452709
NCI_Alpha_synuclein_signaling_Pathway_.Pathway_negative_regulation_of_transcription_via_SNCA.	0.674140632666667	1.5031782123432
NCI_Alpha_synuclein_signaling_Pathway_.Pathway_negative_regulation_of_transcription_via_TOR1A_SNCA_STUB1_FKBP1A.	1.07451393968421	1.12583999651951
NCI_Alpha_synuclein_signaling_Pathway_.Pathway_positive_regulation_of_gene_specific_transcription_via_SNCA.	0.674140632666667	1.5031782123432
NCI_Alpha_synuclein_signaling_Pathway_.Pathway_positive_regulation_of_gene_specific_transcription_via_TOR1A_SNCA_FKBP1A_STUB1.	1.07451393968421	1.12583999651951
NCI_Alpha_synuclein_signaling_Pathway_.cell_death.	0.966125670684211	1.11063540589847
NCI_Alpha_synuclein_signaling_Pathway_.neuron_apoptosis.	0.93550054575	1.03069186478456
NCI_Alpha_synuclein_signaling_Pathway_.proteasomal_ubiquitin_dependent_protein_catabolic_process.	0.966125670684211	1.11063540589847
NCI_Alpha_synuclein_signaling_Pathway_.protein_targeting_to_lysosome.	1.07451393968421	1.12583999651951
NCI_Alternative_NF_kappaB_Main_Pathway	0.7842629238	1.0851837337896
NCI_Alternative_NF_kappaB_Pathway_.regulation_of_B_cell_activation.	0.7842629238	1.0851837337896
NCI_Angiopoietin_receptor_Tie2_mediated_signaling_Main_Pathway	0.957041965026316	0.942493132654821
NCI_Angiopoietin_receptor_Tie2_mediated_signaling_Pathway_.MAPKKK_cascade.	1.68004192366667	1.19818681250246
NCI_Angiopoietin_receptor_Tie2_mediated_signaling_Pathway_.chemokinesis.	1.655796701	1.07761533320039
NCI_Angiopoietin_receptor_Tie2_mediated_signaling_Pathway_.negative_regulation_of_caspase_activity.	1.878155190875	1.10383396907159
NCI_Angiopoietin_receptor_Tie2_mediated_signaling_Pathway_.tube_development.	1.39731594933333	1.27654660117197
NCI_Angiopoietin_receptor_Tie2_mediated_signaling_Pathway_.vasculogenesis.	1.31937681775	1.07176435682053
NCI_Arf1_Main_Pathway	1.42303061935	1.22289788942348
NCI_Arf1_Pathway_.actin_filament_polymerization.	0.608924767	0.739222651776303
NCI_Arf6_downstream_Main_Pathway	1.0011529405	1.43541708492721
NCI_Arf6_downstream_Pathway_.Tumor_Cell_Invasion.	0.3455392195	1.38848197433984
NCI_Arf6_downstream_Pathway_.actin_filament_bundle_formation.	0.3245129765	0.793951902320644
NCI_Arf6_downstream_Pathway_.cortical_actin_cytoskeleton_organization.	1.3506493716	1.75680742871715
NCI_Arf6_downstream_Pathway_.lamellipodium_assembly.	1.3506493716	1.75680742871715
NCI_Arf6_downstream_Pathway_.liver_development.	0.484081451	1.71063342422949
NCI_Arf6_downstream_Pathway_.myoblast_fusion.	0.484081451	1.71063342422949
NCI_Arf6_downstream_Pathway_.regulation_of_axonogenesis.	1.03548271925	1.44989579296915
NCI_Arf6_downstream_Pathway_.regulation_of_epithelial_cell_migration.	0.484081451	1.71063342422949
NCI_Arf6_downstream_Pathway_.ruffle_organization.	1.03548271925	1.44989579296915
NCI_Arf6_downstream_Pathway_.substrate_adhesion_dependent_cell_spreading.	0.484081451	1.71063342422949
NCI_Arf6_signaling_events_Main_Pathway	0.956022750314286	0.97804858393841
NCI_Arf6_trafficking_events_Main_Pathway	0.953872080568182	1.04698580869941
NCI_Arf6_trafficking_events_Pathway_.calcium_ion_dependent_exocytosis.	1.19385652075	1.39506248762869
NCI_Arf6_trafficking_events_Pathway_.cell_adhesion_mediated_by_integrin.	0.702672454785714	0.952238500119367
NCI_Arf6_trafficking_events_Pathway_.clathrin_coat_assembly.	1.13181470746154	1.39619525741399
NCI_Arf6_trafficking_events_Pathway_.clathrin_independent_pinocytosis.	0.484081451	1.71063342422949
NCI_Arf6_trafficking_events_Pathway_.endocytosis.	0.679768868666667	1.87250056841222
NCI_Arf6_trafficking_events_Pathway_.membrane_fusion.	1.4488674116	1.39808790430135
NCI_Arf6_trafficking_events_Pathway_.positive_regulation_of_endocytosis.	0.484081451	1.71063342422949
NCI_Arf6_trafficking_events_Pathway_.positive_regulation_of_phagocytosis.	0.6933483175	0.544790923625883
NCI_Arf6_trafficking_events_Pathway_.receptor_recycling.	0.484081451	1.71063342422949
NCI_Arf6_trafficking_events_Pathway_.regulation_of_calcium_dependent_cell_cell_adhesion.	1.104740561	1.55697950661612
NCI_Arf6_trafficking_events_Pathway_.substrate_adhesion_dependent_cell_spreading.	0.7785384495	0.743853676792994
NCI_Atypical_NF_kappaB_Main_Pathway	0.604032734692308	0.943902513670364
NCI_Atypical_NF_kappaB_Pathway_.Pathway_degradation_of_NFKB1_NFKBIA.	0.620404487272727	1.03745700840774
NCI_Atypical_NF_kappaB_Pathway_.Pathway_degradation_of_NFKBIA.	0.841726689	1.26675796425715
NCI_Atypical_NF_kappaB_Pathway_.positive_regulation_of_anti_apoptosis.	0.694033263	0.912389630029226
NCI_Aurora_A_signaling_Main_Pathway	1.13408969133333	1.14241104568223
NCI_Aurora_A_signaling_Pathway_.centrosome_duplication.	0.7849876918	0.822965648515427
NCI_Aurora_A_signaling_Pathway_.negative_regulation_of_DNA_binding.	0.752705860666667	0.946372865742751
NCI_Aurora_A_signaling_Pathway_.proteasomal_ubiquitin_dependent_protein_catabolic_process.	0.76048893325	1.06642591170591
NCI_Aurora_A_signaling_Pathway_.protein_catabolic_process.	0.7718701836	0.999304088511359
NCI_Aurora_A_signaling_Pathway_.regulation_of_centrosome_cycle.	0.714193146666667	1.02583957827734
NCI_Aurora_A_signaling_Pathway_.spindle_assembly.	0.6998393733	0.983919496721184
NCI_Aurora_B_signaling_Main_Pathway	0.816617599473684	0.882982928949551
NCI_Aurora_B_signaling_Pathway_.cytokinesis.	0.603123966666667	0.924940151505978
NCI_Aurora_C_signaling_Main_Pathway	0.2974138135	0.853432210273921
NCI_BARD1_signaling_events_Main_Pathway	1.30295196228571	1.09720226071224
NCI_BARD1_signaling_events_Pathway_.DNA_damage_checkpoint.	0.456365040333333	0.751219900060445
NCI_BARD1_signaling_events_Pathway_.DNA_repair.	1.23520792184211	1.14669001377669
NCI_BARD1_signaling_events_Pathway_.protein_ubiquitination.	1.6121393721	1.73630285792471
NCI_BCR_signaling_Main_Pathway	1.18174746483051	0.970152798193049
NCI_BCR_signaling_Pathway_.actin_cytoskeleton_organization.	1.23416677475	1.07894763257129
NCI_BCR_signaling_Pathway_.cell_survival.	1.2558003095	1.43872517077836
NCI_BCR_signaling_Pathway_.cytokine_secretion.	1.35387233366667	1.03831629859322
NCI_BCR_signaling_Pathway_.re_entry_into_mitotic_cell_cycle.	1.13109177715385	1.40114269991974
NCI_BCR_signaling_Pathway_.ubiquitin_dependent_protein_catabolic_process.	1.100238584	1.0783823075795
NCI_BMP_receptor_signaling_Main_Pathway	1.3812592587027	1.32113355626141
NCI_Beta1_integrin_cell_surface_interactions_Main_Pathway	0.861321737833333	0.880033819344405
NCI_Beta2_integrin_cell_surface_interactions_Main_Pathway	1.18273988358621	1.13373465939873
NCI_Beta3_integrin_cell_surface_interactions_Main_Pathway	0.920000817921053	0.801681472729911
NCI_Beta5_beta6_beta7_and_beta8_integrin_cell_surface_interactions_Main_Pathway	0.977435839428571	1.07659036596257
NCI_CD40_CD40L_signaling_Main_Pathway	0.882421893416667	0.90848850177918
NCI_CD40_CD40L_signaling_Pathway_.B_cell_affinity_maturation.	0.642495075	0.809827720540178
NCI_CD40_CD40L_signaling_Pathway_.B_cell_proliferation.	0.8204216895	0.734026764463109
NCI_CD40_CD40L_signaling_Pathway_.plasma_cell_differentiation.	0.642495075	0.809827720540178
NCI_CD40_CD40L_signaling_Pathway_.proteasomal_ubiquitin_dependent_protein_catabolic_process.	0.97224470125	1.00481968717455
NCI_CD40_CD40L_signaling_Pathway_.regulation_of_germinal_center_formation.	0.906866227875	0.981343563202147
NCI_CD40_CD40L_signaling_Pathway_.regulation_of_isotype_switching_to_IgE_isotypes.	0.906866227875	0.981343563202147
NCI_CD40_CD40L_signaling_Pathway_.regulation_of_isotype_switching_to_IgG_isotypes.	0.8204216895	0.734026764463109
NCI_CDC42_signaling_events_Main_Pathway	1.14423952033333	1.15690027637038
NCI_CDC42_signaling_events_Pathway_.Pathway_positive_regulation_of_NF_kappaB_transcription_factor_activity_via_CDC42.	1.01557814166667	1.0288720079114
NCI_CDC42_signaling_events_Pathway_.RNA_splicing.	0.815374196625	0.997680085313891
NCI_CDC42_signaling_events_Pathway_.actin_cytoskeleton_organization.	1.08395590766667	1.16291770108601
NCI_CDC42_signaling_events_Pathway_.actin_filament_depolymerization.	0.57633010875	0.77652778960728
NCI_CDC42_signaling_events_Pathway_.cell_motility.	0.890180630125	0.929264747835892
NCI_CDC42_signaling_events_Pathway_.cell_proliferation.	0.446489078	1.08710428335676
NCI_CDC42_signaling_events_Pathway_.cytokinesis.	0.446489078	1.08710428335676
NCI_CDC42_signaling_events_Pathway_.establishment_of_cell_polarity.	1.04170165533333	1.47986249143937
NCI_CDC42_signaling_events_Pathway_.neuron_projection_development.	1.23926262357143	1.12659561364005
NCI_CDC42_signaling_events_Pathway_.regulation_of_filopodium_assembly.	1.00632416757143	1.11349590910533
NCI_CDC42_signaling_events_Pathway_.retrograde_vesicle_mediated_transport_Golgi_to_ER.	1.0910310259	1.23638742725719
NCI_CXCR3_mediated_signaling_events_Main_Pathway	0.901252118714286	0.977675246038378
NCI_CXCR3_mediated_signaling_events_Pathway_.actin_polymerization_or_depolymerization.	0.834439184538462	0.960926014410401
NCI_CXCR3_mediated_signaling_events_Pathway_.cAMP_biosynthetic_process.	0.2338213762	0.284189430024397
NCI_CXCR3_mediated_signaling_events_Pathway_.cell_adhesion.	0.780100152266667	0.961250049641883
NCI_CXCR3_mediated_signaling_events_Pathway_.cell_proliferation.	0.86143082715	0.986885167598813
NCI_CXCR3_mediated_signaling_events_Pathway_.chemotaxis.	0.767343368875	0.911538201252149
NCI_CXCR3_mediated_signaling_events_Pathway_.regulation_of_stress_fiber_assembly.	0.2338213762	0.284189430024397
NCI_CXCR4_mediated_signaling_events_Main_Pathway	1.18576924901389	0.967047376194863
NCI_CXCR4_mediated_signaling_events_Pathway_.actin_filament_depolymerization.	0.143042166	0.286202292564499
NCI_CXCR4_mediated_signaling_events_Pathway_.cell_adhesion.	0.962014931884615	1.01305658195641
NCI_CXCR4_mediated_signaling_events_Pathway_.cell_proliferation.	0.843533179454545	0.837036655207281
NCI_CXCR4_mediated_signaling_events_Pathway_.chemotaxis.	1.1833320215	0.966051579433854
NCI_CXCR4_mediated_signaling_events_Pathway_.establishment_of_cell_polarity.	0.854659023125	0.879712309804053
NCI_CXCR4_mediated_signaling_events_Pathway_.positive_regulation_of_lamellipodium_assembly.	0.72695844775	0.999547211200093
NCI_CXCR4_mediated_signaling_events_Pathway_.regulation_of_heterotypic_cell_cell_adhesion.	1.01042777408333	0.855224700778253
NCI_C_MYB_transcription_factor_network_Main_Pathway	1.18322309070423	0.861254209282193
NCI_C_MYC_Main_Pathway	0.94768461624	0.762482565362853
NCI_Calcineurin_regulated_NFAT_dependent_transcription_in_lymphocytes_Main_Pathway	1.34686906706452	1.10634671661725
NCI_Calcineurin_regulated_NFAT_dependent_transcription_in_lymphocytes_Pathway_.T_cell_anergy.	1.106665311625	1.04023589374119
NCI_Calcium_signaling_in_the_CD4_TCR_Main_Pathway	1.10914226675	1.08683702830751
NCI_Canonical_NF_kappaB_Main_Pathway	1.0201606066087	1.11215359126215
NCI_Canonical_NF_kappaB_Pathway_.proteasomal_ubiquitin_dependent_protein_catabolic_process.	0.916299618454546	1.17866050391433
NCI_Canonical_Wnt_signaling_Main_Pathway	1.0012593233	0.959035740103754
NCI_Caspase_Cascade_in_Apoptosis_Main_Pathway	1.11362731115217	0.882127788225691
NCI_Caspase_Cascade_in_Apoptosis_Pathway_.DNA_fragmentation_during_apoptosis.	0.84535716725	0.895913416583109
NCI_Caspase_Cascade_in_Apoptosis_Pathway_.DNA_repair.	0.805663497	1.06327765939631
NCI_Caspase_Cascade_in_Apoptosis_Pathway_.JNK_cascade.	0.664123078888889	0.790343786318404
NCI_Caspase_Cascade_in_Apoptosis_Pathway_.actin_filament_polymerization.	0.951171999	1.21161217125034
NCI_Caspase_Cascade_in_Apoptosis_Pathway_.apoptosis.	0.7132913899	0.735034151258179
NCI_Caspase_Cascade_in_Apoptosis_Pathway_.apoptotic_nuclear_changes.	0.624380294333333	0.898354875041789
NCI_Caspase_Cascade_in_Apoptosis_Pathway_.neuron_apoptosis.	1.0842737285	0.894708102222823
NCI_Caspase_Cascade_in_Apoptosis_Pathway_.nuclear_fragmentation_during_apoptosis.	0.9056735461	1.03532111815184
NCI_Caspase_Cascade_in_Apoptosis_Pathway_.positive_regulation_of_apoptosis.	1.38023212716667	0.695517746870744
NCI_Cellular_roles_of_Anthrax_toxin_Main_Pathway	0.902562087066667	0.977985724584936
NCI_Cellular_roles_of_Anthrax_toxin_Pathway_.MAPKKK_cascade.	0.607849561428571	0.585820234474927
NCI_Cellular_roles_of_Anthrax_toxin_Pathway_.apoptosis.	0.255898931	0.346066042698601
NCI_Cellular_roles_of_Anthrax_toxin_Pathway_.inflammatory_response.	0.255898931	0.346066042698601
NCI_Cellular_roles_of_Anthrax_toxin_Pathway_.macrophage_activation.	0.239598283333333	0.424408075549
NCI_Cellular_roles_of_Anthrax_toxin_Pathway_.monocyte_activation.	1.31328398625	1.07933477029653
NCI_Cellular_roles_of_Anthrax_toxin_Pathway_.necrosis.	0.255898931	0.346066042698601
NCI_Cellular_roles_of_Anthrax_toxin_Pathway_.negative_regulation_of_macrophage_activation.	0.255898931	0.346066042698601
NCI_Cellular_roles_of_Anthrax_toxin_Pathway_.negative_regulation_of_myeloid_dendritic_cell_antigen_processing_and_presentation.	0.255898931	0.346066042698601
NCI_Cellular_roles_of_Anthrax_toxin_Pathway_.negative_regulation_of_phagocytosis.	0.255898931	0.346066042698601
NCI_Cellular_roles_of_Anthrax_toxin_Pathway_.platelet_activation.	0.255898931	0.346066042698601
NCI_Cellular_roles_of_Anthrax_toxin_Pathway_.regulation_of_endothelial_cell_proliferation.	0.255898931	0.346066042698601
NCI_Ceramide_signaling_Main_Pathway	1.27542584152174	1.08124029538981
NCI_Ceramide_signaling_Pathway_.cell_survival.	1.41523604255556	1.00650954338282
NCI_Ceramide_signaling_Pathway_.ganglioside_biosynthetic_process.	1.45820366294118	1.06090872076701
NCI_Ceramide_signaling_Pathway_.negative_regulation_of_cell_cycle.	1.69910593558824	1.14778068751541
NCI_Ceramide_signaling_Pathway_.regulation_of_nitric_oxide_biosynthetic_process.	0.6026593715	0.780781249787042
NCI_Circadian_rhythm_Main_Pathway	1.4598743312	1.17748407283964
NCI_Circadian_rhythm_Pathway_.S_phase_of_mitotic_cell_cycle.	1.4598743312	1.17748407283964
NCI_Circadian_rhythm_Pathway_.chromatin_modification.	1.4598743312	1.17748407283964
NCI_Class_IB_PI3K_non_lipid_kinase_events_Main_Pathway	0.8272114135	0.67596312246876
NCI_Class_IB_PI3K_non_lipid_kinase_events_Pathway_.cAMP_biosynthetic_process.	0.738918450666667	0.631568305595811
NCI_Class_I_PI3K_signaling_events_Main_Pathway	1.24866626702439	1.31998157331158
NCI_Class_I_PI3K_signaling_events_Pathway_.actin_cytoskeleton_reorganization.	1.86338336723077	1.45813955299401
NCI_Class_I_PI3K_signaling_events_Pathway_.cell_survival.	1.81572642192857	1.34809321406098
NCI_Class_I_PI3K_signaling_events_mediated_by_Akt_Main_Pathway	1.44978018981818	1.06857825883968
NCI_Class_I_PI3K_signaling_events_mediated_by_Akt_Pathway_.G1_S_transition_of_mitotic_cell_cycle.	1.38129916392308	1.01154306492457
NCI_Class_I_PI3K_signaling_events_mediated_by_Akt_Pathway_.cell_survival.	1.5097612155	1.0255177221801
NCI_Class_I_PI3K_signaling_events_mediated_by_Akt_Pathway_.glucose_import.	3.629256921	1.77676507700523
NCI_Class_I_PI3K_signaling_events_mediated_by_Akt_Pathway_.negative_regulation_of_cell_cycle.	1.65856104141667	1.03680935655886
NCI_Coregulation_of_Androgen_receptor_activity_Main_Pathway	1.04525343664286	0.776410775451377
NCI_Coregulation_of_Androgen_receptor_activity_Pathway_.cell_proliferation.	1.05366165833333	0.659561880105637
NCI_DNA_PK_pathway_in_nonhomologous_end_joining_Main_Pathway	1.00126861533333	1.01429914391989
NCI_DNA_PK_pathway_in_nonhomologous_end_joining_Pathway_.V_D_J_recombination.	1.22236274311111	1.08833566064059
NCI_DNA_PK_pathway_in_nonhomologous_end_joining_Pathway_.double_strand_break_repair_via_homologous_recombination.	2.07339460633333	1.06398479178925
NCI_DNA_PK_pathway_in_nonhomologous_end_joining_Pathway_.double_strand_break_repair_via_nonhomologous_end_joining.	1.00126861533333	1.01429914391989
NCI_DNA_PK_pathway_in_nonhomologous_end_joining_Pathway_.immunoglobulin_heavy_chain_V_D_J_recombination.	1.3389097195	1.03881231458077
NCI_DNA_PK_pathway_in_nonhomologous_end_joining_Pathway_.immunoglobulin_light_chain_V_J_recombination.	1.32430816216667	0.958727271688498
NCI_Degradation_of_beta_catenin_Main_Pathway	0.916440594176471	1.02290491224759
NCI_Direct_p53_effectors_Main_Pathway	0.951926729142857	0.880110781931886
NCI_Downstream_signaling_in_naive_CD8_T_cells_Main_Pathway	1.20152449094595	1.06165991433699
NCI_Downstream_signaling_in_naive_CD8_T_cells_Pathway_.Pathway_regulation_of_survival_gene_product_expression_via_IL2RG.	1.15055847822222	0.773598662448486
NCI_Downstream_signaling_in_naive_CD8_T_cells_Pathway_.alpha_beta_T_cell_proliferation.	0.368038892	1.114537301069
NCI_E2F_transcription_factor_network_Main_Pathway	1.04036811435897	1.06884270189292
NCI_EGFR_dependent_Endothelin_signaling_events_Main_Pathway	0.88586985225	1.18118054768023
NCI_EPHA2_forward_signaling_Main_Pathway	0.8020555849	0.571877719208862
NCI_EPHA_forward_signaling_Main_Pathway	1.1415242734	1.08970856030834
NCI_EPHA_forward_signaling_Pathway_.actin_filament_depolymerization.	0.877195199666667	1.14030629277782
NCI_EPHA_forward_signaling_Pathway_.axon_guidance.	1.112807921375	1.09390736201116
NCI_EPHA_forward_signaling_Pathway_.cell_cell_adhesion.	1.07368096228571	1.1087655601014
NCI_EPHA_forward_signaling_Pathway_.proteasomal_ubiquitin_dependent_protein_catabolic_process.	1.11972287663158	1.07620683366643
NCI_EPHA_forward_signaling_Pathway_.regulation_of_stress_fiber_assembly.	1.07368096228571	1.1087655601014
NCI_EPHB_forward_signaling_Main_Pathway	0.9540856735	0.929397767284402
NCI_EPO_signaling_Main_Pathway	1.1348670584375	0.962744465569537
NCI_EPO_signaling_Pathway_.beta_integrin_mediated_adhesion.	1.72028343685714	1.17366454065244
NCI_EPO_signaling_Pathway_.cell_proliferation.	0.8147191178	1.14311040775847
NCI_EPO_signaling_Pathway_.elevation_of_cytosolic_calcium_ion_concentration.	0.934106761	1.2351840468271
NCI_E_cadherin_signaling_in_keratinocytes_Main_Pathway	1.16433577447619	1.1743190760918
NCI_E_cadherin_signaling_in_keratinocytes_Pathway_.actin_cable_formation.	0.684459066333333	0.839559854513726
NCI_E_cadherin_signaling_in_keratinocytes_Pathway_.adherens_junction_organization.	0.6681885066	0.824443350627652
NCI_E_cadherin_signaling_in_keratinocytes_Pathway_.apoptosis.	1.6087624298	1.27510965361135
NCI_E_cadherin_signaling_in_keratinocytes_Pathway_.establishment_of_polarity_of_embryonic_epithelium.	0.7316574945	0.878965163892695
NCI_E_cadherin_signaling_in_keratinocytes_Pathway_.keratinocyte_differentiation.	1.37919163846154	1.22184794616048
NCI_E_cadherin_signaling_in_the_nascent_adherens_junction_Main_Pathway	1.14296096703125	1.077223996334
NCI_E_cadherin_signaling_in_the_nascent_adherens_junction_Pathway_.actin_cytoskeleton_organization.	1.42006783033333	1.42897381388714
NCI_E_cadherin_signaling_in_the_nascent_adherens_junction_Pathway_.adherens_junction_assembly.	0.573442982666667	0.928843123397925
NCI_E_cadherin_signaling_in_the_nascent_adherens_junction_Pathway_.regulation_of_actin_nucleation.	0.86812232275	0.991514448887938
NCI_E_cadherin_signaling_in_the_nascent_adherens_junction_Pathway_.regulation_of_calcium_dependent_cell_cell_adhesion.	0.511845649	0.849687886924505
NCI_E_cadherin_signaling_in_the_nascent_adherens_junction_Pathway_.regulation_of_cell_cell_adhesion.	2.52549864725	1.47901858600668
NCI_Effects_of_Botulinum_toxin_Main_Pathway	2.082812611	1.64311929448094
NCI_Endogenous_TLR_signaling_Main_Pathway	0.880689422470588	0.882857656686465
NCI_Endogenous_TLR_signaling_Pathway_.cell_migration.	0.6468954535	1.01971216661071
NCI_Endogenous_TLR_signaling_Pathway_.cytokine_production_involved_in_inflammatory_response.	1.46107165866667	0.916592483927747
NCI_Endogenous_TLR_signaling_Pathway_.regulation_of_apoptosis.	0.878866534818182	0.898611898176013
NCI_Endogenous_TLR_signaling_Pathway_.regulation_of_cell_adhesion.	1.29928071357143	0.841363736837503
NCI_Endogenous_TLR_signaling_Pathway_.regulation_of_cell_matrix_adhesion.	0.6468954535	1.01971216661071
NCI_Endogenous_TLR_signaling_Pathway_.regulation_of_cell_proliferation.	0.878866534818182	0.898611898176013
NCI_Endogenous_TLR_signaling_Pathway_.regulation_of_granulocyte_colony_stimulating_factor_production.	1.4053136205	0.804817578215222
NCI_Endogenous_TLR_signaling_Pathway_.regulation_of_interleukin_10_production.	1.4053136205	0.804817578215222
NCI_Endogenous_TLR_signaling_Pathway_.regulation_of_interleukin_1_beta_production.	0.878866534818182	0.898611898176013
NCI_Endogenous_TLR_signaling_Pathway_.regulation_of_interleukin_6_production.	1.5936776936	0.898678482919823
NCI_Endogenous_TLR_signaling_Pathway_.regulation_of_tumor_necrosis_factor_production.	1.5936776936	0.898678482919823
NCI_Endogenous_TLR_signaling_Pathway_.respiratory_burst_involved_in_inflammatory_response.	0.883306994285714	1.08730666662659
NCI_Endothelins_Main_Pathway	1.02719168933333	0.997983410591574
NCI_Endothelins_Pathway_.arachidonic_acid_secretion.	1.1356401112	0.763852429939442
NCI_Endothelins_Pathway_.cAMP_biosynthetic_process.	0.582712759166667	0.847704528676449
NCI_Endothelins_Pathway_.positive_regulation_of_muscle_contraction.	1.03150047625	1.25748446154278
NCI_Endothelins_Pathway_.regulation_of_vascular_smooth_muscle_contraction.	1.23778066025	1.24132304087995
NCI_Ephrin_A_reverse_signaling_Main_Pathway	0.556292789666667	0.830529292613342
NCI_Ephrin_A_reverse_signaling_Pathway_.MAPKKK_cascade.	0.6901227005	0.802892009727748
NCI_Ephrin_A_reverse_signaling_Pathway_.beta_integrin_mediated_adhesion.	0.556292789666667	0.830529292613342
NCI_Ephrin_A_reverse_signaling_Pathway_.neuron_projection_morphogenesis.	0.6901227005	0.802892009727748
NCI_Ephrin_B_reverse_signaling_Main_Pathway	0.84535053015	0.92229584914224
NCI_Ephrin_B_reverse_signaling_Pathway_.angiogenesis.	0.9380305974	1.00480970232744
NCI_Ephrin_B_reverse_signaling_Pathway_.cell_adhesion.	0.888143244235294	0.958986413791117
NCI_Ephrin_B_reverse_signaling_Pathway_.endothelial_cell_migration.	0.9380305974	1.00480970232744
NCI_Ephrin_B_reverse_signaling_Pathway_.endothelial_cell_proliferation.	0.5651599175	0.549119022148881
NCI_ErbB1_downstream_signaling_Main_Pathway	1.37922968348148	1.1048964864603
NCI_ErbB1_downstream_signaling_Pathway_.cell_migration.	1.926131262625	1.13739181309238
NCI_ErbB1_downstream_signaling_Pathway_.cell_proliferation.	1.41718165261905	1.17676160380794
NCI_ErbB1_downstream_signaling_Pathway_.cytoskeleton_organization.	0.972893807	0.995180924201846
NCI_ErbB1_downstream_signaling_Pathway_.lamellipodium_assembly.	1.64617958428571	1.4125214518569
NCI_ErbB1_downstream_signaling_Pathway_.ruffle_organization.	1.15329295166667	1.01201851185217
NCI_ErbB1_downstream_signaling_Pathway_.tight_junction_assembly.	1.44908510733333	1.36790120710481
NCI_ErbB2_ErbB3_signaling_events_Main_Pathway	1.04096344158065	0.837040894642624
NCI_ErbB2_ErbB3_signaling_events_Pathway_.activation_of_caspase_activity.	2.03073909585714	1.13218545086823
NCI_ErbB2_ErbB3_signaling_events_Pathway_.apoptosis.	1.85225070075	1.1304203003624
NCI_ErbB2_ErbB3_signaling_events_Pathway_.cell_migration.	0.3729105025	0.713970001902784
NCI_ErbB2_ErbB3_signaling_events_Pathway_.cell_proliferation.	1.9331877974	1.09106126113477
NCI_ErbB2_ErbB3_signaling_events_Pathway_.heart_morphogenesis.	1.70983858228571	0.730564294928054
NCI_ErbB2_ErbB3_signaling_events_Pathway_.mammary_gland_morphogenesis.	1.70983858228571	0.730564294928054
NCI_ErbB2_ErbB3_signaling_events_Pathway_.myelination.	1.7666185398	1.06628258322094
NCI_ErbB2_ErbB3_signaling_events_Pathway_.nervous_system_development.	1.70983858228571	0.730564294928054
NCI_ErbB4_signaling_events_Main_Pathway	1.10585706388889	0.924558743790849
NCI_ErbB4_signaling_events_Pathway_.apoptosis.	1.3095765183	0.944123344111118
NCI_ErbB4_signaling_events_Pathway_.axon_guidance.	1.7695653998	0.921459166080845
NCI_ErbB4_signaling_events_Pathway_.cell_proliferation.	2.23200734283333	1.01768158633995
NCI_ErbB4_signaling_events_Pathway_.chemotaxis.	1.3095765183	0.944123344111118
NCI_ErbB4_signaling_events_Pathway_.dendrite_morphogenesis.	1.3095765183	0.944123344111118
NCI_ErbB4_signaling_events_Pathway_.epithelial_cell_differentiation.	1.32410715385714	0.991617178591332
NCI_ErbB4_signaling_events_Pathway_.glial_cell_differentiation.	1.7302367684	1.09560954143844
NCI_ErbB4_signaling_events_Pathway_.heart_development.	1.7695653998	0.921459166080845
NCI_ErbB4_signaling_events_Pathway_.neural_crest_cell_migration.	2.57988281133333	1.04155576485001
NCI_ErbB_receptor_signaling_network_Main_Pathway	1.3122180726	1.06433797982436
NCI_FAS_CD95_signaling_Main_Pathway	0.897531644517241	0.963196227267372
NCI_FAS_CD95_signaling_Pathway_.cell_cycle.	0.506242633	0.945887445052307
NCI_FAS_CD95_signaling_Pathway_.cell_migration.	1.03013545166667	0.944517581441261
NCI_FAS_CD95_signaling_Pathway_.necroptosis.	1.17164224216667	1.2896649768845
NCI_FAS_CD95_signaling_Pathway_.neuron_projection_development.	0.74679997325	1.1675526956345
NCI_FAS_CD95_signaling_Pathway_.release_of_cytochrome_c_from_mitochondria.	0.630322685833333	1.01275415168721
NCI_FGF_signaling_Main_Pathway	1.37643572216667	0.924359509787978
NCI_FGF_signaling_Pathway_.MAPKKK_cascade.	1.199760195875	0.62439541897751
NCI_FGF_signaling_Pathway_.cell_migration.	1.34563971	1.36722346839345
NCI_FGF_signaling_Pathway_.negative_regulation_of_apoptosis.	1.8974113268	1.52885352318394
NCI_FOXA1_transcription_factor_network_Main_Pathway	1.69364792011111	1.35850161922093
NCI_FOXA2_and_FOXA3_transcription_factor_networks_Main_Pathway	1.55557143778261	1.03472607477736
NCI_FOXM1_transcription_factor_network_Main_Pathway	1.11348248105405	1.06047619187413
NCI_Fanconi_anemia_Main_Pathway	0.969903433853659	0.985215159435177
NCI_Fanconi_anemia_Pathway_.DNA_repair.	0.38603863	0.56622078829613
NCI_Fanconi_anemia_Pathway_.G1_S_transition_checkpoint.	0.96808325725	0.772389374103163
NCI_Fanconi_anemia_Pathway_.Sister_Chromatid_Exchange_Process.	0.900166841666667	0.927160711796185
NCI_Fanconi_anemia_Pathway_.regulation_of_double_strand_break_repair_via_homologous_recombination.	0.9061332108	0.945490648256597
NCI_Fc_epsilon_receptor_I_signaling_in_mast_cells_Main_Pathway	1.0185330159434	0.875139264523632
NCI_Fc_epsilon_receptor_I_signaling_in_mast_cells_Pathway_.regulation_of_mast_cell_degranulation.	0.758776568777778	0.83380082202797
NCI_FoxO_family_signaling_Main_Pathway	1.28007154218919	0.978227613829631
NCI_GMCSF_mediated_signaling_events_Main_Pathway	1.214732007	0.914472485061538
NCI_Glucocorticoid_receptor_regulatory_network_Main_Pathway	1.08045817086667	1.12026920470478
NCI_Glucocorticoid_receptor_regulatory_network_Pathway_.MAPKKK_cascade.	0.941941003882353	1.29559178787643
NCI_Glucocorticoid_receptor_regulatory_network_Pathway_.apoptosis.	0.941941003882353	1.29559178787643
NCI_Glucocorticoid_receptor_regulatory_network_Pathway_.histone_acetylation.	0.941941003882353	1.29559178787643
NCI_Glypican_1_network_Main_Pathway	0.991569641555556	0.793791698121561
NCI_Glypican_1_network_Pathway_.BMP_signaling_pathway.	1.14077101022222	0.800884456891452
NCI_Glypican_1_network_Pathway_.cell_growth.	1.16825250890909	0.784987515674118
NCI_Glypican_1_network_Pathway_.fibroblast_growth_factor_receptor_signaling_pathway.	1.16825250890909	0.784987515674118
NCI_Glypican_2_network_Main_Pathway	1.041794574	0.935904138722479
NCI_Glypican_3_network_Main_Pathway	0.372432633333333	1.28811676370499
NCI_Glypican_3_network_Pathway_.apoptosis.	0.29988280425	1.09256757725312
NCI_Glypican_3_network_Pathway_.embryonic_digit_morphogenesis.	0.2698766035	0.937312229018198
NCI_Glypican_3_network_Pathway_.kidney_development.	0.2698766035	0.937312229018198
NCI_Glypican_3_network_Pathway_.skeletal_system_development.	0.2698766035	0.937312229018198
NCI_HIF_1_alpha_transcription_factor_network_Main_Pathway	1.08049848235088	0.854044073311761
NCI_HIF_2_alpha_transcription_factor_network_Main_Pathway	0.88057585836	0.665447213865967
NCI_HIF_2_alpha_transcription_factor_network_Pathway_.neuron_apoptosis.	0.316375927	1.24171280197026
NCI_HIV_1_Nef_Negative_effector_of_Fas_and_TNF_alpha_Main_Pathway	1.1305779937931	0.98849728057151
NCI_HIV_1_Nef_Negative_effector_of_Fas_and_TNF_alpha_Pathway_.Pathway_degradation_of_CASP3_CASP7_CASP6.	0.984751788428571	0.994920532778993
NCI_HIV_1_Nef_Negative_effector_of_Fas_and_TNF_alpha_Pathway_.protein_ubiquitination.	1.31255339792308	0.969520391702704
NCI_Hedgehog_signaling_events_mediated_by_Gli_proteins_Main_Pathway	0.584109267076923	0.70844710488528
NCI_Hedgehog_signaling_events_mediated_by_Gli_proteins_Pathway_.embryonic_limb_morphogenesis.	0.595288429428572	0.824693775622036
NCI_Hedgehog_signaling_events_mediated_by_Gli_proteins_Pathway_.forebrain_development.	0.595288429428572	0.824693775622036
NCI_Hypoxic_and_oxygen_homeostasis_regulation_of_HIF_1_alpha_Main_Pathway	2.36287711953333	1.49832314059938
NCI_IFN_gamma_Main_Pathway	1.18001822659375	0.988572920877593
NCI_IFN_gamma_Pathway_.Antibacterial_Response.	0.5979523606	0.68833266847008
NCI_IFN_gamma_Pathway_.Antiviral_Response.	0.5979523606	0.68833266847008
NCI_IFN_gamma_Pathway_.Immunoregulation.	0.5979523606	0.68833266847008
NCI_IFN_gamma_Pathway_.antigen_processing_and_presentation_of_peptide_antigen_via_MHC_class_I.	0.5979523606	0.68833266847008
NCI_IFN_gamma_Pathway_.antigen_processing_and_presentation_of_peptide_antigen_via_MHC_class_II.	0.5979523606	0.68833266847008
NCI_IFN_gamma_Pathway_.apoptosis.	0.5979523606	0.68833266847008
NCI_IFN_gamma_Pathway_.negative_regulation_of_cell_growth.	0.5979523606	0.68833266847008
NCI_IGF1_Main_Pathway	0.978513670692308	0.73945054175614
NCI_IGF1_Pathway_.positive_regulation_of_MAPKKK_cascade.	1.3877718403	0.921350939384021
NCI_IL12_mediated_signaling_events_Main_Pathway	1.1612877469	1.05003412996402
NCI_IL12_signaling_mediated_by_STAT4_Main_Pathway	0.9615603436	0.99032728215484
NCI_IL12_signaling_mediated_by_STAT4_Pathway_.T_helper_1_cell_differentiation.	1.013002958	1.14120476718841
NCI_IL12_signaling_mediated_by_STAT4_Pathway_.T_helper_2_cell_differentiation.	1.013002958	1.14120476718841
NCI_IL12_signaling_mediated_by_STAT4_Pathway_.natural_killer_cell_mediated_cytotoxicity.	1.013002958	1.14120476718841
NCI_IL1_mediated_signaling_events_Main_Pathway	1.03720543756	0.840609524534346
NCI_IL23_mediated_signaling_events_Main_Pathway	1.34117115093939	1.11840749365312
NCI_IL23_mediated_signaling_events_Pathway_.T_cell_proliferation.	2.2001626735	1.4812675215879
NCI_IL23_mediated_signaling_events_Pathway_.keratinocyte_proliferation.	2.2001626735	1.4812675215879
NCI_IL23_mediated_signaling_events_Pathway_.positive_regulation_of_T_cell_mediated_cytotoxicity.	2.2001626735	1.4812675215879
NCI_IL23_mediated_signaling_events_Pathway_.positive_regulation_of_chronic_inflammatory_response.	2.2001626735	1.4812675215879
NCI_IL23_mediated_signaling_events_Pathway_.positive_regulation_of_dendritic_cell_antigen_processing_and_presentation.	1.662068734	1.44095396543129
NCI_IL23_mediated_signaling_events_Pathway_.positive_regulation_of_humoral_immune_response.	2.2001626735	1.4812675215879
NCI_IL27_mediated_signaling_events_Main_Pathway	1.24757299575	1.19972679278393
NCI_IL27_mediated_signaling_events_Pathway_.MAPKKK_cascade.	1.6763251635	1.55031716033767
NCI_IL27_mediated_signaling_events_Pathway_.T_cell_proliferation.	1.6763251635	1.55031716033767
NCI_IL27_mediated_signaling_events_Pathway_.T_cell_proliferation_during_immune_response.	1.6763251635	1.55031716033767
NCI_IL27_mediated_signaling_events_Pathway_.T_helper_2_cell_differentiation.	1.6763251635	1.55031716033767
NCI_IL27_mediated_signaling_events_Pathway_.cytokine_production_during_immune_response.	1.6763251635	1.55031716033767
NCI_IL27_mediated_signaling_events_Pathway_.mast_cell_activation.	1.6763251635	1.55031716033767
NCI_IL27_mediated_signaling_events_Pathway_.positive_regulation_of_T_cell_mediated_cytotoxicity.	1.6763251635	1.55031716033767
NCI_IL27_mediated_signaling_events_Pathway_.positive_regulation_of_mast_cell_cytokine_production.	1.57658135585714	1.34412253671437
NCI_IL2_mediated_signaling_events_Main_Pathway	0.924796276804348	0.951025579126345
NCI_IL2_mediated_signaling_events_Pathway_.G1_S_transition_of_mitotic_cell_cycle.	0.553153455	0.932638827116892
NCI_IL2_mediated_signaling_events_Pathway_.T_cell_proliferation.	1.03262972642857	0.852738673001804
NCI_IL2_mediated_signaling_events_Pathway_.natural_killer_cell_mediated_cytotoxicity.	0.717942181235294	0.726101253742318
NCI_IL2_mediated_signaling_events_Pathway_.positive_regulation_of_cell_cell_adhesion.	0.89915726925	0.734405025059865
NCI_IL2_signaling_events_mediated_by_PI3K_Main_Pathway	0.803326305870968	0.791121168564764
NCI_IL2_signaling_events_mediated_by_PI3K_Pathway_.T_cell_proliferation.	0.576850644785714	0.548798114957324
NCI_IL2_signaling_events_mediated_by_PI3K_Pathway_.actin_cytoskeleton_organization.	0.576850644785714	0.548798114957324
NCI_IL2_signaling_events_mediated_by_PI3K_Pathway_.cell_proliferation.	0.63606375275	0.58060309465671
NCI_IL2_signaling_events_mediated_by_PI3K_Pathway_.cell_survival.	0.695487016058824	0.700350152351526
NCI_IL2_signaling_events_mediated_by_STAT5_Main_Pathway	1.312935540125	1.20671564793703
NCI_IL2_signaling_events_mediated_by_STAT5_Pathway_.CD4_positive_CD25_positive_alpha_beta_regulatory_T_cell_lineage_commitment.	0.4358564895	0.49265935853909
NCI_IL2_signaling_events_mediated_by_STAT5_Pathway_.activation_induced_cell_death_of_T_cells.	0.4358564895	0.49265935853909
NCI_IL3_mediated_signaling_events_Main_Pathway	1.420640278125	1.02607669875651
NCI_IL4_mediated_signaling_events_Main_Pathway	1.62224864705882	1.19266822433164
NCI_IL4_mediated_signaling_events_Pathway_.T_cell_proliferation.	0.745236943	0.402646334243683
NCI_IL4_mediated_signaling_events_Pathway_.T_helper_1_cell_differentiation.	0.745236943	0.402646334243683
NCI_IL4_mediated_signaling_events_Pathway_.T_helper_2_cell_differentiation.	0.745236943	0.402646334243683
NCI_IL5_mediated_signaling_events_Main_Pathway	0.8884702568	0.95073455117338
NCI_IL5_mediated_signaling_events_Pathway_.proteasomal_ubiquitin_dependent_protein_catabolic_process.	1.66656866833333	1.54130811458242
NCI_IL5_mediated_signaling_events_Pathway_.regulation_of_isotype_switching_to_IgG_isotypes.	1.1742837968	1.17118950592701
NCI_IL6_mediated_signaling_events_Main_Pathway	0.955503674972973	0.911743071067725
NCI_IL6_mediated_signaling_events_Pathway_.MAPKKK_cascade.	0.658003066857143	0.839041306712163
NCI_IL6_mediated_signaling_events_Pathway_.cell_cycle_arrest.	0.874332409333333	0.798198383945455
NCI_IL6_mediated_signaling_events_Pathway_.cell_survival.	0.874332409333333	0.798198383945455
NCI_IL6_mediated_signaling_events_Pathway_.macrophage_differentiation.	0.874332409333333	0.798198383945455
NCI_IL8_and_CXCR1_mediated_signaling_events_Main_Pathway	0.937141229916667	1.0938555630502
NCI_IL8_and_CXCR1_mediated_signaling_events_Pathway_.basophil_degranulation.	1.7784378368	1.85635817491739
NCI_IL8_and_CXCR1_mediated_signaling_events_Pathway_.cAMP_biosynthetic_process.	0.690255442111111	1.00197196964317
NCI_IL8_and_CXCR1_mediated_signaling_events_Pathway_.chemotaxis.	1.24204829733333	1.24916821869629
NCI_IL8_and_CXCR2_mediated_signaling_events_Main_Pathway	0.894815676428571	1.00978675142936
NCI_IL8_and_CXCR2_mediated_signaling_events_Pathway_.Pathway_degradation_of_CXCL8.	0.7583584333125	0.983600221967606
NCI_IL8_and_CXCR2_mediated_signaling_events_Pathway_.cAMP_biosynthetic_process.	0.830587786785714	0.994852530676029
NCI_IL8_and_CXCR2_mediated_signaling_events_Pathway_.regulation_of_cell_migration.	1.36990484383333	1.31905006876756
NCI_Insulin_Pathway_Main_Pathway	0.896875323522727	0.756920734039142
NCI_Insulin_Pathway_Pathway_.negative_regulation_of_MAPKKK_cascade.	0.575487200777778	0.527043243059057
NCI_Insulin_mediated_glucose_transport_Main_Pathway	0.908517752666667	0.703585132807611
NCI_Integrin_linked_kinase_signaling_Main_Pathway	1.08391407780488	0.931687869627618
NCI_Integrin_linked_kinase_signaling_Pathway_.DNA_biosynthetic_process.	1.41975649163636	1.13045111710249
NCI_Integrin_linked_kinase_signaling_Pathway_.anoikis.	1.6619014795	1.06357989243724
NCI_Integrin_linked_kinase_signaling_Pathway_.apoptosis.	1.6619014795	1.06357989243724
NCI_Integrin_linked_kinase_signaling_Pathway_.centrosome_localization.	1.32230945542857	1.1397400234398
NCI_Integrin_linked_kinase_signaling_Pathway_.microtubule_cytoskeleton_organization.	1.309839346	0.72627790610561
NCI_Integrin_linked_kinase_signaling_Pathway_.substrate_adhesion_dependent_cell_spreading.	1.16650514883333	1.24300565223077
NCI_Integrins_in_angiogenesis_Main_Pathway	1.08974534891803	0.956729467861425
NCI_Integrins_in_angiogenesis_Pathway_.angiogenesis.	1.10875820161111	0.850565497112241
NCI_Internalization_of_ErbB1_Main_Pathway	1.02146627197368	0.776603192416689
NCI_JNK_signaling_in_the_CD4_TCR_Main_Pathway	0.725020422916667	0.749422967654704
NCI_LKB1_signaling_events_Main_Pathway	1.1586060125641	1.00383519698901
NCI_LKB1_signaling_events_Pathway_.ATP_biosynthetic_process.	0.5511105644	1.0068768318191
NCI_LKB1_signaling_events_Pathway_.ATP_metabolic_process.	0.5511105644	1.0068768318191
NCI_LKB1_signaling_events_Pathway_.Pathway_degradation_of_CDC37.	1.42829779933333	1.51058169377286
NCI_LKB1_signaling_events_Pathway_.Pathway_positive_regulation_of_CREB_transcription_factor_activity_via_CRTC2.	1.38985967357143	0.963266993455629
NCI_LKB1_signaling_events_Pathway_.Wnt_receptor_signaling_pathway.	0.5511105644	1.0068768318191
NCI_LKB1_signaling_events_Pathway_.anoikis.	0.7724489365	0.889998738749053
NCI_LKB1_signaling_events_Pathway_.chromatin_remodeling.	0.2911019585	0.292347199262851
NCI_LKB1_signaling_events_Pathway_.establishment_of_cell_polarity.	0.5947878049	0.929078974664909
NCI_LKB1_signaling_events_Pathway_.tubulin_complex_assembly.	0.551823828333333	1.30424643914539
NCI_LPA4_mediated_signaling_events_Main_Pathway	0.611123850222222	1.122449607809
NCI_LPA4_mediated_signaling_events_Pathway_.cAMP_biosynthetic_process.	0.611123850222222	1.122449607809
NCI_LPA_receptor_mediated_events_Main_Pathway	0.937642722491525	0.959217195623581
NCI_LPA_receptor_mediated_events_Pathway_.MAPKKK_cascade.	0.84258287125	0.962795087260023
NCI_LPA_receptor_mediated_events_Pathway_.arachidonic_acid_secretion.	0.84258287125	0.962795087260023
NCI_LPA_receptor_mediated_events_Pathway_.cAMP_biosynthetic_process.	0.665965419375	1.00576216850847
NCI_LPA_receptor_mediated_events_Pathway_.contractile_ring_contraction_involved_in_cytokinesis.	1.103678629375	1.08886108877871
NCI_LPA_receptor_mediated_events_Pathway_.positive_regulation_of_dendritic_cell_cytokine_production.	1.055214733	0.536982357837519
NCI_LPA_receptor_mediated_events_Pathway_.positive_regulation_of_microtubule_depolymerization.	1.03023279566667	1.19750570091199
NCI_LPA_receptor_mediated_events_Pathway_.positive_regulation_of_mitosis.	0.84258287125	0.962795087260023
NCI_LPA_receptor_mediated_events_Pathway_.stress_fiber_assembly.	1.249896634375	0.814069309143921
NCI_Lissencephaly_gene_LIS1_in_neuronal_migration_and_development_Main_Pathway	1.378933357	1.23041301535321
NCI_Lissencephaly_gene_LIS1_in_neuronal_migration_and_development_Pathway_.anaphase.	1.644825622	1.45852457162601
NCI_Lissencephaly_gene_LIS1_in_neuronal_migration_and_development_Pathway_.microtubule_based_movement.	0.827802113	0.865325946690085
NCI_N_cadherin_signaling_events_Main_Pathway	0.810927553794118	0.876026541647833
NCI_N_cadherin_signaling_events_Pathway_.actin_filament_polymerization.	0.505455235	0.763304957436575
NCI_N_cadherin_signaling_events_Pathway_.adherens_junction_organization.	0.988074117	0.946306415087545
NCI_N_cadherin_signaling_events_Pathway_.apoptosis.	0.738592286	0.847057606256521
NCI_N_cadherin_signaling_events_Pathway_.axon_guidance.	0.514227030166667	0.764158632059175
NCI_N_cadherin_signaling_events_Pathway_.axonogenesis.	0.72208020025	0.542128540586616
NCI_N_cadherin_signaling_events_Pathway_.cardiac_muscle_tissue_morphogenesis.	0.514227030166667	0.764158632059175
NCI_N_cadherin_signaling_events_Pathway_.cortical_microtubule_organization.	0.514227030166667	0.764158632059175
NCI_N_cadherin_signaling_events_Pathway_.endothelial_cell_proliferation.	0.514227030166667	0.764158632059175
NCI_N_cadherin_signaling_events_Pathway_.gap_junction_assembly.	0.688175826333333	0.874765706001049
NCI_N_cadherin_signaling_events_Pathway_.lamellipodium_assembly.	0.539877099333333	0.781318915046227
NCI_N_cadherin_signaling_events_Pathway_.long_term_synaptic_potentiation.	0.514227030166667	0.764158632059175
NCI_N_cadherin_signaling_events_Pathway_.myoblast_differentiation.	0.4671409897	0.823859820009299
NCI_N_cadherin_signaling_events_Pathway_.osteoblast_differentiation.	0.494183074166667	0.569173423270247
NCI_N_cadherin_signaling_events_Pathway_.protein_transport_into_membrane_raft.	0.514227030166667	0.764158632059175
NCI_N_cadherin_signaling_events_Pathway_.regulation_of_cell_cell_adhesion.	0.787068873153846	1.05738410225966
NCI_N_cadherin_signaling_events_Pathway_.regulation_of_short_term_neuronal_synaptic_plasticity.	0.514227030166667	0.764158632059175
NCI_N_cadherin_signaling_events_Pathway_.regulation_of_synapse_organization.	0.649481067	0.757233249889154
NCI_N_cadherin_signaling_events_Pathway_.regulation_of_synaptic_plasticity.	0.514227030166667	0.764158632059175
NCI_N_cadherin_signaling_events_Pathway_.synaptic_vesicle_fusion_to_presynaptic_membrane.	0.514227030166667	0.764158632059175
NCI_Nectin_adhesion_Main_Pathway	1.17185303556	1.02442116267406
NCI_Nectin_adhesion_Pathway_.positive_regulation_of_JNK_cascade.	1.2724381206	1.17483279944713
NCI_Nectin_adhesion_Pathway_.positive_regulation_of_lamellipodium_assembly.	0.880215067	0.951635076045194
NCI_Nephrin_Neph1_signaling_in_the_kidney_podocyte_Main_Pathway	0.785230461148148	0.832735956595291
NCI_Nephrin_Neph1_signaling_in_the_kidney_podocyte_Pathway_.apoptosis.	1.1693936022	1.09317003809863
NCI_Nephrin_Neph1_signaling_in_the_kidney_podocyte_Pathway_.lamellipodium_assembly.	0.752564269875	0.941338820863722
NCI_Netrin_mediated_signaling_events_Main_Pathway	0.797154530090909	0.80030069374992
NCI_Netrin_mediated_signaling_events_Pathway_.apoptosis.	0.72898939175	0.774887087197046
NCI_Netrin_mediated_signaling_events_Pathway_.axon_guidance.	0.6269802568	0.783688833427527
NCI_Netrin_mediated_signaling_events_Pathway_.negative_chemotaxis.	1.17915983188889	0.906711504402395
NCI_Neurotrophic_factor_mediated_Trk_receptor_signaling_Main_Pathway	1.26315844260377	0.976746850068531
NCI_Neurotrophic_factor_mediated_Trk_receptor_signaling_Pathway_.MAPKKK_cascade.	1.60496337	1.11022025151003
NCI_Neurotrophic_factor_mediated_Trk_receptor_signaling_Pathway_.Schwann_cell_development.	1.21184032975	1.08200080890137
NCI_Neurotrophic_factor_mediated_Trk_receptor_signaling_Pathway_.axon_guidance.	1.24072530766667	1.00284429788639
NCI_Neurotrophic_factor_mediated_Trk_receptor_signaling_Pathway_.neuron_projection_morphogenesis.	1.22926645173913	0.981469736711089
NCI_Noncanonical_Wnt_signaling_Main_Pathway	0.61077651025	0.591069940104368
NCI_Nongenotropic_Androgen_signaling_Main_Pathway	1.20830170868	1.16430696303986
NCI_Nongenotropic_Androgen_signaling_Pathway_.actin_cytoskeleton_reorganization.	0.55500519775	0.856504075826679
NCI_Nongenotropic_Androgen_signaling_Pathway_.apoptosis.	1.00693769553846	1.34017453150163
NCI_Nongenotropic_Androgen_signaling_Pathway_.cAMP_biosynthetic_process.	0.788472723142857	1.07372273393923
NCI_Nongenotropic_Androgen_signaling_Pathway_.cell_proliferation.	1.1091990136875	1.31653418553886
NCI_Notch_mediated_HES_HEY_network_Main_Pathway	1.02727413655556	1.0912445096431
NCI_Notch_mediated_HES_HEY_network_Pathway_.Pathway_degradation_of_HEY1.	0.3916296992	0.478241690027826
NCI_Notch_signaling_Main_Pathway	1.16506057580435	0.973860921532734
NCI_Notch_signaling_Pathway_.Bergmann_glial_cell_differentiation.	1.37375434530769	1.14281340821689
NCI_Notch_signaling_Pathway_.oligodendrocyte_development.	1.2917798745	1.13684880274445
NCI_Notch_signaling_Pathway_.skeletal_muscle_tissue_development.	1.7814165544	1.46957848947398
NCI_Osteopontin_mediated_events_Main_Pathway	1.06210538641379	1.09420417754618
NCI_Osteopontin_mediated_events_Pathway_.bone_resorption.	1.27273208245455	1.25584906955129
NCI_Osteopontin_mediated_events_Pathway_.ruffle_organization.	0.4036720018	0.888232097779868
NCI_PAR1_mediated_thrombin_signaling_events_Main_Pathway	1.02959239907317	1.08421779685658
NCI_PAR1_mediated_thrombin_signaling_events_Pathway_.MAPKKK_cascade.	1.00220801623077	1.08214680047379
NCI_PAR1_mediated_thrombin_signaling_events_Pathway_.Regulation_of_Cell_Shape.	1.65561750025	1.39131025669798
NCI_PAR1_mediated_thrombin_signaling_events_Pathway_.cAMP_biosynthetic_process.	0.827002869894737	1.02109521243577
NCI_PAR1_mediated_thrombin_signaling_events_Pathway_.chemotaxis.	1.65561750025	1.39131025669798
NCI_PAR1_mediated_thrombin_signaling_events_Pathway_.focal_adhesion_assembly.	0.601091126285714	0.844996766965563
NCI_PAR1_mediated_thrombin_signaling_events_Pathway_.platelet_aggregation.	1.15595142423529	1.16974318569129
NCI_PAR1_mediated_thrombin_signaling_events_Pathway_.positive_regulation_of_stress_fiber_assembly.	1.44884617283333	1.13018051495736
NCI_PAR1_mediated_thrombin_signaling_events_Pathway_.regulation_of_vascular_permeability.	1.3315823925	1.12113336293833
NCI_PAR4_mediated_thrombin_signaling_events_Main_Pathway	1.02924519933333	1.34704238589292
NCI_PAR4_mediated_thrombin_signaling_events_Pathway_.Regulation_of_Cell_Shape.	1.65561750025	1.39131025669798
NCI_PAR4_mediated_thrombin_signaling_events_Pathway_.platelet_aggregation.	1.65561750025	1.39131025669798
NCI_PDGFR_alpha_signaling_Main_Pathway	0.843979800210526	0.69029420873973
NCI_PDGFR_alpha_signaling_Pathway_.JAK_STAT_cascade.	0.75519255	1.32477940863264
NCI_PDGFR_alpha_signaling_Pathway_.Ras_protein_signal_transduction.	0.873035083	0.573047381242381
NCI_PDGFR_alpha_signaling_Pathway_.positive_regulation_of_JUN_kinase_activity.	0.873035083	0.573047381242381
NCI_PDGFR_beta_signaling_Main_Pathway	1.31937175583051	1.02863737350593
NCI_PDGFR_beta_signaling_Pathway_.actin_cytoskeleton_organization.	1.5475991605	1.03166947438245
NCI_PDGFR_beta_signaling_Pathway_.cell_migration.	1.11251920878571	0.9934070679574
NCI_PDGFR_beta_signaling_Pathway_.chemotaxis.	1.11724870788235	1.01392457821169
NCI_PDGFR_beta_signaling_Pathway_.focal_adhesion_assembly.	2.2972763044	1.31554967880217
NCI_PDGFR_beta_signaling_Pathway_.receptor_recycling.	1.8193407815	1.07044660659426
NCI_PDGFR_beta_signaling_Pathway_.ruffle_organization.	1.39749704653571	1.0066105428132
NCI_PDGF_receptor_signaling_network_Main_Pathway	1.8089258886	0.905007363516121
NCI_PDGF_receptor_signaling_network_Pathway_.platelet_derived_growth_factor_receptor_signaling_pathway.	1.8089258886	0.905007363516121
NCI_PLK1_signaling_events_Main_Pathway	0.762119710341463	0.795580458147232
NCI_PLK1_signaling_events_Pathway_.G2_M_transition_of_mitotic_cell_cycle.	0.9113920472	1.12347764932348
NCI_PLK1_signaling_events_Pathway_.Golgi_organization.	0.7800872575	0.968072441129114
NCI_PLK1_signaling_events_Pathway_.chromosome_segregation.	0.8525185675	0.783808771686904
NCI_PLK1_signaling_events_Pathway_.cytokinesis.	1.00310861576923	1.063497262728
NCI_PLK1_signaling_events_Pathway_.metaphase_plate_congression.	0.837929077545455	0.912607418004369
NCI_PLK1_signaling_events_Pathway_.microtubule_cytoskeleton_organization.	0.809882019916667	0.934200756288079
NCI_PLK1_signaling_events_Pathway_.positive_regulation_of_microtubule_depolymerization.	0.79938880975	0.922186010941125
NCI_PLK1_signaling_events_Pathway_.proteasomal_ubiquitin_dependent_protein_catabolic_process.	0.90498461825	0.827561529133096
NCI_PLK1_signaling_events_Pathway_.regulation_of_attachment_of_spindle_microtubules_to_kinetochore.	0.826215853	1.0139473620154
NCI_PLK1_signaling_events_Pathway_.regulation_of_centriole_centriole_cohesion.	0.860084829076923	0.899390209784534
NCI_PLK1_signaling_events_Pathway_.regulation_of_mitotic_centrosome_separation.	0.7800872575	0.968072441129114
NCI_PLK1_signaling_events_Pathway_.spindle_assembly.	0.763555260375	0.899892358233808
NCI_PLK1_signaling_events_Pathway_.spindle_elongation.	0.7800872575	0.968072441129114
NCI_PLK1_signaling_events_Pathway_.spindle_stabilization.	0.793840217916667	0.833253000472132
NCI_PLK2_and_PLK4_events_Main_Pathway	1.03844949	0.834224055763524
NCI_PLK2_and_PLK4_events_Pathway_.regulation_of_centriole_replication.	1.03844949	0.834224055763524
NCI_PLK3_signaling_events_Main_Pathway	1.11944831175	0.799866283584097
NCI_Plasma_membrane_estrogen_receptor_signaling_Main_Pathway	1.13956566567647	1.07850078492297
NCI_Plasma_membrane_estrogen_receptor_signaling_Pathway_.JNK_cascade.	1.333414224	1.90640471363102
NCI_Plasma_membrane_estrogen_receptor_signaling_Pathway_.MAPKKK_cascade.	1.0702277885	1.04435609796197
NCI_Plasma_membrane_estrogen_receptor_signaling_Pathway_.apoptosis.	1.49751676657143	0.966991010752586
NCI_Plasma_membrane_estrogen_receptor_signaling_Pathway_.cAMP_biosynthetic_process.	1.27171600683333	1.0931919903997
NCI_Plasma_membrane_estrogen_receptor_signaling_Pathway_.cell_adhesion.	1.17502714846667	1.06127728599939
NCI_Plasma_membrane_estrogen_receptor_signaling_Pathway_.pseudopodium_formation.	1.84438908933333	1.65778787793717
NCI_Plasma_membrane_estrogen_receptor_signaling_Pathway_.regulation_of_stress_fiber_assembly.	1.84438908933333	1.65778787793717
NCI_Plasma_membrane_estrogen_receptor_signaling_Pathway_.ruffle_organization.	1.84438908933333	1.65778787793717
NCI_Plasma_membrane_estrogen_receptor_signaling_Pathway_.vasodilation.	1.17502714846667	1.06127728599939
NCI_Plexin_D1_Signaling_Main_Pathway	0.764796043368421	1.00326034171241
NCI_Plexin_D1_Signaling_Pathway_.cell_adhesion_mediated_by_integrin.	0.672606141333333	0.952889849174976
NCI_Plexin_D1_Signaling_Pathway_.endothelial_cell_migration.	0.310004338	1.05815447793797
NCI_Plexin_D1_Signaling_Pathway_.focal_adhesion_assembly.	1.415926298	1.19415070222951
NCI_Plexin_D1_Signaling_Pathway_.receptor_recycling.	0.687116107	1.06203156003815
NCI_Plexin_D1_Signaling_Pathway_.regulation_of_synapse_organization.	1.415926298	1.19415070222951
NCI_Posttranslational_regulation_of_adherens_junction_stability_and_dissassembly_Main_Pathway	0.9396450651875	1.08958606559207
NCI_Posttranslational_regulation_of_adherens_junction_stability_and_dissassembly_Pathway_.axonogenesis.	0.912031656615385	1.07138499750751
NCI_Presenilin_action_in_Notch_and_Wnt_signaling_Main_Pathway	1.36733476548718	1.1182224467992
NCI_Presenilin_action_in_Notch_and_Wnt_signaling_Pathway_.Pathway_degradation_of_CTNNB1.	1.4338264799375	1.15681234852298
NCI_Presenilin_action_in_Notch_and_Wnt_signaling_Pathway_.apoptosis.	1.25829205592857	1.06511960220852
NCI_Proteoglycan_syndecan_mediated_signaling_events_Main_Pathway	1.3974486905	0.815834567486536
NCI_RAC1_signaling_Main_Pathway	0.910625391555555	0.888574863738207
NCI_RAC1_signaling_Pathway_.Pathway_positive_regulation_of_NF_kappaB_transcription_factor_activity_via_RAC1.	0.860854729333333	0.842111582094252
NCI_RAC1_signaling_Pathway_.actin_filament_depolymerization.	0.619610452333333	0.726662217597093
NCI_RAC1_signaling_Pathway_.actin_filament_polymerization.	0.74907980725	0.805709114674635
NCI_RAC1_signaling_Pathway_.lamellipodium_assembly.	1.08430280522222	0.916612076727542
NCI_RAC1_signaling_Pathway_.neuron_projection_development.	1.29098342575	1.06597190862908
NCI_RAC1_signaling_Pathway_.positive_regulation_of_Wnt_receptor_signaling_pathway.	0.53344135225	1.01031019757429
NCI_RAC1_signaling_Pathway_.regulation_of_cell_cycle.	0.44513511525	0.525498574523581
NCI_RXR_and_RAR_heterodimerization_with_other_nuclear_receptor_Main_Pathway	2.096332326	1.56811555387019
NCI_Rapid_glucocorticoid_signaling_Main_Pathway	1.04571708325	0.841232365847268
NCI_Rapid_glucocorticoid_signaling_Pathway_.glutamate_secretion.	1.04571708325	0.841232365847268
NCI_Ras_signaling_in_the_CD4_TCR_Main_Pathway	1.40065286461538	1.23628303504428
NCI_Reelin_signaling_Main_Pathway	1.44006627538095	1.2814057017656
NCI_Reelin_signaling_Pathway_.long_term_memory.	1.328976868	1.45187345245357
NCI_Reelin_signaling_Pathway_.neuron_migration.	2.04683873514286	1.2279219956593
NCI_Regulation_of_Androgen_receptor_activity_Main_Pathway	0.997876123464286	0.807646879988138
NCI_Regulation_of_Androgen_receptor_activity_Pathway_.Pathway_positive_regulation_of_transcription_via_GATA2.	1.009498584	1.0893869196133
NCI_Regulation_of_Androgen_receptor_activity_Pathway_.cell_proliferation.	0.968670638208334	0.769000999041098
NCI_Regulation_of_CDC42_activity_Main_Pathway	1.24219696766667	1.03564207006861
NCI_Regulation_of_RAC1_activity_Main_Pathway	1.30731438881081	1.05221557697203
NCI_Regulation_of_Ras_family_activation_Main_Pathway	1.5820468894	1.25035276186882
NCI_Regulation_of_RhoA_activity_Main_Pathway	1.28092826240909	0.978900186308283
NCI_Regulation_of_Telomerase_Main_Pathway	1.20724419271053	1.00913115408896
NCI_Regulation_of_Telomerase_Pathway_.cell_cycle.	0.28751794	1.0551982326771
NCI_Regulation_of_cytoplasmic_and_nuclear_SMAD2_3_signaling_Main_Pathway	0.833867615647059	0.849096720386715
NCI_Regulation_of_nuclear_SMAD2_3_signaling_Main_Pathway	1.24772419029508	1.10823254904304
NCI_Regulation_of_nuclear_SMAD2_3_signaling_Pathway_.Pathway_degradation_of_SMAD3.	1.33604035210811	1.2043379491668
NCI_Regulation_of_nuclear_SMAD2_3_signaling_Pathway_.muscle_cell_differentiation.	1.2773092777561	1.12400175424318
NCI_Regulation_of_nuclear_SMAD2_3_signaling_Pathway_.negative_regulation_of_cell_growth.	1.302830599	0.703213164787784
NCI_Regulation_of_nuclear_beta_catenin_signaling_and_target_gene_transcription_Main_Pathway	1.29254242018919	0.902405493321146
NCI_Regulation_of_p38_alpha_and_p38_beta_Main_Pathway	1.09736916368	1.17476275663411
NCI_Regulation_of_p38_alpha_and_p38_beta_Pathway_.positive_regulation_of_innate_immune_response.	1.09736916368	1.17476275663411
NCI_Regulation_of_retinoblastoma_protein_Main_Pathway	1.36104302578	1.02954075143651
NCI_Regulation_of_retinoblastoma_protein_Pathway_.Pathway_rRNA_transcription_via_RB1.	1.325190892625	0.858342886476916
NCI_Regulation_of_retinoblastoma_protein_Pathway_.erythrocyte_differentiation.	1.21621238988889	1.17284559054587
NCI_Regulation_of_retinoblastoma_protein_Pathway_.histone_methylation.	1.52347340533333	1.29898866510145
NCI_Regulation_of_retinoblastoma_protein_Pathway_.proteasomal_ubiquitin_dependent_protein_catabolic_process.	1.22189372327778	1.0223326555495
NCI_Retinoic_acid_receptors_mediated_signaling_Main_Pathway	1.72680083011111	1.47109629165052
NCI_Retinoic_acid_receptors_mediated_signaling_Pathway_.proteasomal_ubiquitin_dependent_protein_catabolic_process.	1.87291079833333	1.46613040054242
NCI_RhoA_signaling_Main_Pathway	1.24185582220833	1.16680285672301
NCI_RhoA_signaling_Pathway_.Golgi_organization.	0.9053231085	0.948875633766425
NCI_RhoA_signaling_Pathway_.Pathway_positive_regulation_of_NF_kappaB_transcription_factor_activity_via_RHOA.	0.164944502	0.30860812005918
NCI_RhoA_signaling_Pathway_.actin_cytoskeleton_organization.	1.528265371	1.04903861763632
NCI_RhoA_signaling_Pathway_.actin_filament_depolymerization.	1.88276463725	1.45490153078219
NCI_Role_of_Calcineurin_dependent_NFAT_signaling_in_lymphocytes_Main_Pathway	0.999764212377778	0.925959332880889
NCI_Role_of_Calcineurin_dependent_NFAT_signaling_in_lymphocytes_Pathway_.apoptosis.	1.03000713525	1.3207546318972
NCI_Role_of_Calcineurin_dependent_NFAT_signaling_in_lymphocytes_Pathway_.positive_T_cell_selection.	0.75481423725	0.756738600999368
NCI_S1P1_Main_Pathway	0.7383924628125	0.711341872371004
NCI_S1P1_Pathway_.negative_regulation_of_T_cell_proliferation.	0.4127833736	0.864762044674483
NCI_S1P1_Pathway_.negative_regulation_of_cAMP_metabolic_process.	0.4127833736	0.864762044674483
NCI_S1P1_Pathway_.receptor_internalization.	0.786687667111111	0.636199668273771
NCI_S1P2_Main_Pathway	0.71517764575	0.996185515003312
NCI_S1P2_Pathway_.chemotaxis.	0.74839287025	1.21508956687861
NCI_S1P2_Pathway_.regulation_of_vascular_permeability.	1.0095145128	1.36079903150094
NCI_S1P3_Main_Pathway	0.9589957791	1.11359143475875
NCI_S1P3_Pathway_.Sinus_Bradycardia.	0.4755594512	0.950835446182799
NCI_S1P4_Main_Pathway	0.609150427583333	1.25729328381476
NCI_S1P4_Pathway_.cell_migration.	0.420166452	0.884444233490607
NCI_S1P5_Main_Pathway	0.752393602142857	1.24645089596334
NCI_S1P5_Pathway_.negative_regulation_of_cAMP_metabolic_process.	0.3859111982	0.77664747666354
NCI_S1P5_Pathway_.telencephalon_oligodendrocyte_cell_migration.	0.3490834155	0.693785102603005
NCI_SHP2_signaling_Main_Pathway	1.102879526	0.931803514057424
NCI_Signaling_events_mediated_by_HDAC_Class_III_Main_Pathway	0.734038875733333	0.631024162342297
NCI_Signaling_events_mediated_by_HDAC_Class_III_Pathway_.muscle_cell_differentiation.	0.765352958571428	0.585455007836638
NCI_Signaling_events_mediated_by_HDAC_Class_III_Pathway_.regulation_of_S_phase_of_mitotic_cell_cycle.	1.14375326766667	0.659409632687412
NCI_Signaling_events_mediated_by_HDAC_Class_II_Main_Pathway	1.41336291340741	1.09199959406818
NCI_Signaling_events_mediated_by_HDAC_Class_I_Main_Pathway	1.46803155742	1.17125203621056
NCI_Signaling_events_mediated_by_HDAC_Class_I_Pathway_.histone_deacetylation.	1.26720279855556	1.0203374964238
NCI_Signaling_events_mediated_by_HDAC_Class_I_Pathway_.proteasomal_ubiquitin_dependent_protein_catabolic_process.	1.0607699615	1.39647560446225
NCI_Signaling_events_mediated_by_Hepatocyte_Growth_Factor_Receptor_c_Met__Main_Pathway	1.15195251605714	0.945413879647305
NCI_Signaling_events_mediated_by_Hepatocyte_Growth_Factor_Receptor_c_Met__Pathway_.Pathway_positive_regulation_of_NF_kappaB_transcription_factor_activity_via_RAF1.	1.20364620122222	0.797869209671461
NCI_Signaling_events_mediated_by_Hepatocyte_Growth_Factor_Receptor_c_Met__Pathway_.apoptosis.	3.09018069475	1.49896251641068
NCI_Signaling_events_mediated_by_Hepatocyte_Growth_Factor_Receptor_c_Met__Pathway_.positive_regulation_of_tyrosine_phosphorylation_of_STAT_protein.	1.02468732705882	0.82889488979358
NCI_Signaling_events_mediated_by_Hepatocyte_Growth_Factor_Receptor_c_Met__Pathway_.translational_initiation.	2.22611804766667	1.13611819360475
NCI_Signaling_events_mediated_by_PRL_Main_Pathway	1.1844982498	0.91975827527995
NCI_Signaling_events_mediated_by_PRL_Pathway_.cell_motility.	1.0539085572	0.73604838538278
NCI_Signaling_events_mediated_by_PRL_Pathway_.mitosis.	0.8619166605	0.750640502392801
NCI_Signaling_events_mediated_by_PTP1B_Main_Pathway	1.04056620546154	0.907011661043531
NCI_Signaling_events_mediated_by_PTP1B_Pathway_.Ras_protein_signal_transduction.	1.058639462	0.921942007729887
NCI_Signaling_events_mediated_by_PTP1B_Pathway_.cell_migration.	1.058639462	0.921942007729887
NCI_Signaling_events_mediated_by_Stem_cell_factor_receptor_c_Kit__Main_Pathway	1.2349864531875	0.986655518440186
NCI_Signaling_events_mediated_by_Stem_cell_factor_receptor_c_Kit__Pathway_.Pathway_positive_regulation_of_transcription_via_MAPK3.	1.23778066025	1.24132304087995
NCI_Signaling_events_mediated_by_Stem_cell_factor_receptor_c_Kit__Pathway_.actin_filament_polymerization.	1.95902458933333	1.64419516694542
NCI_Signaling_events_mediated_by_Stem_cell_factor_receptor_c_Kit__Pathway_.cell_migration.	1.76981495333333	1.31569657121633
NCI_Signaling_events_mediated_by_Stem_cell_factor_receptor_c_Kit__Pathway_.cell_motility.	1.55682690266667	1.41961848326024
NCI_Signaling_events_mediated_by_Stem_cell_factor_receptor_c_Kit__Pathway_.cell_proliferation.	1.673391578	2.56070491842938
NCI_Signaling_events_mediated_by_Stem_cell_factor_receptor_c_Kit__Pathway_.megakaryocyte_differentiation.	1.696674425	2.4288469996019
NCI_Signaling_events_mediated_by_Stem_cell_factor_receptor_c_Kit__Pathway_.positive_regulation_of_cell_proliferation.	1.55682690266667	1.41961848326024
NCI_Signaling_events_mediated_by_Stem_cell_factor_receptor_c_Kit__Pathway_.response_to_radiation.	1.81603551966667	2.43784095274592
NCI_Signaling_events_mediated_by_TCPTP_Main_Pathway	0.892937048709677	0.686267902370322
NCI_Signaling_events_mediated_by_TCPTP_Pathway_.G1_S_transition_of_mitotic_cell_cycle.	0.58927239825	0.546575472854154
NCI_Signaling_events_mediated_by_TCPTP_Pathway_.MAPKKK_cascade.	0.58927239825	0.546575472854154
NCI_Signaling_events_mediated_by_TCPTP_Pathway_.macrophage_differentiation.	0.798617377692308	0.688395836932495
NCI_Signaling_events_mediated_by_TCPTP_Pathway_.positive_regulation_of_S_phase_of_mitotic_cell_cycle.	0.606609377357143	0.565968763477494
NCI_Signaling_events_mediated_by_TCPTP_Pathway_.regulation_of_gluconeogenesis.	0.585520039363636	0.558613810898196
NCI_Signaling_events_mediated_by_VEGFR1_and_VEGFR2_Main_Pathway	1.30374063898361	0.983970631082017
NCI_Signaling_events_mediated_by_VEGFR1_and_VEGFR2_Pathway_.Pathway_degradation_of_AKAP1.	3.122237751	1.70145123048986
NCI_Signaling_events_mediated_by_VEGFR1_and_VEGFR2_Pathway_.angiogenesis.	1.30640434045161	0.940538763589699
NCI_Signaling_events_mediated_by_VEGFR1_and_VEGFR2_Pathway_.cell_proliferation.	1.25644410541667	0.952169037048917
NCI_Signaling_events_mediated_by_VEGFR1_and_VEGFR2_Pathway_.focal_adhesion_assembly.	1.39828189846154	0.990016309413331
NCI_Signaling_events_mediated_by_VEGFR1_and_VEGFR2_Pathway_.regulation_of_vascular_permeability.	1.30332091221875	0.93853012235572
NCI_Signaling_events_mediated_by_VEGFR1_and_VEGFR2_Pathway_.stress_fiber_assembly.	0.4836434045	1.17350820218141
NCI_Signaling_events_mediated_by_focal_adhesion_kinase_Main_Pathway	1.33455868634783	0.988489657260074
NCI_Signaling_events_mediated_by_focal_adhesion_kinase_Pathway_.apoptosis.	0.46339369925	0.513151200818306
NCI_Signaling_events_mediated_by_focal_adhesion_kinase_Pathway_.cell_migration.	1.16726177491667	1.16825036268464
NCI_Signaling_events_mediated_by_focal_adhesion_kinase_Pathway_.negative_regulation_of_cell_adhesion_involved_in_substrate_bound_cell_migration.	2.074944061	1.25050148665337
NCI_Signaling_events_mediated_by_focal_adhesion_kinase_Pathway_.regulation_of_cell_cycle.	0.965056753	1.06750898673699
NCI_Signaling_events_mediated_by_the_Hedgehog_family_Main_Pathway	0.8932768239	0.908101752324445
NCI_Signaling_events_mediated_by_the_Hedgehog_family_Pathway_.catabolic_process.	0.829527751333333	1.20350716942329
NCI_Signaling_events_mediated_by_the_Hedgehog_family_Pathway_.determination_of_left_right_symmetry.	0.8082678838	0.825564131800501
NCI_Signaling_events_mediated_by_the_Hedgehog_family_Pathway_.heart_development.	0.8082678838	0.825564131800501
NCI_Signaling_events_mediated_by_the_Hedgehog_family_Pathway_.heart_looping.	0.8082678838	0.825564131800501
NCI_Signaling_events_mediated_by_the_Hedgehog_family_Pathway_.pancreas_development.	0.8234083715	0.900738404687823
NCI_Signaling_events_mediated_by_the_Hedgehog_family_Pathway_.receptor_mediated_endocytosis.	0.839750884	0.9517774301452
NCI_Signaling_events_mediated_by_the_Hedgehog_family_Pathway_.somite_specification.	0.8082678838	0.825564131800501
NCI_Signaling_events_regulated_by_Ret_tyrosine_kinase_Main_Pathway	0.869169652633333	0.821129620889469
NCI_Signaling_events_regulated_by_Ret_tyrosine_kinase_Pathway_.MAPKKK_cascade.	0.8523991	1.15482551529775
NCI_Signaling_events_regulated_by_Ret_tyrosine_kinase_Pathway_.activation_of_MAPKK_activity.	0.8150456615	1.0913978452292
NCI_Signaling_events_regulated_by_Ret_tyrosine_kinase_Pathway_.lamellipodium_assembly.	0.596547232	0.63394582653837
NCI_Signaling_events_regulated_by_Ret_tyrosine_kinase_Pathway_.tube_development.	0.8523991	1.15482551529775
NCI_Signaling_mediated_by_p38_alpha_and_p38_beta_Main_Pathway	1.13706973646875	1.06925955585136
NCI_Signaling_mediated_by_p38_gamma_and_p38_delta_Main_Pathway	0.527709134888889	0.787553134200534
NCI_Signaling_mediated_by_p38_gamma_and_p38_delta_Pathway_.G2_M_transition_checkpoint.	0.682476794	0.683912360925112
NCI_Sphingosine_1_phosphate_S1P_Main_Pathway	0.673388896736842	0.705195430146266
NCI_Stabilization_and_expansion_of_the_E_cadherin_adherens_junction_Main_Pathway	0.879306486973684	0.844047100901556
NCI_Stabilization_and_expansion_of_the_E_cadherin_adherens_junction_Pathway_.Wnt_receptor_signaling_pathway.	0.59857093575	0.966417473161611
NCI_Stabilization_and_expansion_of_the_E_cadherin_adherens_junction_Pathway_.actin_cable_formation.	0.8241756172	0.763160165955782
NCI_Stabilization_and_expansion_of_the_E_cadherin_adherens_junction_Pathway_.actin_cytoskeleton_organization.	0.8065900325	0.903408110122208
NCI_Stabilization_and_expansion_of_the_E_cadherin_adherens_junction_Pathway_.adherens_junction_assembly.	0.473255876923077	0.593680307549277
NCI_Stabilization_and_expansion_of_the_E_cadherin_adherens_junction_Pathway_.adherens_junction_organization.	0.988074117	0.946306415087545
NCI_Stabilization_and_expansion_of_the_E_cadherin_adherens_junction_Pathway_.cortical_microtubule_organization.	0.59857093575	0.966417473161611
NCI_Stabilization_and_expansion_of_the_E_cadherin_adherens_junction_Pathway_.epithelial_cell_differentiation.	0.59857093575	0.966417473161611
NCI_Stabilization_and_expansion_of_the_E_cadherin_adherens_junction_Pathway_.establishment_of_epithelial_cell_apical_basal_polarity.	0.644531708	0.804497960533595
NCI_Stabilization_and_expansion_of_the_E_cadherin_adherens_junction_Pathway_.regulation_of_calcium_dependent_cell_cell_adhesion.	0.59857093575	0.966417473161611
NCI_Stabilization_and_expansion_of_the_E_cadherin_adherens_junction_Pathway_.regulation_of_cell_cell_adhesion.	0.867084727333333	0.919236707713484
NCI_Sumoylation_by_RanBP2_regulates_transcriptional_repression_Main_Pathway	1.46974346671429	1.30599040865019
NCI_Syndecan_1_mediated_signaling_events_Main_Pathway	0.98846487459375	0.855843687257563
NCI_Syndecan_1_mediated_signaling_events_Pathway_.Tumor_Cell_Invasion.	1.01693210414815	0.867362147890779
NCI_Syndecan_1_mediated_signaling_events_Pathway_.homophilic_cell_adhesion.	1.01693210414815	0.867362147890779
NCI_Syndecan_1_mediated_signaling_events_Pathway_.positive_regulation_of_cell_migration.	1.01693210414815	0.867362147890779
NCI_Syndecan_2_mediated_signaling_events_Main_Pathway	1.31595362065385	0.987761344989431
NCI_Syndecan_2_mediated_signaling_events_Pathway_.dendrite_morphogenesis.	2.6647842305	1.08638956311144
NCI_Syndecan_2_mediated_signaling_events_Pathway_.determination_of_left_right_symmetry.	2.6647842305	1.08638956311144
NCI_Syndecan_2_mediated_signaling_events_Pathway_.positive_regulation_of_cell_cell_adhesion.	2.50788006628571	1.00849312244203
NCI_Syndecan_3_mediated_signaling_events_Main_Pathway	1.19236317946667	0.874728205769067
NCI_Syndecan_3_mediated_signaling_events_Pathway_.limb_bud_formation.	1.21165050941667	0.859698857922565
NCI_Syndecan_4_mediated_signaling_events_Main_Pathway	0.757923230952381	0.764571819373259
NCI_Syndecan_4_mediated_signaling_events_Pathway_.cell_migration.	0.692374477909091	0.77228837921159
NCI_TCR_signaling_in_naive_CD4_T_cells_Main_Pathway	1.47941023673684	1.10172491112427
NCI_TCR_signaling_in_naive_CD4_T_cells_Pathway_.proteasomal_ubiquitin_dependent_protein_catabolic_process.	1.5529104771875	0.97651846244725
NCI_TCR_signaling_in_naive_CD8_T_cells_Main_Pathway	1.32654405882	1.00050593818115
NCI_TCR_signaling_in_naive_CD8_T_cells_Pathway_.Pathway_regulation_of_survival_gene_product_expression_via_AKT1.	1.16189902114286	0.818745471533019
NCI_TGF_beta_receptor_signaling_Main_Pathway	0.854109051151515	0.922487796376214
NCI_TGF_beta_receptor_signaling_Pathway_.JNK_cascade.	1.46390663628571	1.58472963499949
NCI_TNF_receptor_signaling_pathway__Main_Pathway	0.989612400542857	0.846485403276878
NCI_TNF_receptor_signaling_pathway__Pathway_.JNK_cascade.	1.03493373857143	0.756753483964227
NCI_TRAIL_signaling_Main_Pathway	1.0381030351	1.02268932055441
NCI_Thromboxane_A2_receptor_signaling_Main_Pathway	1.09675284520833	1.05033775589617
NCI_Thromboxane_A2_receptor_signaling_Pathway_.JNK_cascade.	0.862743742076923	1.00689893822475
NCI_Thromboxane_A2_receptor_signaling_Pathway_.MAPKKK_cascade.	1.1493613274	1.04178742520535
NCI_Thromboxane_A2_receptor_signaling_Pathway_.cAMP_biosynthetic_process.	0.967430928095238	0.952779770595573
NCI_Thromboxane_A2_receptor_signaling_Pathway_.chemotaxis.	1.17473994445455	0.97552278129408
NCI_Thromboxane_A2_receptor_signaling_Pathway_.muscle_contraction.	1.17473994445455	0.97552278129408
NCI_Thromboxane_A2_receptor_signaling_Pathway_.platelet_activation.	0.966168462291667	0.927998681008807
NCI_Trk_receptor_signaling_mediated_by_PI3K_and_PLC_gamma_Main_Pathway	1.09596303375	0.8104125517569
NCI_Trk_receptor_signaling_mediated_by_PI3K_and_PLC_gamma_Pathway_.axonogenesis.	0.986864963181818	0.77816232327395
NCI_Trk_receptor_signaling_mediated_by_PI3K_and_PLC_gamma_Pathway_.neuron_apoptosis.	0.986864963181818	0.77816232327395
NCI_Trk_receptor_signaling_mediated_by_PI3K_and_PLC_gamma_Pathway_.regulation_of_long_term_neuronal_synaptic_plasticity.	0.922685688	2.56647035464637
NCI_Trk_receptor_signaling_mediated_by_the_MAPK_Main_Pathway	1.43327789165517	1.08793478910278
NCI_Trk_receptor_signaling_mediated_by_the_MAPK_Pathway_.neuron_apoptosis.	1.03783445488889	0.93113900355011
NCI_Trk_receptor_signaling_mediated_by_the_MAPK_Pathway_.neuron_projection_morphogenesis.	1.89153884566667	1.35878451829827
NCI_Urokinase_type_plasminogen_activator_uPA_and_uPAR_mediated_signaling_Main_Pathway	0.900359296918919	1.02991493240271
NCI_Urokinase_type_plasminogen_activator_uPA_and_uPAR_mediated_signaling_Pathway_.cell_adhesion.	0.633389013	1.02789615029088
NCI_Urokinase_type_plasminogen_activator_uPA_and_uPAR_mediated_signaling_Pathway_.cell_migration.	0.571563364	1.18325476196147
NCI_Urokinase_type_plasminogen_activator_uPA_and_uPAR_mediated_signaling_Pathway_.cell_proliferation.	0.550067216666667	1.09198818978963
NCI_VEGFR1_specific_signals_Main_Pathway	1.33383899683333	1.2057336020842
NCI_VEGFR3_signaling_in_lymphatic_endothelium_Main_Pathway	0.870365142384615	0.719818630821727
NCI_VEGFR3_signaling_in_lymphatic_endothelium_Pathway_.DNA_mediated_transformation.	0.7849000826	0.42364522675324
NCI_VEGFR3_signaling_in_lymphatic_endothelium_Pathway_.cell_migration.	0.697432328777778	0.751573999787096
NCI_VEGFR3_signaling_in_lymphatic_endothelium_Pathway_.cell_proliferation.	0.688582900166667	0.435886130776788
NCI_VEGFR3_signaling_in_lymphatic_endothelium_Pathway_.lymphangiogenesis.	0.690879327	0.458847059930432
NCI_VEGFR3_signaling_in_lymphatic_endothelium_Pathway_.vasculogenesis.	0.690879327	0.458847059930432
NCI_VEGF_and_VEGFR_signaling_network_Main_Pathway	1.096745102	0.963225834173106
NCI_Validated_nuclear_estrogen_receptor_alpha_network_Main_Pathway	1.18400912647826	1.17793930271305
NCI_Validated_nuclear_estrogen_receptor_beta_network_Main_Pathway	1.63856212257143	1.14780285272607
NCI_Validated_targets_of_C_MYC_transcriptional_activation_Main_Pathway	1.14103354312963	0.941083032158679
NCI_Validated_targets_of_C_MYC_transcriptional_activation_Pathway_.Pathway_rRNA_transcription_via_MAX.	0.8642064505	1.0701410052406
NCI_Validated_targets_of_C_MYC_transcriptional_repression_Main_Pathway	1.19103470336	0.981612538793198
NCI_Validated_targets_of_C_MYC_transcriptional_repression_Pathway_.cell_cycle_arrest.	1.16290906272727	1.08262092023488
NCI_Validated_transcriptional_targets_of_AP1_family_members_Fra1_and_Fra2_Main_Pathway	0.978877478411765	0.785021739392001
NCI_Validated_transcriptional_targets_of_TAp63_isoforms_Main_Pathway	0.872319504596154	0.879691264322106
NCI_Validated_transcriptional_targets_of_TAp63_isoforms_Pathway_.Metastasis.	0.781775553461538	0.691984579326465
NCI_Validated_transcriptional_targets_of_TAp63_isoforms_Pathway_.Pathway_degradation_of_TP63.	0.837956832583333	0.700406093881948
NCI_Validated_transcriptional_targets_of_deltaNp63_isoforms_Main_Pathway	1.21151414784091	1.04630028774368
NCI_Validated_transcriptional_targets_of_deltaNp63_isoforms_Pathway_.Pathway_degradation_of_TP63.	0.827599682375	0.754844424221388
NCI_Visual_signal_transduction_Cones_Main_Pathway	1.4060662644	0.970243345091241
NCI_Visual_signal_transduction_Rods_Main_Pathway	1.932084716375	1.38607872729374
NCI_Wnt_signaling_network_Main_Pathway	0.918602357346154	0.888618323463669
NCI_Wnt_signaling_network_Pathway_.Wnt_receptor_signaling_pathway_through_beta_catenin.	0.959412828545455	0.993733855478241
NCI_a4b7_Integrin_signaling_Main_Pathway	0.441498000166667	0.660827690066725
NCI_a6b1_and_a6b4_Integrin_signaling_Main_Pathway	1.13443481902381	0.907233415444244
NCI_a6b1_and_a6b4_Integrin_signaling_Pathway_.Pathway_degradation_of_ITGA6.	0.798827977125	0.619441973515836
NCI_a6b1_and_a6b4_Integrin_signaling_Pathway_.Tumor_Cell_Invasion.	0.4754479484	0.324591897254098
NCI_a6b1_and_a6b4_Integrin_signaling_Pathway_.apoptosis.	0.798827977125	0.619441973515836
NCI_a6b1_and_a6b4_Integrin_signaling_Pathway_.cell_migration.	0.798827977125	0.619441973515836
NCI_a6b1_and_a6b4_Integrin_signaling_Pathway_.hemidesmosome_assembly.	0.046751532	0.120186460857083
NCI_a6b1_and_a6b4_Integrin_signaling_Pathway_.proteasomal_ubiquitin_dependent_protein_catabolic_process.	0.86946301125	0.685666409703135
NCI_amb2_Integrin_signaling_Main_Pathway	1.12691103476667	1.06793162882263
NCI_amb2_Integrin_signaling_Pathway_.actin_filament_polymerization.	0.9956244498	0.981482438937515
NCI_amb2_Integrin_signaling_Pathway_.dendritic_cell_antigen_processing_and_presentation.	0.742654174	0.728231409246841
NCI_amb2_Integrin_signaling_Pathway_.leukocyte_adhesion.	0.837368345555556	0.896237464621741
NCI_amb2_Integrin_signaling_Pathway_.phagocytosis_triggered_by_activation_of_immune_response_cell_surface_activating_receptor.	0.742654174	0.728231409246841
NCI_amb2_Integrin_signaling_Pathway_.positive_regulation_of_phagocytosis.	1.10180697544444	0.97911212520119
NCI_mTOR_signaling_Main_Pathway	1.26256443360714	0.921742434659888
NCI_mTOR_signaling_Pathway_.Pathway_rRNA_transcription_via_RRN3.	1.29639643164286	0.845125344191999
NCI_mTOR_signaling_Pathway_.lipid_biosynthetic_process.	1.45736817258333	0.838475482947579
NCI_mTOR_signaling_Pathway_.regulation_of_actin_cytoskeleton_organization.	0.978865180125	0.94196769805838
NCI_mTOR_signaling_Pathway_.regulation_of_protein_stability.	0.978865180125	0.94196769805838
NCI_mTOR_signaling_Pathway_.translational_initiation.	1.36141858184615	0.846479135649653
NCI_p38_MAPK_signaling_Main_Pathway	1.41919173716	1.21415063522016
NCI_p38_signaling_mediated_by_MAPKAP_kinases_Main_Pathway	1.17319391973684	1.03392597288067
NCI_p38_signaling_mediated_by_MAPKAP_kinases_Pathway_.actin_cytoskeleton_reorganization.	0.41530811575	1.1505949105307
NCI_p38_signaling_mediated_by_MAPKAP_kinases_Pathway_.chemotaxis.	0.390419097333333	1.13543430449473
NCI_p38_signaling_mediated_by_MAPKAP_kinases_Pathway_.regulation_of_mRNA_stability.	0.50028918	1.28211867725504
NCI_p53_Main_Pathway	1.04240186635	0.870802111284175
NCI_p53_Pathway_.apoptosis.	1.09131597755556	0.867587068708631
NCI_p53_Pathway_.proteasomal_ubiquitin_dependent_protein_catabolic_process.	1.6191202435	1.09986338593517
NCI_p73_transcription_factor_network_Main_Pathway	1.05102996444286	0.963039439685627
NCI_p73_transcription_factor_network_Pathway_.apoptosis.	0.97974724715	0.885240050527552
NCI_p75_NTR_mediated_signaling_Main_Pathway	1.0071204164386	0.89077207795306
NCI_p75_NTR_mediated_signaling_Pathway_.activation_of_caspase_activity.	1.28736622183333	0.706669939851856
NCI_p75_NTR_mediated_signaling_Pathway_.cell_cycle_arrest.	1.08819655366667	0.950409642880371
NCI_p75_NTR_mediated_signaling_Pathway_.neuron_apoptosis.	0.951617548608696	0.894902371508274
NCI_p75_NTR_mediated_signaling_Pathway_.neuron_projection_morphogenesis.	1.1484888179375	1.08942859529641
AHR_Pathway	1.85459486334615	1.50103295019592
AHR_Pathway_C.myc_expression_via_RELA	2.26471748613333	1.57234652887342
AHR_Pathway_CYP1A1_CYP1B1_CYP1A2_AHRR_gene_expression_via_POLR2B	1.885878751	1.45135344516449
AHR_Pathway_Cath_D_expression_via_SP1	2.21707924133333	1.52065043853565
AHR_Pathway_PS2_Gene_expression_via_ESR1	2.3045505348	1.56839903469878
ATM_Pathway	1.24228885073171	1.0459352070615
ATM_Pathway_Apoptosis	0.528656024	1.08494442672112
ATM_Pathway_Apoptosis_and_Senescence	1.19606666575	1.02731294867629
ATM_Pathway_Cell_Cycle_Checkpoint_Control	1.0150737245	1.16237179163733
ATM_Pathway_Cell_Survival	0.9211883648	0.889238012595504
ATM_Pathway_Checkpoint_Activation	0.676715816333333	1.16237179163733
ATM_Pathway_DNA_repair	0.67249132025	0.992983415168897
ATM_Pathway_G2.Mitosis_progression	1.88478110036364	1.21421796578397
ATM_Pathway_G2_M_Checkpoint_Arrest	1.88478110036364	1.21421796578397
ATM_Pathway_NF.kB_Pathway	0.881270361666667	0.971192631258043
ATM_Pathway_Repair_and_Recombination	0.779218749333333	0.965992826765082
ATM_Pathway_S.phase_arrest	0.848164648666667	0.868888593637183
ATM_Pathway_S.phase_progression	1.5961626135	1.69791335837808
ATM_Pathway_Synaptic_Vesicle_Transport	0.849014194	1.23365034053864
Akt_Signaling_Pathway	1.26988463819334	1.05594577951882
Akt_Signaling_Pathway_AR_mediated_apoptosis	1.14151227976471	0.910154929010681
Akt_Signaling_Pathway_Acetylation_of_proteins	1.13319173452941	0.900109956009987
Akt_Signaling_Pathway_Aggregation_and_Neurodegeneration	1.05364572915	0.833294996144556
Akt_Signaling_Pathway_Apoptosis	1.09906157005882	0.92134671909986
Akt_Signaling_Pathway_Blocks_Apoptosis	1.07054402564706	0.902606570478287
Akt_Signaling_Pathway_Blood_cell_differentiation	1.07652207505882	0.907974680031721
Akt_Signaling_Pathway_Cell_Cycle	1.13597461975	0.999791605901768
Akt_Signaling_Pathway_Cell_Cycle_Progression	1.11564305705556	0.883042978384983
Akt_Signaling_Pathway_Cell_Survival	1.10347066781481	0.898044117663684
Akt_Signaling_Pathway_ERK_mediated_apoptosis	1.35889120911765	1.0415398220573
Akt_Signaling_Pathway_Elevation_of_Glucose_Import	1.11382397888235	0.935343725160412
Akt_Signaling_Pathway_Enhancement_of_Breast_Epithelial	1.12316673075	0.906442353512879
Akt_Signaling_Pathway_Genetic_Stability	1.08532517447059	0.908614185633672
Akt_Signaling_Pathway_Glucose_Uptake	1.10390428966667	0.55831230536552
Akt_Signaling_Pathway_Glycogen_Synthesis_and_Apoptosis	1.02910006866667	0.909603075418086
Akt_Signaling_Pathway_Increased_GLUT4_translocation	1.10295011317647	0.910296351461721
Akt_Signaling_Pathway_Induction_of_Chromatin_Condensation	1.24275963511765	0.988866915318579
Akt_Signaling_Pathway_JNK_mediated_apoptosis	1.09006378322222	0.911386409701881
Akt_Signaling_Pathway_NF.kB_dependent_transciption	1.08459900076471	0.914164217202553
Akt_Signaling_Pathway_NF.kB_pathway	1.18887557310526	0.950061928668867
Akt_Signaling_Pathway_NFAT_degradation	1.78337630069697	1.28373002513303
Akt_Signaling_Pathway_NO_production	1.15857501947059	0.926911579340484
Akt_Signaling_Pathway_Neuroprotection	1.00700444231579	0.903824298983981
Akt_Signaling_Pathway_Promotes_Adipogenesis	1.11648036917647	0.914611557572575
Akt_Signaling_Pathway_Protein_Synthesis	1.158839331125	0.878257175020745
Akt_Signaling_Pathway_Proto.Oncogenic_and_RTK.signaling	1.07684533947059	0.910549576165094
Akt_Signaling_Pathway_Regulation_of_Cyclic_Nucleotide	1.07121866447059	0.906702075951683
Akt_Signaling_Pathway_Regulation_of_Na._Transport	1.40788216733333	1.11044572936754
Akt_Signaling_Pathway_Splicing_Regulation	3.0663589176	1.78365909403459
Akt_Signaling_Pathway_Survival_Genes	1.13206782968421	0.839750445314309
Akt_Signaling_Pathway_Synaptic_Transmission	1.77817166877419	1.15487535861232
Akt_Signaling_Pathway_Translation	1.23744216957143	1.05690769627254
Akt_Signaling_Pathway_Tumor_Supression	1.08760676541176	0.919083613045966
Akt_Signaling_Pathway_p73_mediated_apoptosis	1.14075799611765	0.943183375752501
BRCA1_Pathway	1.26852309003659	1.14955385204492
BRCA1_Pathway_Base_Excission_Repair	1.16450739025	0.930810542038313
BRCA1_Pathway_Cell_Cycle_Arrest_DNA_Repair_Genes_p21_WAF_CIP1_14.3.3_GADD45	0.684786495333333	1.00099003004208
BRCA1_Pathway_Chromatin_Remodeling	0.865138157965518	0.927230473692934
BRCA1_Pathway_E2_Responsive_Genes	1.29137311671429	1.35760621086542
BRCA1_Pathway_G1_S_arrest	0.441152872333333	0.50822313132071
BRCA1_Pathway_Growth_Promoting_Genes_hTert_S100A7	0.305942450666667	1.00262896051667
BRCA1_Pathway_Homologous_Recombination_Repair	1.4270845426	1.28099018695263
BRCA1_Pathway_Mismatch_Repair	1.65474502718182	1.87166277091967
BRCA1_Pathway_NHEJ_DSB_Repair	0.797547686	0.892873923844978
BRCA1_Pathway_Nucleotide_Excission_Repair	0.70394108375	1.20110675783998
BRCA1_Pathway_Transciption_Coupled_Repair	0.457665906333333	1.3354488307754
Base_Excision_Repair_Pathway	1.6432884761	1.11022996325004
CD40_Pathway	0.893811363435898	0.922022629188443
CD40_Pathway_Cell_Survival	0.596221412	0.815550730906305
CD40_Pathway_Gene_Expression_COX2_and_Prostaglandins_via_NFKB2	1.06581975223077	1.07089803448749
CD40_Pathway_Gene_Expression_Cell_Adhesion_Molecule_via_NFKB2	1.06581975223077	1.07089803448749
CD40_Pathway_Gene_Expression_Cell_Survival_via_NFKB2	1.06581975223077	1.07089803448749
CD40_Pathway_Gene_Expression_Co.Stimulatory_Molecules_via_NFKB2	1.06581975223077	1.07089803448749
CD40_Pathway_Gene_Expression_Immunoglobulin_Class_Switch_via_NFKB2	1.06581975223077	1.07089803448749
CD40_Pathway_Gene_Expression_Pro.Inflamatory_Cytokines_via_NFKB2	1.06581975223077	1.07089803448749
CD40_Pathway_Gene_Expression_Procoagulant_Activity_via_NFKB2	1.06581975223077	1.07089803448749
CREB_Pathway	1.22811932692414	1.03904595142139
Caspase_Cascade_Pathway	1.2929456111898	1.04813562379323
Caspase_Cascade_Pathway_Activated_Tissue_Trans.glutaminase	1.43792788383077	1.05133041855439
Caspase_Cascade_Pathway_DNA_Fragmentation	0.999367758	0.836402088715616
Cellular_Apoptosis_Pathway	1.2516799171893	1.03037730255705
Cellular_Apoptosis_Pathway_DNA_Fragmentation	1.55371190355556	1.18474074303177
Cellular_Apoptosis_Pathway_Depolarization	0.959109937	1.21546147776357
Cellular_Apoptosis_Pathway_Gene_Expression_BAX_BID_BAK_Ras_Noxa_PUMA_APAF1_Survivin_BCL2_via_TP53	0.736416275	0.779117415385923
Cellular_Apoptosis_Pathway_Gene_Expression_FLIP_CIAP2_BFL1_BCL2_via_NFKB2	1.08163027775	1.10796911558386
Chemokine_Pathway	1.28241647180928	1.03881356993171
Chemokine_Pathway_Cell_Activation	1.36604870520833	1.14040581725366
Chemokine_Pathway_Gene_Expression_and_Apoptosis_via_ELK1	0.519535666307692	0.859266164002663
Chemokine_Pathway_Internalization_Degradation_Recycling	1.43128637785714	1.69280027079547
Chromatin_Pathway	0.936418737071428	0.875789405914578
Circadian_Pathway	1.19252970972727	0.748546659455147
Cytokine_Network_Pathway	1.62238170065714	1.29080418913178
EGF_Pathway	1.1800182264717	0.97570751601905
EGF_Pathway_Actin_Cytoskeletal_Rearrangement	1.26000004415385	1.07870460908193
EGF_Pathway_Cell_Motility	1.95153797275	1.0653643616141
EGF_Pathway_Cell_Survival	1.42579088252381	1.02337692972931
EGF_Pathway_Cytoskeleton_Regulation	1.273282356	1.11347981118545
EGF_Pathway_EGFR_Endocytosis	2.119628447	1.06242948398133
EGF_Pathway_Gene_Expression_via_FOS_NFKB2_MYC_STAT1_ELK1_STAT3_JUN	1.03402725795122	0.938266182552684
EGF_Pathway_IP3_Signaling	2.03858980325	1.39733652870231
EGF_Pathway_Rab5_Regulation_Pathway	1.54503061366667	1.33741579325965
ERK_Signaling_Pathway	1.27696809928548	1.06536720233955
ERK_Signaling_Pathway_Cell_Survival	0.8913553915	0.899197152061162
ERK_Signaling_Pathway_EGFR_signaling	1.84718872690909	1.26756211548835
ERK_Signaling_Pathway_Gene_Expression_via_CAPN6_TP53_FOS_ATF1_MYC_ELK3_MYLK_ETS1_SRF_HIST1H3B_CREB3_STAT3_NFKB2_HMGN1_ESR2_ELK1_PAX6_JUN	1.77866763563235	1.20618658428852
ERK_Signaling_Pathway_Translation	1.75904203814286	1.0475880595637
ErbB_Family_Pathway	1.01698999861446	0.911797385087404
ErbB_Family_Pathway_Anti.Apoptosis	0.815364241	0.912016220404195
ErbB_Family_Pathway_Gene_Expression_via_JUN_FOS_ELK1	0.844241191107143	0.846836833953264
ErbB_Family_Pathway_Translation	0.984649388	1.2435363936891
Erythropoietin_Pathway	1.10268769322581	0.983113530519331
Erythropoietin_Pathway_Anti.Apoptosis	1.42331620292857	1.0779726612239
Erythropoietin_Pathway_BCLXL_Gene_Expression_via_STAT5B	1.39024652028571	1.21306154265287
Erythropoietin_Pathway_Cell_Cycle_Progression	0.90396914625	0.714382970437839
Erythropoietin_Pathway_Cell_Survival	1.07928218387692	0.997195074360834
Erythropoietin_Pathway_GPI_Hidrolysis_and_Ca2._influx	1.5381015115	1.54209146073154
Erythropoietin_Pathway_Gene_Expression_Neuroprotection_via_NFKB2	1.0565846246	1.15352037792153
Estrogen_Pathway	1.27107796061702	1.09322003426522
Estrogen_Pathway_Anti.Apoptosis	1.07647129983784	0.946569070011559
Estrogen_Pathway_Gene_Expression_via_FOS_JUN_ELK1_SP1_POLR2B_CREB3_NFKB2	1.13712875892857	1.05455745142304
Estrogen_Pathway_Vasodilatation	1.725107639	1.21202771280136
FLT3_Signaling_Pathway	1.05848709772464	0.86399231519526
FLT3_Signaling_Pathway_Transcription_via_ELK3_MAPK12_CREB3_STAT2	1.17284824658537	0.962135530676293
FLT3_Signaling_Pathway_Translation	0.9487594235	0.761290441229343
GPCR_Pathway	1.15952594522568	0.980079259739077
GPCR_Pathway_Gene_Expression_via_JUN_NFKB2_ELK1_SRF_FOS_CREB3	1.05053883880233	0.958515222086719
GSK3_Signaling_Pathway	1.29706822319649	1.02863445466425
GSK3_Signaling_Pathway_Gene_Expression_via_CTNNB1	1.37170858367442	0.997924137528884
GSK3_Signaling_Pathway_Glycogen_Synthesis	1.5128832941	1.4630187436116
GSK3_Signaling_Pathway_Protein_Synthesis	1.39087678312121	1.36760750394274
GSK3_Signaling_Pathway_b.CTNN_Degradation	1.39654604893333	0.775740745762404
Glucocorticoid_Receptor_Signaling_Pathway	1.21652251627861	1.05209303929601
Glucocorticoid_Receptor_Signaling_Pathway_Cell_Cycle_Arrest	1.874229363	0.819736026411851
Glucocorticoid_Receptor_Signaling_Pathway_Cell_Cycle_Progression	0.951480148821429	0.864870384295885
Glucocorticoid_Receptor_Signaling_Pathway_Gene_Expression_via_CREB3_STAT5B_SLC22A2_POU2F1	0.892027102352941	0.79913477682157
Glucocorticoid_Receptor_Signaling_Pathway_Histone_Deacetylation	0.802034346333333	0.987979826720595
Glucocorticoid_Receptor_Signaling_Pathway_Inflammatory_Cytokines	1.07900036361538	1.03596424933416
Growth_Hormone_Signaling_Pathway	0.850988880539683	0.842496257888702
Growth_Hormone_Signaling_Pathway_Cell_Survival	0.797551039526316	0.773442846674879
Growth_Hormone_Signaling_Pathway_Gene_Expression_via_SRF_ELK1_STAT5B_CEBPD_STAT1_STAT3	0.848128144696429	0.807105631449466
Growth_Hormone_Signaling_Pathway_Glucose_Uptake	0.7525095140625	0.74002179506147
Growth_Hormone_Signaling_Pathway_Protein_Synthesis	1.0959929005	1.22597102911411
HA_syntesis_pathway	0.564037304	0.697423072695645
HGF_Pathway	1.22443436578495	1.0792191186608
HGF_Pathway_Anoikis	1.23953284717857	1.0047776121877
HGF_Pathway_Cell_Adhesion_and_Cell_Migration	0.906625687709677	1.02106829465643
HGF_Pathway_Cell_Cycle_Progression	1.19648195671429	0.992259288581134
HGF_Pathway_Cell_Scattering	1.6038533198125	1.08362707244153
HGF_Pathway_Cell_Survival	1.6038533198125	1.08362707244153
HGF_Pathway_Gene_Expression_via_JUN_STAT3_FOS_ELK1_ETS2	0.7719528151875	0.783404285796678
HGF_Pathway_IP3_Pathway	0.9500835195	1.45831073673231
HGF_Pathway_PKC_Pathway	1.13635956983333	1.20350753275254
HGF_Pathway_Regulation_of_Cytoskeleton_Cell_Polarity_and_Cell_Motility	1.22212380841667	1.21948657844876
HIF1Alpha_Pathway	1.29206988565217	0.924094961849873
HIF1Alpha_Pathway_Gene_Expression_via_JUN_CREB3	1.60128522577273	1.004622251376
HIF1Alpha_Pathway_HIF1a_Degradation	0.920774211	0.888432129335011
HIF1Alpha_Pathway_NOS_Pathway	1.63459754531579	1.05318345462534
HIF1Alpha_Pathway_VEGF_Pathway	1.5489066637619	0.994914744486397
HIF1Alpha_Pathway_p53_Hypoxia_Pathway	1.40877051376923	0.982998930361535
Hedgehog_Signaling_in_Mammals_Pathway	1.11505265418557	1.00421834308622
Hedgehog_Signaling_in_Mammals_no_Tubulin_Pathway	1.11505265418557	1.00421834308622
Hypoxia_induced_EMT_in_cancer_and_fibrosis_3_copy	1.415200645	0.956067585084276
IGF1R_Signaling_Pathway	1.23287074662651	1.05782721706705
IGF1R_Signaling_Pathway_Apoptosis	1.05596049845455	1.08477543052174
IGF1R_Signaling_Pathway_Cell_Migration	0.932964425942857	0.969073747494398
IGF1R_Signaling_Pathway_Cell_Proliferation_Diferentiation_and_Apoptosis	1.13834626644444	0.989735407444706
IGF1R_Signaling_Pathway_Cell_Survival	2.32492755109091	1.21744253218802
IGF1R_Signaling_Pathway_Gene_Expression_Proliferation_Growth_Survival_via_NFAT5_CREB3	1.49711903713043	1.03201239723294
IGF1R_Signaling_Pathway_Glucose_Uptake	3.585153581	2.00591260494531
IGF1R_Signaling_Pathway_Glycogen_Synthesis	2.6069089665	1.58923869866005
IGF1R_Signaling_Pathway_Protein_Synthesis	1.51694783665	1.19701633841802
IL.10_Pathway	1.073619153	0.971087317536475
IL.10_Pathway_IL.10_Responsive_Genes_Transcription_of_BCLXL_Cyclin.D1_D2_D3_Pim1_c.Myc_and_P19.INK4D._via_STAT3	0.997684596666667	0.812272080324098
IL.10_Pathway_Inflammatory_Cytokine_Genes_Expression_via_STAT3	0.997684596666667	0.812272080324098
IL.10_Pathway_Stability_Determination	1.255468456	0.972852066330285
IL.10_Pathway_Translational_Modulation	1.30012267325	1.00197973351973
IL.2_Pathway	1.36190577033803	1.09470857919934
IL.2_Pathway_Actin_Reorganization	1.015242969375	1.03459931973248
IL.2_Pathway_Apoptosis	0.84999648	1.20748838872936
IL.2_Pathway_Apoptosis_Inhibition	0.762866901214286	0.720203548096156
IL.2_Pathway_Gene_Expression_via_FYN_LYN_RPS6KB1_PTK2B	1.56709223961538	1.34592320757409
IL.2_Pathway_IL2_Gene_Expression_via_POLR1E_EGR1_HMGA1_ELF1_POU2F1_MYC	1.46235166542857	1.21764706471585
IL.2_Pathway_Protein_Synthesis	0.4369980655	0.813889871075136
IL.6_Pathway	1.30797628113235	1.08706931058872
ILK_Signaling_Pathway	1.16527328681579	1.0205713774655
ILK_Signaling_Pathway_Actin_Polymerization_Cytoskeletal_Reorganization	1.090245670625	0.86018629596258
ILK_Signaling_Pathway_Apoptosis	2.546813602	1.48063995749621
ILK_Signaling_Pathway_Cell_Adhesion	1.350537869	1.30583486412139
ILK_Signaling_Pathway_Cell_Cycle_Proliferation	1.08780113553659	1.08196950261202
ILK_Signaling_Pathway_Cell_Migration_Retraction	1.11794380070732	1.09277749820553
ILK_Signaling_Pathway_Cell_Motility	1.10625628798305	0.880475857085809
ILK_Signaling_Pathway_Cytoskeletal_Adhesion_Complexes	0.870069026905983	0.919887364216689
ILK_Signaling_Pathway_Epithelial_Mesenchymal_Transition	0.774690125354839	0.924104569567479
ILK_Signaling_Pathway_Epithelial_Mesenchymal_Transition_Tubulo.Interstitial_Fibrosis	0.970959256786764	0.943284911273342
ILK_Signaling_Pathway_G2_Phase_Arrest	1.08780113553659	1.08196950261202
ILK_Signaling_Pathway_Induced_Cell_Proliferation	0.990215678888889	0.726597170082984
ILK_Signaling_Pathway_Loss_of_Occludin_Barrier_Dysfunction	0.893875774864865	1.17782918617389
ILK_Signaling_Pathway_MMP2_MMP9_Gene_Expression_Tissue_Invasion_via_FOS	1.5977381963913	1.22196455619975
ILK_Signaling_Pathway_Migration_Vasculogenesis	0.970959256786764	0.943284911273342
ILK_Signaling_Pathway_Opsonization	1.40512114533333	1.33735960301442
ILK_Signaling_Pathway_Regulation_of_Intermediate_Filaments	0.481612461	1.06308138076501
ILK_Signaling_Pathway_Regulation_of_Junction_Assembly_at_Desmosomes	1.30243237433333	1.24822527427922
ILK_Signaling_Pathway_Tissue_Morphogenesis	1.5977381963913	1.22196455619975
ILK_Signaling_Pathway_Tumor_Angiogenesis	0.991466988	0.914005634554549
ILK_Signaling_Pathway_Wound_Healing	1.583153953	0.771364699524143
IP3_Pathway	1.31631299475449	1.0058671371804
IP3_Pathway_Gene_Expression_via_CREB3_NFATC2_MEF2D	1.357905018375	0.855538187908439
Interferon_Pathway	1.41791741941667	1.14128196011117
Interferon_Pathway_Gene_Expression_via_HIST1H3B_CREB3	2.29181494257143	1.33439245979874
Interferon_Pathway_Transciption	0.904014162913043	0.855971535406979
Interferon_Pathway_Translation	0.9243263722	0.807594777821178
JAK.STAT_Pathway	1.30761461669427	1.01867271124469
JAK.STAT_Pathway_Akt_Pathway	1.47647408938889	1.09513993188836
JAK.STAT_Pathway_Gene_Expression_via_MYC	0.423869938	0.887107881432318
JAK.STAT_Pathway_IFN.Inducible_Gene_Expression_via_STAT2_STAT1	1.24055893843333	1.19171667493232
JAK.STAT_Pathway_JAK_Degradation	1.39654604893333	0.775740745762404
JAK.STAT_Pathway_Nml_SOCS_BCL.XL_p21_Myc_Nos2_Gene_Expression_via_STAT2	1.3086176750339	0.986757201480199
JNK_Pathway	1.27684331252525	1.02948982772925
JNK_Pathway_Gene_Expression_Apoptosis_Inflammation_Tumorigenesis_Cell_Migration_via_SMAD4_STAT4_HSF1_TP53_MAP2_DCX_ATF2_NFATC3_SPIRE1_MAP1B_TCF15_ELK1_BCL2_JUN_PXN_NFATC2	1.10252525387037	1.00163877122262
JNK_Pathway_Insulin_Signaling	0.953470768294118	1.01322166997206
MAPK_Family_Pathway	1.39980170728421	1.09487566266317
MAPK_Family_Pathway_Chromatin_Remodelling	2.15762852609524	1.42725542095712
MAPK_Family_Pathway_Cytoskeleton	0.331309338	0.976670102395147
MAPK_Family_Pathway_Gene_Expression_via_ATF2_JUN_ELK1_NFKB2_CREB3	0.909107612827586	0.975988937329353
MAPK_Family_Pathway_Translation	1.07379474071429	0.755289197606774
MAPK_Signaling_Pathway	1.13487992646808	1.00712571468973
MAPK_Signaling_Pathway_Cell_Motility_Inflammation_Apoptosis_Osmoregulation	1.304616919	1.02531680570297
MAPK_Signaling_Pathway_Cell_Survival	0.724847859	0.322910630880831
MAPK_Signaling_Pathway_Gene_Expression_Apoptosis_Inflammation_Tumorigenesis_via_MYC_HSF1_STAT2	0.968702036807692	0.928136362080116
[truncated: 1,096 more rows]

## Sheet: HeLa-S3
path_name	PII	NPII
biocarta__U_00DF_arrestins_in_gpcr_desensitization_Main_Pathway	1.49922281229167	1.14231715354576
biocarta_acetylation_and_deacetylation_of_rela_in_nucleus_Main_Pathway	2.119085213	1.29620334660701
biocarta_actions_of_nitric_oxide_in_the_heart_Main_Pathway	1.16072894328947	0.84938365081287
biocarta_activation_of_camp_dependent_protein_kinase_pka_Main_Pathway	1.26971577203704	0.943636225917411
biocarta_activation_of_csk_by_camp_dependent_protein_kinase_inhibits_signaling_through_the_t_cell_receptor_Main_Pathway	1.46492845092308	0.930230869165154
biocarta_activation_of_pkc_through_g_protein_coupled_receptors_Main_Pathway	1.51655774	1.03146510861087
biocarta_activation_of_pkc_through_g_protein_coupled_receptors_Pathway_.secretion.	0.68966839125	0.967855072285317
biocarta_adp_ribosylation_factor_Main_Pathway	1.43507798484	1.08714264119324
biocarta_agrin_in_postsynaptic_differentiation_Main_Pathway	1.10634811168293	0.981411526980045
biocarta_ahr_signal_transduction_Main_Pathway	1.67536059825	1.18816284377785
biocarta_akap95_role_in_mitosis_and_chromosome_dynamics_Main_Pathway	0.970792638615385	1.59367096454722
biocarta_akap95_role_in_mitosis_and_chromosome_dynamics_Pathway_.mitotic_chromosome_condensation.	0.970792638615385	1.59367096454722
biocarta_akap95_role_in_mitosis_and_chromosome_dynamics_Pathway_.mitotic_chromosome_decondensation.	0.970792638615385	1.59367096454722
biocarta_akt_signaling_Main_Pathway	1.08879183793333	0.994133748991033
biocarta_akt_signaling_Pathway_.Pathway_protein_ubiquitination_of_CHUK.	1.67408253125	0.758024829847791
biocarta_akt_signaling_Pathway_.apoptosis.	1.3454814658	0.910329375974297
biocarta_akt_signaling_Pathway_.cell_survival.	1.3454814658	0.910329375974297
biocarta_alk_in_cardiac_myocytes_Main_Pathway	1.04297589481818	1.04117953541356
biocarta_alternative_complement_Main_Pathway	0.825033230222222	0.858914774131152
biocarta_angiotensin_ii_mediated_activation_of_jnk_pathway_via_pyk2_dependent_signaling_Main_Pathway	1.1757766162381	0.789493233669497
biocarta_apoptotic_signaling_in_response_to_dna_damage_Main_Pathway	1.30102920163636	0.901249088577291
biocarta_apoptotic_signaling_in_response_to_dna_damage_Pathway_.apoptosis.	1.30102920163636	0.901249088577291
biocarta_aspirin_blocks_signaling_pathway_involved_in_platelet_activation_Main_Pathway	0.986416444666667	0.848495743212524
biocarta_aspirin_blocks_signaling_pathway_involved_in_platelet_activation_Pathway_.vasoconstriction.	1.13027580736364	0.831599771315275
biocarta_atm_signaling_Main_Pathway	0.583274134642857	0.870818721397019
biocarta_atm_signaling_Pathway_.DNA_repair.	0.505278426142857	0.957300931277186
biocarta_atm_signaling_Pathway_.Pathway_protein_ubiquitination_of_ATM.	0.477638229666667	0.916323826098623
biocarta_atm_signaling_Pathway_.apoptosis.	0.586890519333333	0.896867036020973
biocarta_attenuation_of_gpcr_signaling_Main_Pathway	0.395212406846154	0.430854860787754
biocarta_b_cell_survival_Main_Pathway	0.959173849545455	0.660733517638135
biocarta_b_cell_survival_Pathway_.apoptosis.	0.84024484125	0.542518178812279
biocarta_b_cell_survival_Pathway_.cell_proliferation.	1.143309235	0.668402560879336
biocarta_basic_mechanism_of_action_of_ppara_pparb_d_and_pparg_and_effects_on_gene_expression_Main_Pathway	1.345333479	1.31256747163879
biocarta_basic_mechanisms_of_sumoylation_Main_Pathway	1.08260106166667	0.730119996991062
biocarta_basic_mechanisms_of_sumoylation_Pathway_.protein_modification_process.	1.08260106166667	0.730119996991062
biocarta_bcr_signaling_Main_Pathway	1.37575371123333	1.0069761626946
biocarta_bcr_signaling_Pathway_.re_entry_into_mitotic_cell_cycle.	1.07285860511111	0.863617687551523
biocarta_bioactive_peptide_induced_signaling_Main_Pathway	0.6260004845	0.974689594786177
biocarta_bone_remodeling_Main_Pathway	1.235112229	0.853574374972823
biocarta_bone_remodeling_Pathway_.Pathway_protein_ubiquitination_of_CHUK.	1.07061638266667	0.629429454712402
biocarta_bone_remodeling_Pathway_.osteoclast_differentiation.	1.8684664025	0.981903936620832
biocarta_brca1_dependent_ub_ligase_activity_Main_Pathway	0.745976203	0.768871697468706
biocarta_ca_calmodulin_dependent_protein_kinase_activation_Main_Pathway	0.881697929	0.718926029025765
biocarta_calcium_signaling_by_hbx_of_hepatitis_b_virus_Main_Pathway	1.18004580786667	0.89244260757069
biocarta_calcium_signaling_by_hbx_of_hepatitis_b_virus_Pathway_.viral_genome_replication.	1.09212490175	0.973956199097415
biocarta_caspase_cascade_in_apoptosis_Main_Pathway	1.19672644811111	0.863179892626387
biocarta_caspase_cascade_in_apoptosis_Pathway_.Pathway_degradation_of_CASP1_CASP3_CASP4_CASP10_GZMB.	1.36188855488889	1.15076580363167
biocarta_cd40l_signaling_Main_Pathway	0.923821281	0.729202447747836
biocarta_cd40l_signaling_Pathway_.Pathway_protein_ubiquitination_of_TNFAIP3_MAP3K1_MAP4K4.	0.923821281	0.729202447747836
biocarta_cdc25_and_chk1_regulatory_pathway_in_response_to_dna_damage_Main_Pathway	1.1199004325	1.06583750465847
biocarta_cdk_regulation_of_dna_replication_Main_Pathway	0.9260603004375	0.837909650852605
biocarta_cell_cycle_g1_s_check_point_Main_Pathway	0.986814919571429	1.08341153015316
biocarta_cell_cycle_g2_m_checkpoint_Main_Pathway	0.9438271105625	0.945656775684799
biocarta_cell_cycle_g2_m_checkpoint_Pathway_.DNA_repair.	0.407434244	1.40142988409606
biocarta_cell_to_cell_adhesion_signaling_Main_Pathway	0.84842615025	0.757841764451212
biocarta_cell_to_cell_adhesion_signaling_Pathway_.cell_cell_adhesion.	0.84842615025	0.757841764451212
biocarta_cell_to_cell_adhesion_signaling_Pathway_.cell_migration.	0.84842615025	0.757841764451212
biocarta_ceramide_signaling_Main_Pathway	1.21534822629032	1.12476263698273
biocarta_ceramide_signaling_Pathway_.Pathway_protein_ubiquitination_of_CHUK.	1.35197606316667	0.98118593188606
biocarta_chaperones_modulate_interferon_signaling_Main_Pathway	1.2600141115	1.2126805343234
biocarta_chaperones_modulate_interferon_signaling_Pathway_.Pathway_protein_ubiquitination_of_DNAJA3.	0.9991119082	1.23665162522939
biocarta_chaperones_modulate_interferon_signaling_Pathway_.apoptosis.	1.8965502385	1.22395669192534
biocarta_chrebp_regulation_by_carbohydrates_and_camp_Main_Pathway	1.14290327463158	1.01314378169119
biocarta_chromatin_remodeling_by_hswi_snf_atp_dependent_complexes_Main_Pathway	0.737534235333333	1.31408323152904
biocarta_chromatin_remodeling_by_hswi_snf_atp_dependent_complexes_Pathway_.chromatin_remodeling.	0.972608838555556	1.28023610417008
biocarta_control_of_skeletal_myogenesis_by_hdac_and_calcium_calmodulin_dependent_kinase_camk__Main_Pathway	0.897270163857143	0.769176698628006
biocarta_ctcf_first_multivalent_nuclear_factor_Main_Pathway	1.26951112485714	1.25363974858711
biocarta_cxcr4_signaling_Main_Pathway	1.09343201554545	1.11605849159898
biocarta_cycling_of_ran_in_nucleocytoplasmic_transport_Main_Pathway	2.08968727385714	1.59399714554682
biocarta_cyclins_and_cell_cycle_regulation_Main_Pathway	1.1184868573913	0.975808276325176
biocarta_cystic_fibrosis_transmembrane_conductance_regulator_cftr_and_beta_2_adrenergic_receptor_b2ar_Main_Pathway	1.06645930215	0.754837729114661
biocarta_d4gdi_signaling_Main_Pathway	1.82682833133333	0.840688681327641
biocarta_d4gdi_signaling_Pathway_.apoptosis.	1.82682833133333	0.840688681327641
biocarta_deregulation_of_cdk5_in_alzheimers_disease_Main_Pathway	0.9310245808	1.83312584320849
biocarta_deregulation_of_cdk5_in_alzheimers_disease_Pathway_.apoptosis.	0.9310245808	1.83312584320849
biocarta_double_stranded_rna_induced_gene_expression_Main_Pathway	0.8877788361	0.89287700764949
biocarta_double_stranded_rna_induced_gene_expression_Pathway_.Pathway_protein_ubiquitination_of_CHUK.	0.7086813166	0.682333766382494
biocarta_double_stranded_rna_induced_gene_expression_Pathway_.translational_initiation.	0.8815970288	1.22338262975157
biocarta_downregulated_of_mta_3_in_er_negative_breast_tumors_Main_Pathway	1.95812166766667	1.59988293925813
biocarta_e2f1_destruction_Main_Pathway	1.4066582635	1.1519906051613
biocarta_egf_signaling_Main_Pathway	0.9739339922	0.856114436447583
biocarta_endocytotic_role_of_ndk_phosphins_and_dynamin_Main_Pathway	1.7078798308125	1.12310937585903
biocarta_endocytotic_role_of_ndk_phosphins_and_dynamin_Pathway_.endocytosis.	1.5426064537	1.11956335631647
biocarta_epo_signaling_Main_Pathway	1.50452923572727	1.16663690321793
biocarta_erk1_erk2_mapk_signaling_Main_Pathway	1.32819328995238	0.871001632359587
biocarta_erk_and_pi_3_kinase_are_necessary_for_collagen_binding_in_corneal_epithelia_Main_Pathway	0.894537143962963	0.696904967516864
biocarta_erk_and_pi_3_kinase_are_necessary_for_collagen_binding_in_corneal_epithelia_Pathway_.actin_filament_stabilization.	0.7181894615	0.855128320269273
biocarta_erk_and_pi_3_kinase_are_necessary_for_collagen_binding_in_corneal_epithelia_Pathway_.cell_matrix_adhesion.	0.86667391735	0.642818015622729
biocarta_eukaryotic_protein_translation_Main_Pathway	1.22167330842857	1.22087650660314
biocarta_extrinsic_prothrombin_activation_Main_Pathway	1.41572546615385	0.813599159418444
biocarta_fas_signaling_pathway_cd95__Main_Pathway	1.20467886383333	1.14027717438722
biocarta_fc_epsilon_receptor_i_signaling_in_mast_cells_Main_Pathway	1.02721385492308	1.01820793462296
biocarta_fc_epsilon_receptor_i_signaling_in_mast_cells_Pathway_.acid_secretion.	0.61288348325	0.880201430197911
biocarta_fc_epsilon_receptor_i_signaling_in_mast_cells_Pathway_.degranulation.	1.1785188544	1.1894970490638
biocarta_fmlp_induced_chemokine_gene_expression_in_hmc_1_cells_Main_Pathway	1.06796806877778	0.864402060591429
biocarta_fmlp_induced_chemokine_gene_expression_in_hmc_1_cells_Pathway_.Pathway_degradation_of_PRKCA.	0.660818195285714	1.00005306928132
biocarta_g_protein_signaling_through_tubby_proteins_Main_Pathway	1.5919600124	1.04547042347275
biocarta_g_secretase_mediated_erbb4_signaling_Main_Pathway	0.729683654	1.06866007503589
biocarta_gamma_aminobutyric_acid_receptor_life_cycle_Main_Pathway	0.961392120833333	0.792077139594021
biocarta_granzyme_a_mediated_apoptosis_Main_Pathway	1.1501087745	1.45828538163899
biocarta_granzyme_a_mediated_apoptosis_Pathway_.DNA_fragmentation_during_apoptosis.	1.39142236183333	1.45942492234473
biocarta_granzyme_a_mediated_apoptosis_Pathway_.DNA_repair.	1.39142236183333	1.45942492234473
biocarta_granzyme_a_mediated_apoptosis_Pathway_.Pathway_degradation_of_GZMB.	0.818994177333333	1.16237824389265
biocarta_granzyme_a_mediated_apoptosis_Pathway_.Pathway_regulation_of_transcription_via_SET_ANP32A_APEX1.	1.39142236183333	1.45942492234473
biocarta_growth_hormone_signaling_Main_Pathway	0.904754466368421	1.07261507331347
biocarta_hiv_1_nef_negative_effector_of_fas_and_tnf_Main_Pathway	1.21226504992593	1.02833584694464
biocarta_hiv_1_nef_negative_effector_of_fas_and_tnf_Pathway_.Pathway_degradation_of_CASP8_BIRC2_APAF1.	1.22392273825	1.28960379026271
biocarta_hiv_1_nef_negative_effector_of_fas_and_tnf_Pathway_.Pathway_protein_ubiquitination_of_CHUK.	1.39295828438462	0.919447711596165
biocarta_hop_pathway_in_cardiac_development_Main_Pathway	0.43682978075	0.623556297622768
biocarta_hop_pathway_in_cardiac_development_Pathway_.cell_differentiation.	0.43682978075	0.623556297622768
biocarta_hop_pathway_in_cardiac_development_Pathway_.cell_proliferation.	0.43682978075	0.623556297622768
biocarta_how_does_salmonella_hijack_a_cell_Main_Pathway	1.39786263618182	1.29544612426941
biocarta_how_does_salmonella_hijack_a_cell_Pathway_.lamellipodium_assembly.	1.39786263618182	1.29544612426941
biocarta_how_progesterone_initiates_the_oocyte_maturation_Main_Pathway	0.676522343045454	0.692274420310461
biocarta_how_progesterone_initiates_the_oocyte_maturation_Pathway_.oocyte_maturation.	0.484577908166667	0.492594866883736
biocarta_human_cytomegalovirus_and_map_kinase_pathways_Main_Pathway	1.03680366786667	1.03089828572763
biocarta_hypoxia_and_p53_in_the_cardiovascular_system_Main_Pathway	1.60397384038462	1.01752632835086
biocarta_hypoxia_inducible_factor_in_the_cardivascular_system_Main_Pathway	1.5949870128	1.05431098136867
biocarta_ifn_alpha_signaling_Main_Pathway	0.775584750625	1.1368478683255
biocarta_ifn_gamma_signaling_Main_Pathway	0.873565388	1.33452900503937
biocarta_igf_1_signaling_Main_Pathway	1.13002294575	0.955552613651075
biocarta_il12_and_stat4_dependent_signaling_pathway_in_th1_development_Main_Pathway	0.553836423	0.821390073869909
biocarta_il22_soluble_receptor_signaling_Main_Pathway	0.760034938	1.05532532638641
biocarta_il_2_receptor_beta_chain_in_t_cell_activation_Main_Pathway	1.12076528961905	0.914221370801761
biocarta_il_2_receptor_beta_chain_in_t_cell_activation_Pathway_.apoptosis.	0.779149884555556	0.685738343876754
biocarta_il_2_receptor_beta_chain_in_t_cell_activation_Pathway_.cell_proliferation.	1.06100621713333	0.80940800808737
biocarta_il_2_signaling_Main_Pathway	0.712633492615385	0.726330401015119
biocarta_il_3_signaling_Main_Pathway	1.9760392673	1.12643155525397
biocarta_il_4_signaling_Main_Pathway	1.38437057216667	0.593785609502798
biocarta_il_4_signaling_Pathway_.G1_phase_of_mitotic_cell_cycle.	0.887160943714286	0.632380998021627
biocarta_il_4_signaling_Pathway_.cell_proliferation.	0.949424258333333	0.809962201532499
biocarta_il_4_signaling_Pathway_.cell_survival.	1.22206249428571	0.772808976663604
biocarta_il_6_signaling_Main_Pathway	0.7301068735	0.746430910076502
biocarta_il_7_signal_transduction_Main_Pathway	0.744315356785714	0.790737314049524
biocarta_il_7_signal_transduction_Pathway_.cell_proliferation.	0.52762297375	0.872268074339848
biocarta_il_7_signal_transduction_Pathway_.cell_survival.	0.7138003105	0.702932191650189
biocarta_inactivation_of_gsk3_by_akt_causes_accumulation_of_b_catenin_in_alveolar_macrophages_Main_Pathway	1.063458597	0.901562630307993
biocarta_inactivation_of_gsk3_by_akt_causes_accumulation_of_b_catenin_in_alveolar_macrophages_Pathway_.Pathway_protein_ubiquitination_of_CHUK.	1.501235207	0.849902482101066
biocarta_induction_of_apoptosis_through_dr3_and_dr4_5_death_receptors_Main_Pathway	1.56929039594444	0.957523122999615
biocarta_induction_of_apoptosis_through_dr3_and_dr4_5_death_receptors_Pathway_.Pathway_degradation_of_CASP3_CASP10_CASP10.	1.36789023716667	0.805577658360832
biocarta_induction_of_apoptosis_through_dr3_and_dr4_5_death_receptors_Pathway_.apoptosis.	1.62941647064706	0.964469449349694
biocarta_influence_of_ras_and_rho_proteins_on_g1_to_s_transition_Main_Pathway	1.15826966357143	0.753403365168229
biocarta_influence_of_ras_and_rho_proteins_on_g1_to_s_transition_Pathway_.Pathway_protein_ubiquitination_of_CHUK.	1.1234072682	0.605595788818107
biocarta_inhibition_of_cellular_proliferation_by_gleevec_Main_Pathway	0.89085964985	0.838191456384977
biocarta_inhibition_of_matrix_metalloproteinases_Main_Pathway	1.5423037538	1.34279011299654
biocarta_inhibition_of_matrix_metalloproteinases_Pathway_.Pathway_degradation_of_RECK_TIMP4_MMP14_TIMP2_TIMP1_TIMP3.	1.5423037538	1.34279011299654
biocarta_insulin_signaling_Main_Pathway	0.823026101181818	0.737413721954495
biocarta_integrin_signaling_Main_Pathway	0.883437689727273	0.668651900753385
biocarta_internal_ribosome_entry_Main_Pathway	1.41872142033333	1.02295737258858
biocarta_internal_ribosome_entry_Pathway_.translational_initiation.	1.41872142033333	1.02295737258858
biocarta_keratinocyte_differentiation_Main_Pathway	1.08862667678723	0.855923064838332
biocarta_keratinocyte_differentiation_Pathway_.Pathway_protein_ubiquitination_of_CHUK.	1.57183531844444	1.02030029072689
biocarta_keratinocyte_differentiation_Pathway_.apoptosis.	0.656901877363636	0.638928543960608
biocarta_keratinocyte_differentiation_Pathway_.keratinocyte_differentiation.	0.8714263076	0.69113200774048
biocarta_lck_and_fyn_tyrosine_kinases_in_initiation_of_tcr_activation_Main_Pathway	2.0122960045	1.00913337013911
biocarta_lissencephaly_gene_lis1_in_neuronal_migration_and_development_Main_Pathway	0.766297992823529	1.08930072823152
biocarta_lissencephaly_gene_lis1_in_neuronal_migration_and_development_Pathway_.negative_regulation_of_microtubule_depolymerization.	1.11053074525	1.34076978776755
biocarta_lissencephaly_gene_lis1_in_neuronal_migration_and_development_Pathway_.retrograde_axon_cargo_transport.	0.617575333636364	1.03339574060638
biocarta_map_kinase_inactivation_of_smrt_corepressor_Main_Pathway	1.25716368616667	0.833067244760586
biocarta_mapkinase_signaling_Main_Pathway	1.11881493286275	0.910889743359681
biocarta_mcalpain_and_friends_in_cell_motility_Main_Pathway	1.29366306396429	0.738510293216818
biocarta_mcalpain_and_friends_in_cell_motility_Pathway_.cell_migration.	0.793900505142857	0.518310350544949
biocarta_mechanism_of_acetaminophen_activity_and_toxicity_Main_Pathway	3.93386720266667	2.27767592657822
biocarta_mechanism_of_acetaminophen_activity_and_toxicity_Pathway_.fever.	10.09867849	2.93322758866619
biocarta_mechanism_of_acetaminophen_activity_and_toxicity_Pathway_.inflammatory_response.	10.09867849	2.93322758866619
biocarta_mechanism_of_acetaminophen_activity_and_toxicity_Pathway_.platelet_activation.	10.09867849	2.93322758866619
biocarta_mechanism_of_acetaminophen_activity_and_toxicity_Pathway_.prostaglandin_biosynthetic_process.	10.09867849	2.93322758866619
biocarta_mechanism_of_protein_import_into_the_nucleus_Main_Pathway	1.5252449252	1.47380733886749
biocarta_mechanisms_of_transcriptional_repression_by_dna_methylation_Main_Pathway	0.672215091785714	0.610385746528234
biocarta_mechanisms_of_transcriptional_repression_by_dna_methylation_Pathway_.histone_deacetylation.	0.672215091785714	0.610385746528234
biocarta_melanocyte_development_and_pigmentation_Main_Pathway	1.2710441645	1.44449421489162
biocarta_mets_affect_on_macrophage_differentiation_Main_Pathway	1.1299724957	0.640473587748283
biocarta_mets_affect_on_macrophage_differentiation_Pathway_.RNA_processing.	0.372993707	0.97511830214577
biocarta_multi_step_regulation_of_transcription_by_pitx2_Main_Pathway	1.04866604381818	1.00802663913319
biocarta_multiple_antiapoptotic_pathways_from_igf_1r_signaling_lead_to_bad_phosphorylation_Main_Pathway	0.904116416555555	0.857567046936085
biocarta_multiple_antiapoptotic_pathways_from_igf_1r_signaling_lead_to_bad_phosphorylation_Pathway_.apoptosis.	0.9020999112	2.01093369792763
biocarta_multiple_antiapoptotic_pathways_from_igf_1r_signaling_lead_to_bad_phosphorylation_Pathway_.cell_growth_and_or_maintenance.	0.9020999112	2.01093369792763
biocarta_nerve_growth_factor_pathway_ngf__Main_Pathway	1.071475022	0.91509919809115
biocarta_nf_kb_signaling_Main_Pathway	1.2923374299	1.08294909239086
biocarta_nf_kb_signaling_Pathway_.Pathway_protein_ubiquitination_of_CHUK.	1.27377756535294	1.0269760706318
biocarta_nfat_and_hypertrophy_of_the_heart__Main_Pathway	1.01110406136111	0.798399301544857
biocarta_nfkb_activation_by_nontypeable_hemophilus_influenzae_Main_Pathway	1.64954028533333	1.31794716252886
biocarta_nfkb_activation_by_nontypeable_hemophilus_influenzae_Pathway_.Pathway_protein_ubiquitination_of_CHUK.	1.04736902	0.842754343780158
biocarta_nitric_oxide_signaling_Main_Pathway	0.588353274263158	0.554767344416325
biocarta_no2_dependent_il_12_pathway_in_nk_cells_Main_Pathway	0.656149034111111	0.996933176582899
biocarta_no2_dependent_il_12_pathway_in_nk_cells_Pathway_.interleukin_12_biosynthetic_process.	1.040615446	2.67810932241319
biocarta_nuclear_receptors_coordinate_the_activities_of_chromatin_remodeling_complexes_and_coactivators_to_facilitate_initiation_of_transcription_in_carcinoma_cells_Main_Pathway	1.39128502575	1.53887838584053
biocarta_opposing_roles_of_aif_in_apoptosis_and_cell_survival_Main_Pathway	0.766189838333333	1.12107106470379
biocarta_opposing_roles_of_aif_in_apoptosis_and_cell_survival_Pathway_.DNA_fragmentation_during_apoptosis.	0.766189838333333	1.12107106470379
biocarta_opposing_roles_of_aif_in_apoptosis_and_cell_survival_Pathway_.removal_of_superoxide_radicals.	0.766189838333333	1.12107106470379
biocarta_overview_of_telomerase_rna_component_gene_hterc_transcriptional_regulation_Main_Pathway	1.43409666	1.27158731873418
biocarta_oxidative_stress_induced_gene_expression_via_nrf2_Main_Pathway	1.09244747581818	0.958001995831221
biocarta_p38_mapk_signaling_Main_Pathway	1.15057326258621	0.97084356996739
biocarta_p53_signaling_Main_Pathway	1.34634859418182	1.14062448966159
biocarta_pdgf_signaling_Main_Pathway	0.947202733384615	0.932855171876461
biocarta_pelp1_modulation_of_estrogen_receptor_activity_Main_Pathway	4.19730592133333	1.2448120179271
biocarta_phospholipids_as_signalling_intermediaries_Main_Pathway	1.3092133773125	1.12915925233928
biocarta_phospholipids_as_signalling_intermediaries_Pathway_.actin_filament_organization.	2.0163858185	1.17318556855083
biocarta_phospholipids_as_signalling_intermediaries_Pathway_.cell_proliferation.	0.6404123695	0.90563113522331
biocarta_phospholipids_as_signalling_intermediaries_Pathway_.cell_survival.	0.6404123695	0.90563113522331
biocarta_phospholipids_as_signalling_intermediaries_Pathway_.chemotaxis.	2.0163858185	1.17318556855083
biocarta_phospholipids_as_signalling_intermediaries_Pathway_.lamellipodium_assembly.	1.57323908572727	1.12478371561274
biocarta_phosphorylation_of_mek1_by_cdk5_p35_down_regulates_the_map_kinase_Main_Pathway	1.00488131907692	0.868472264594275
biocarta_pkc_catalyzed_phosphorylation_of_inhibitory_phosphoprotein_of_myosin_phosphatase_Main_Pathway	1.11701116861905	1.02096082908769
biocarta_pkc_catalyzed_phosphorylation_of_inhibitory_phosphoprotein_of_myosin_phosphatase_Pathway_.secretion.	0.748418623857143	0.813957208260571
biocarta_polyadenylation_of_mrna_Main_Pathway	1.44249178125	0.987226198624855
biocarta_prion_Main_Pathway	1.19412195288235	1.0004096452295
biocarta_proteasome_complex_Main_Pathway	1.402913752	0.765320161026981
biocarta_proteasome_complex_Pathway_.Pathway_degradation_of_PSMA1.	1.402913752	0.765320161026981
biocarta_protein_kinase_a_at_the_centrosome_Main_Pathway	0.91421576025	1.01130627823167
biocarta_pten_dependent_cell_cycle_arrest_and_apoptosis_Main_Pathway	1.34848604393333	0.979003593353102
biocarta_pten_dependent_cell_cycle_arrest_and_apoptosis_Pathway_.cell_migration.	1.491494352	0.91953308375126
biocarta_pten_dependent_cell_cycle_arrest_and_apoptosis_Pathway_.cell_survival.	1.078267967	0.740908104735186
biocarta_rac1_cell_motility_signaling_Main_Pathway	1.4323513301875	1.11116069850161
biocarta_rac1_cell_motility_signaling_Pathway_.actin_filament_depolymerization.	0.891597341	0.483513150412168
biocarta_rac1_cell_motility_signaling_Pathway_.actin_filament_organization.	1.76289936566667	1.19134154648943
biocarta_rac1_cell_motility_signaling_Pathway_.phosphatidic_acid_metabolic_process.	1.92968916575	1.29567849606647
biocarta_ras_independent_pathway_in_nk_cell_mediated_cytotoxicity_Main_Pathway	1.89548620236364	1.18362079151567
biocarta_ras_independent_pathway_in_nk_cell_mediated_cytotoxicity_Pathway_.positive_regulation_of_natural_killer_cell_mediated_cytotoxicity.	0.963303615666667	0.492758132073057
biocarta_rb_tumor_suppressor_checkpoint_signaling_in_response_to_dna_damage_Main_Pathway	1.095959102125	1.07303372282161
biocarta_regulation_of_bad_phosphorylation_Main_Pathway	1.5051558932381	1.05699951219089
biocarta_regulation_of_bad_phosphorylation_Pathway_.apoptosis.	0.381671108	0.53464684039824
biocarta_regulation_of_ck1_cdk5_by_type_1_glutamate_receptors_Main_Pathway	0.800683993956522	0.69389511309394
biocarta_regulation_of_eif2_Main_Pathway	0.696344608636364	1.13729998583573
biocarta_regulation_of_eif_4e_and_p70s6_kinase_Main_Pathway	1.26243531133333	0.971844902255965
biocarta_regulation_of_map_kinase_pathways_through_dual_specificity_phosphatases_Main_Pathway	2.322650985	1.71155056240142
biocarta_regulation_of_pgc_1a_Main_Pathway	1.3014756076875	0.796324294868455
biocarta_regulation_of_spermatogenesis_by_crem_Main_Pathway	0.6052991656	1.01776970564842
biocarta_regulation_of_spermatogenesis_by_crem_Pathway_.spermatogenesis.	0.623786289833333	0.948666312998586
biocarta_regulation_of_splicing_through_sam68_Main_Pathway	1.10331546033333	1.09419206368514
biocarta_regulation_of_splicing_through_sam68_Pathway_.negative_regulation_of_cell_growth.	1.10838181542857	1.11417935186659
biocarta_regulation_of_splicing_through_sam68_Pathway_.positive_regulation_of_nuclear_mRNA_splicing_via_spliceosome.	1.10838181542857	1.11417935186659
biocarta_regulation_of_transcriptional_activity_by_pml_Main_Pathway	1.951179186375	0.966598418543629
biocarta_regulation_of_transcriptional_activity_by_pml_Pathway_.negative_regulation_of_cell_proliferation.	1.951179186375	0.966598418543629
biocarta_regulators_of_bone_mineralization_Main_Pathway	1.13445245618182	1.09500230637973
biocarta_repression_of_pain_sensation_by_the_transcriptional_regulator_dream_Main_Pathway	0.682109945769231	0.508049339610841
biocarta_reversal_of_insulin_resistance_by_leptin_Main_Pathway	0.9047771248	1.20681351635498
biocarta_reversal_of_insulin_resistance_by_leptin_Pathway_.fatty_acid_oxidation.	0.9047771248	1.20681351635498
biocarta_rho_cell_motility_signaling_Main_Pathway	1.40644416748387	1.01906736879531
biocarta_rho_cell_motility_signaling_Pathway_.actin_filament_polymerization.	1.53498747943478	1.13378210281244
biocarta_rho_cell_motility_signaling_Pathway_.actin_filament_stabilization.	0.681978369142857	0.565487930707741
biocarta_rho_cell_motility_signaling_Pathway_.focal_adhesion_formation.	1.2396306278	0.681495562310327
biocarta_rho_selective_guanine_exchange_factor_akap13_mediates_stress_fiber_formation_Main_Pathway	0.6388114225	0.634742786742436
biocarta_rna_polymerase_iii_transcription_Main_Pathway	1.29590208314286	0.754637988299182
biocarta_rna_polymerase_iii_transcription_Pathway_.Pathway_transcription_initiation_via_BDP1.	1.29590208314286	0.754637988299182
biocarta_role_of_U_00DF_arrestins_in_the_activation_and_targeting_of_map_kinases_Main_Pathway	1.34999557692308	1.15256120606588
biocarta_role_of_brca1_brca2_and_atr_in_cancer_susceptibility_Main_Pathway	0.9240374955	1.35863069078107
biocarta_role_of_brca1_brca2_and_atr_in_cancer_susceptibility_Pathway_.DNA_replication_termination.	0.9407446154	1.34550626226156
biocarta_role_of_brca1_brca2_and_atr_in_cancer_susceptibility_Pathway_.Pathway_protein_ubiquitination_of_ATM_BRCA1.	0.93731906	1.44966122769702
biocarta_role_of_brca1_brca2_and_atr_in_cancer_susceptibility_Pathway_.regulation_of_DNA_replication.	0.5884757706	1.01867388543739
biocarta_role_of_egf_receptor_transactivation_by_gpcrs_in_cardiac_hypertrophy_Main_Pathway	0.963243822833333	0.737735024264986
biocarta_role_of_egf_receptor_transactivation_by_gpcrs_in_cardiac_hypertrophy_Pathway_.Pathway_protein_ubiquitination_of_CHUK.	0.6636799118	0.65138797679816
biocarta_role_of_egf_receptor_transactivation_by_gpcrs_in_cardiac_hypertrophy_Pathway_.cell_growth.	1.12676163322222	0.905738950664614
biocarta_role_of_erbb2_in_signal_transduction_and_oncology_Main_Pathway	1.44671497778947	0.974797034826943
biocarta_role_of_erk5_in_neuronal_survival_Main_Pathway	0.837655074125	0.80200529501851
biocarta_role_of_erk5_in_neuronal_survival_Pathway_.cell_survival.	0.656229210545455	0.71469389590337
biocarta_role_of_erk5_in_neuronal_survival_Pathway_.positive_regulation_of_axon_extension.	0.8525798675	0.772795113229369
biocarta_role_of_mal_in_rho_mediated_activation_of_srf_Main_Pathway	1.12745298511111	0.914404796610343
biocarta_role_of_mef2d_in_t_cell_apoptosis_Main_Pathway	1.93999610170833	0.996807147393145
biocarta_role_of_mef2d_in_t_cell_apoptosis_Pathway_.Pathway_degradation_of_CAPN2.	3.277030555	1.24013768755551
biocarta_role_of_mitochondria_in_apoptotic_signaling_Main_Pathway	1.0123163563	1.01173837748188
biocarta_role_of_nicotinic_acetylcholine_receptors_in_the_regulation_of_apoptosis_Main_Pathway	0.786885552	0.709908343969285
biocarta_role_of_parkin_in_ubiquitin_proteasomal_Main_Pathway	0.556844738166667	0.847450233586109
biocarta_role_of_pi3k_subunit_p85_in_regulation_of_actin_organization_and_cell_migration_Main_Pathway	1.2504580395625	1.13551721249926
biocarta_role_of_pi3k_subunit_p85_in_regulation_of_actin_organization_and_cell_migration_Pathway_.filopodium_formation.	1.233753015	1.62869045152978
biocarta_role_of_pi3k_subunit_p85_in_regulation_of_actin_organization_and_cell_migration_Pathway_.negative_regulation_of_actin_polymerization_and_or_depolymerization.	0.715672566333333	0.35283270402072
biocarta_role_of_ppar_gamma_coactivators_in_obesity_and_thermogenesis_Main_Pathway	1.4988091222	1.75026049545989
biocarta_role_of_ppar_gamma_coactivators_in_obesity_and_thermogenesis_Pathway_.fat_cell_differentiation.	0.94353281875	1.29534285444394
biocarta_role_of_ran_in_mitotic_spindle_regulation_Main_Pathway	0.767252091375	0.924859097185251
biocarta_segmentation_clock_Main_Pathway	1.04403813258824	0.959824677525078
biocarta_signal_dependent_regulation_of_myogenesis_by_corepressor_mitr_Main_Pathway	0.3354140585	0.54518881886283
biocarta_signal_transduction_through_il1r_Main_Pathway	0.831634197090909	0.99921323200057
biocarta_signal_transduction_through_il1r_Pathway_.Pathway_protein_ubiquitination_of_CHUK_PEBP1.	0.859219648555556	0.830735826488148
biocarta_signaling_pathway_from_g_protein_families_Main_Pathway	0.936507332269231	0.744606054604471
biocarta_skeletal_muscle_hypertrophy_is_regulated_via_akt_mtor_Main_Pathway	1.29399219015	1.22575505497065
biocarta_skeletal_muscle_hypertrophy_is_regulated_via_akt_mtor_Pathway_.muscle_development.	0.738470363125	0.963043551182715
biocarta_sodd_tnfr1_signaling_Main_Pathway	1.53390438855556	1.13332845796037
biocarta_sonic_hedgehog_receptor_ptc1_regulates_cell_cycle_Main_Pathway	1.00963540566667	1.03630143071719
biocarta_sonic_hedgehog_receptor_ptc1_regulates_cell_cycle_Pathway_.cell_cycle_arrest.	0.680469673666667	1.69539709314083
biocarta_sonic_hedgehog_receptor_ptc1_regulates_cell_cycle_Pathway_.re_entry_into_mitotic_cell_cycle.	1.00963540566667	1.03630143071719
biocarta_spliceosomal_assembly_Main_Pathway	0.64935042875	0.71299200286021
biocarta_sprouty_regulation_of_tyrosine_kinase_signals_Main_Pathway	1.17689399044444	0.92056269762308
biocarta_sprouty_regulation_of_tyrosine_kinase_signals_Pathway_.Pathway_protein_ubiquitination_of_CBL.	1.505100238	1.14219952486687
biocarta_sprouty_regulation_of_tyrosine_kinase_signals_Pathway_.cell_migration.	1.0514991938	1.22889913763688
biocarta_srebp_control_of_lipid_synthesis_Main_Pathway	2.05828174533333	1.32441929875617
biocarta_srebp_control_of_lipid_synthesis_Pathway_.cholesterol_biosynthetic_process.	2.6538216375	1.3846327622783
biocarta_stat3_signaling_Main_Pathway	0.414737483142857	0.992272587691339
biocarta_stathmin_and_breast_cancer_resistance_to_antimicrotubule_agents_Main_Pathway	0.871325700217391	0.739923299063011
biocarta_stress_induction_of_hsp_regulation_Main_Pathway	1.05238193961538	1.05121880070263
biocarta_stress_induction_of_hsp_regulation_Pathway_.Pathway_degradation_of_HSPB1.	0.9718419986	1.14202078608553
biocarta_stress_induction_of_hsp_regulation_Pathway_.cell_survival.	0.9718419986	1.14202078608553
biocarta_sumoylation_as_a_mechanism_to_modulate_ctbp_dependent_gene_responses_Main_Pathway	0.740721394571429	0.774802723084668
biocarta_sumoylation_by_ranbp2_regulates_transcriptional_repression_Main_Pathway	1.54685001985714	1.43101208671387
biocarta_t_cell_receptor_signaling_Main_Pathway	1.47304598622	1.04521248585665
biocarta_t_cell_receptor_signaling_Pathway_.Pathway_protein_ubiquitination_of_PRKCA.	0.297924099	1.20222340678347
biocarta_tgf_beta_signaling_Main_Pathway	0.78581409	1.24106437964694
biocarta_the_41bb_dependent_immune_response_Main_Pathway	1.55842912776923	1.12818435651187
biocarta_the_co_stimulatory_signal_during_t_cell_activation_Main_Pathway	1.819727492875	1.16347807683848
biocarta_the_co_stimulatory_signal_during_t_cell_activation_Pathway_.T_cell_activation.	1.819727492875	1.16347807683848
biocarta_the_igf_1_receptor_and_longevity_Main_Pathway	1.29990156753333	0.865213979576555
biocarta_the_igf_1_receptor_and_longevity_Pathway_.Pathway_degradation_of_CAT.	1.80607656233333	0.892757904285927
biocarta_the_igf_1_receptor_and_longevity_Pathway_.cell_survival.	1.80607656233333	0.892757904285927
biocarta_the_igf_1_receptor_and_longevity_Pathway_.superoxide_release.	0.983405139833333	0.786320232318572
biocarta_the_prc2_complex_sets_long_term_gene_silencing_through_modification_of_histone_tails_Main_Pathway	1.274930496375	0.884369547846311
biocarta_the_prc2_complex_sets_long_term_gene_silencing_through_modification_of_histone_tails_Pathway_.histone_deacetylation.	1.274930496375	0.884369547846311
biocarta_the_prc2_complex_sets_long_term_gene_silencing_through_modification_of_histone_tails_Pathway_.histone_methylation.	1.274930496375	0.884369547846311
biocarta_thrombin_signaling_and_protease_activated_receptors_Main_Pathway	1.05237097004	0.88718989036672
biocarta_tnf_stress_related_signaling_Main_Pathway	1.09880404369565	0.84665646333
biocarta_tnfr1_signaling_Main_Pathway	1.19257506675	0.859557119020409
biocarta_tnfr2_signaling_Main_Pathway	1.9667900997	1.25830482812681
biocarta_tnfr2_signaling_Pathway_.Pathway_protein_ubiquitination_of_MAP3K1_TNFAIP3_MAP3K14.	1.9667900997	1.25830482812681
biocarta_toll_like_receptor_Main_Pathway	0.9191273484	0.754165215204962
biocarta_toll_like_receptor_Pathway_.Pathway_protein_ubiquitination_of_CHUK_MAP3K1.	0.991854581444444	0.756243638608905
biocarta_tpo_signaling_Main_Pathway	1.06890949083333	0.919606822525567
biocarta_transcription_factor_creb_and_its_extracellular_signals_Main_Pathway	0.6237235076	0.518353699861691
biocarta_transcription_regulation_by_methyltransferase_of_carm1_Main_Pathway	1.00519393666667	0.712946092927142
biocarta_transcription_regulation_by_methyltransferase_of_carm1_Pathway_.histone_acetylation.	1.9048038596	1.27422641942736
biocarta_transcription_regulation_by_methyltransferase_of_carm1_Pathway_.histone_methylation.	1.9048038596	1.27422641942736
biocarta_transcriptional_activation_of_dbpb_from_mrna_Main_Pathway	1.5486806345	0.703340372620778
biocarta_trefoil_factors_initiate_mucosal_healing_Main_Pathway	0.954839815684211	0.707733033605384
biocarta_trefoil_factors_initiate_mucosal_healing_Pathway_.Pathway_protein_ubiquitination_of_CHUK.	0.6636799118	0.65138797679816
biocarta_trka_receptor_signaling_Main_Pathway	0.975604792923077	0.7572439953381
biocarta_trka_receptor_signaling_Pathway_.cell_growth_and_or_maintenance.	1.0647473655	0.710144625202473
biocarta_tsp_1_induced_apoptosis_in_microvascular_endothelial_cell_Main_Pathway	1.20196897771429	0.940404894973064
biocarta_tumor_suppressor_arf_inhibits_ribosomal_biogenesis_Main_Pathway	1.28622849486667	1.11695257300419
biocarta_tumor_suppressor_arf_inhibits_ribosomal_biogenesis_Pathway_.Pathway_degradation_of_CDKN2A.	0.301691033	0.232368365452704
biocarta_tumor_suppressor_arf_inhibits_ribosomal_biogenesis_Pathway_.ribosome_biogenesis.	1.528020156	1.0488667362004
biocarta_ucalpain_and_friends_in_cell_spread_Main_Pathway	1.59357124723529	0.967465108994539
biocarta_vegf_hypoxia_and_angiogenesis_Main_Pathway	0.80415564762963	0.7121998370508
biocarta_vegf_hypoxia_and_angiogenesis_Pathway_.cell_migration.	0.7150851042	0.671444889154916
biocarta_visceral_fat_deposits_and_the_metabolic_syndrome_Main_Pathway	2.345815945625	1.41726498944161
biocarta_west_nile_virus_Main_Pathway	1.09340857416667	0.905593199992029
biocarta_west_nile_virus_Pathway_.apoptosis.	1.09340857416667	0.905593199992029
biocarta_wnt_lrp6_signalling_Main_Pathway	0.693707755	0.984737647299103
biocarta_wnt_signaling_Main_Pathway	1.33164190808333	1.06265632485536
biocarta_y_branching_of_actin_filaments_Main_Pathway	1.4225177831875	1.14562764681529
biocarta_yaci_and_bcma_stimulation_of_b_cell_immune_responses_Main_Pathway	0.882521945625	0.700487222348233
Akt_Pathway_Regulation_by_GH	1.453382255625	1.10708660860278
Angiotensin.PTK2B_Pathway	1.03686920976923	0.799657997871925
CCR3_Pathway_in_Eosinophils	1.26057746986885	1.1427802270534
CD16_Pathway_in_Natural_Killer_cells	1.37946290770833	1.20938278309813
CDC42_Pathway	0.985517924909091	0.942695418069222
CDK5_Pathway_in_Central_Nervous_System	0.830752701448276	0.709682663920221
CDK5_Signaling_in_Neurons	1.25905724313333	1.04995459543387
CXC_Chemokine_Receptor_Pathway	1.09427614157692	0.986710142095258
Calcium2._Signaling	0.960845084529412	0.780144358908202
Cell_Adhesion_Regulated_by_CDHs	1.04371148323684	1.21536121874805
Cell_Migration_Adhesion_and_Angiogenesis_driven_by_MMIF	2.72435074525	1.26582715854783
Chemokine_Ligand_2_Signaling	1.24218804242857	1.02170737473285
Chemotaxis_Driven_by_C5a	1.07906208722222	1.06899946057619
Chemotaxis_Driven_by_CCL2	1.1623130895	1.13090546682891
Chemotaxis_Driven_by_CCR4	1.19342698377273	1.07225104988467
Chemotaxis_Driven_by_IL.8_and_LTB4	1.2154099574898	1.20345988837602
Chemotaxis_of_Immune_Cells_During_Allergic_Asthma_and_Eczema_Driven_by_CCR4	1.19001931522727	1.06916162398217
Cytoskeleton_Reorganization	1.13615215328866	0.934253870794244
Development_of_Immune_Synapse	1.4162507714375	1.14907088729674
Ephrin.B_Pathway	1.18505012018293	1.08737490404721
Ephrin.mediated_Signaling_Events_During_Cell_Adhesion	1.05827294795455	1.05453981713279
Extracellular_Matrix_Remodeling_during_Adhesion	1.1396019347234	1.05828492334441
FAK_Pathway	1.27757485485075	0.88579455553103
FCGR3A.mediated_phagocytosis	0.897485977791667	1.0652760474914
FGF2_Signaling_in_EpithelialтА.mesenchymal_transition	2.13239200242857	1.18207761901941
FGFR_Signaling	1.017509343625	0.928627109812
FN1_Influence_on_Cell_Motility_via_Integrins	0.897967291212121	1.02339323948419
GNAQ_Signaling_Events	2.175202435875	1.08078071186236
Gamma.Aminobutyric_Acid_A_Receptor_Pathway	1.095294283	1.18509050555408
HMGB1_signaling_through_RAGE	1.22848500902326	1.1297041842787
ICOS_signaling_in_T.helper_cells	2.0456047799375	1.41804323824805
ITGA4.mediated_Cell_Adhesion_and_Migration	0.995911135625	1.2870431478675
Inside.out_Signaling_through_Integrins	1.17366383116667	1.02375101308548
Integrin.based_Cell_Migration_and_Adhesion	1.02269368218571	0.902379260893796
Integrins_Function_in_Carcinoma_Progression	1.11471723777551	0.938474139411142
Integrins_Signaling_in_Natural_Killer_Cells	1.4686557145641	1.05616879356804
Interleukin.8.induced_Cell_Adhesion_and_Migration	1.22895316426667	1.00035118488956
Intermediate_Filaments_in_Epithelial_Cells	1.01870893246667	1.13991769048986
Junctional_Cell_Adhesion_in_Endothelium	0.896902439366667	0.880636827934494
Lipoxins_Influence_on_Cell_Growth_and_Proliferation	0.854895699631579	0.917924312229189
Lipoxins_Influence_on_Neutrophil_Chemotaxis	1.805672962375	1.22440975118955
Mitosis_Initiation	1.38343393486364	1.24312681129812
Neuronal_Development_Induced_by_CDK5	1.15445653017949	1.19266400367943
Neuronal_Intermediate_Filaments	0.7228274982	1.02241276542193
Nicotine_Influence_on_Glutamatergic_Neurons	0.819547259074074	0.87849878822264
Nitric_Oxide_Pathway_in_Skeletal_Muscle	0.793601008194444	0.726584931710797
Non.Junctional_Cell_Adhesion_in_Endothelium	0.874226523314286	0.891551449547852
Outside.in_Signaling_through_Integrins	1.0318063145625	1.05206548531825
PLAU.mediated_Signaling_Events_During_Cell_Adhesion	1.47261362396552	1.18556867408159
PRL_Pathway	1.31779937382759	1.0130388686745
Protein_kinase_A_Pathway	2.3444790205	1.25607514932901
RALA_Signaling	1.264041703625	1.35807547508328
RALB_Signaling	1.796517968	1.04166358821384
Rac1_Signaling	1.1078238222	1.29357815471152
Ras_Signaling	1.1122346695	0.892828627955652
Regulation_of_Angiogenesis_by_Interleukin.8	1.98781990433333	1.04104112491275
Regulation_of_Cell_Migration_and_Proliferation_by_Somatostatin_Receptor	1.13874631219444	0.95412194971875
Regulation_of_Cell_Migration_by_Platelet.derived_Growth_Factors	1.212219458	0.993177188537451
Regulation_of_Cytoskeleton_Remodeling_by_Activin_A	0.63572388225	0.823584684990146
Regulation_of_Cytoskeleton_Remodeling_by_Protein_Kinase_A	1.20942789098667	0.970423693007152
Regulation_of_Cytoskeleton_Remodeling_by_TGF_and_WNT	1.04685236485088	1.0720646090862
Regulation_of_Epithelial.mesenchymal_transition	0.931374367666667	1.0047094341415
Regulation_of_Repulsive_Axonal_Pathfinding	1.2246654743125	1.10185421722842
RhoA_Signaling	1.13920055558621	1.01767751016302
RhoB_Signaling	1.1437487104	0.90061668586629
Role_of_Cholinergic_Receptors_in_Migration_of_Kertinocytes	0.791834457	0.894802600200186
Role_of_KITLG_in_Haematopoiesis	1.24680381766667	1.04102987641885
Role_of_NTN1_in_Axon_Pathfinding	1.14413621933333	0.803723250790674
Role_of_Rho_GTPases_in_of_Actin_Cytoskeleton_Organization	1.20961892832	0.934482905920654
Role_of_Small_GTPases_in_G1.S_Transition	1.05252988408163	0.930512641059771
SPP1_Pathway_in_Osteoclasts	1.40988772332353	1.21061668668014
STATs_Pathway_Regulation_by_GH	1.16344671224138	0.993821416673495
Slit.Robo_Pathway	0.983105860152543	1.09759315657598
Smooth_Muscle_Tone_Regulation_by_G.protein_Coupled_Receptors	1.04363684083333	1.01165630073364
TGF.beta_Signaling_in_EpithelialтА.mesenchymal_transition	0.91909012758	0.908377789006279
TRH_Influence_on_Cytoskeleton	0.74121511627027	0.817126667119659
TRH_Pathway	1.16786186597368	0.975105517106815
TSPANs_Influence_on_Integrin.based_Cell_Migration_and_Adhesion	1.2020432332	1.01281661339309
TYROBP_Signaling_in_Natural_Killer_Cells	1.49275920573214	1.04008626800944
Tight_Junctions	0.857632653333333	0.986188891910974
Transport_between_Cytoplasm_and_Mitochondria	1.6568454462	1.246495991807
VEGFR2_Signaling	1.25466391612088	0.949513806773965
KEGG_ABC_transporters_Main_Pathway.x	0.685077440863636	0.553001349554393
KEGG_AMPK_signaling_Main_Pathway.x	0.956413807068966	1.04184488845053
KEGG_Acute_myeloid_leukemia_Main_Pathway.x	1.10734678941667	1.02056092338865
KEGG_Adherens_junction_Main_Pathway.x	1.49590421743396	1.1751314309529
KEGG_Adipocytokine_signaling_Main_Pathway.x	0.89753489083871	1.02925159198041
KEGG_Adrenergic_signaling_in_cardiomyocytes_Main_Pathway.x	1.45184719965035	1.11072618072123
KEGG_African_trypanosomiasis_Main_Pathway.x	1.39625435122222	1.1366397832377
KEGG_Alanine_aspartate_and_glutamate_metabolism_Main_Pathway.x	1.46870280136667	1.33721130880816
KEGG_Alcoholism_Main_Pathway.x	1.01619110356944	0.980347640700611
KEGG_Aldosterone_regulated_sodium_reabsorption_Main_Pathway.x	0.623681313	0.817796073445903
KEGG_Allograft_rejection_Main_Pathway.x	1.042599813	1.85518300434765
KEGG_Alzheimer_s_disease_Main_Pathway.x	1.041624446	0.748705682247603
KEGG_Amino_sugar_and_nucleotide_sugar_metabolism_Main_Pathway.x	1.21516926185714	1.1017837009796
KEGG_Aminoacyl_tRNA_biosynthesis_Main_Pathway.x	1.061266315	0.732471552654025
KEGG_Amoebiasis_Main_Pathway.x	1.49956848822222	1.08573293786423
KEGG_Amphetamine_addiction_Main_Pathway.x	1.26753855145455	0.896931824033109
KEGG_Amyotrophic_lateral_sclerosis_ALS__Main_Pathway.x	1.49777657891667	0.99903009528385
KEGG_Antigen_processing_and_presentation_Main_Pathway.x	1.34723156908696	0.881908188548877
KEGG_Apoptosis_Main_Pathway.x	1.19434221828571	0.980376569693993
KEGG_Arachidonic_acid_metabolism_Main_Pathway.x	1.0159993227069	1.18870181814265
KEGG_Arginine_and_proline_metabolism_Main_Pathway.x	1.22056902907547	1.14941219944925
KEGG_Arrhythmogenic_right_ventricular_cardiomyopathy_ARVC__Main_Pathway.x	0.264189861833333	0.369083686911199
KEGG_Ascorbate_and_aldarate_metabolism_Main_Pathway.x	0.83423456365	0.964953570003134
KEGG_Asthma_Main_Pathway.x	1.98768697239286	1.03676618331257
KEGG_Autoimmune_thyroid_disease_Main_Pathway.x	1.76231959066667	1.81752022316069
KEGG_Axon_guidance_Main_Pathway.x	1.20482535568889	0.957469997723532
KEGG_B_cell_receptor_signaling_Main_Pathway.x	1.57831160430357	1.16280827302637
KEGG_Bacterial_invasion_of_epithelial_cells_Main_Pathway.x	1.18594121432692	1.12741510478865
KEGG_Basal_cell_carcinoma_Main_Pathway.x	1.21315446480769	0.978057657872025
KEGG_Basal_transcription_factors_Main_Pathway.x	0.875241075533333	0.988630592424078
KEGG_Base_excision_repair_Main_Pathway.x	1.57996371451515	1.1915734439612
KEGG_Bile_secretion_Main_Pathway.x	0.95807923725	0.870051242577934
KEGG_Biosynthesis_of_unsaturated_fatty_acids_Main_Pathway.x	0.82722508373913	0.775723743710216
KEGG_Biotin_metabolism_Main_Pathway.x	1.793194994	1.02701971706588
KEGG_Bladder_cancer_Main_Pathway.x	1.0564141456	1.02487386489827
KEGG_Butanoate_metabolism_Main_Pathway.x	1.31480052427273	0.945047897329399
KEGG_Butirosin_and_neomycin_biosynthesis_Main_Pathway.x	2.2183203738	1.20651560209876
KEGG_Caffeine_metabolism_Main_Pathway.x	0.7894820456	0.84820109560335
KEGG_Calcium_signaling_Main_Pathway.x	1.08926994875385	0.963030946699376
KEGG_Carbohydrate_digestion_and_absorption_Main_Pathway.x	0.648282570166667	0.980611383951655
KEGG_Cardiac_muscle_contraction_Main_Pathway.x	1.096076818625	0.853544272959263
KEGG_Cell_adhesion_molecules_CAMs__Main_Pathway.x	0.93232417296	1.00377350928504
KEGG_Cell_cycle_Main_Pathway.x	1.05051445785714	0.970676595100406
KEGG_Central_carbon_metabolism_in_cancer_Main_Pathway.x	1.469241845625	1.18567913647566
KEGG_Chagas_disease_American_trypanosomiasis__Main_Pathway.x	1.1051379142449	1.02511609666258
KEGG_Chemical_carcinogenesis_Main_Pathway.x	1.19742175062857	1.0898054143754
KEGG_Chemokine_signaling_Main_Pathway.x	1.27297144644262	0.968831187773689
KEGG_Choline_metabolism_in_cancer_Main_Pathway.x	1.28405483263462	1.11453487162984
KEGG_Cholinergic_synapse_Main_Pathway.x	0.992364543410256	1.00675116375151
KEGG_Chronic_myeloid_leukemia_Main_Pathway.x	1.0173129249	1.01443235453319
KEGG_Circadian_entrainment_Main_Pathway.x	1.09439801424468	0.976124892267072
KEGG_Circadian_rhythm_Main_Pathway.x	0.827124476266667	0.694017890271161
KEGG_Citrate_cycle_TCA_cycle__Main_Pathway.x	1.22033808158621	0.887250323989087
KEGG_Cocaine_addiction_Main_Pathway.x	0.586824114769231	0.908390317317467
KEGG_Collecting_duct_acid_secretion_Main_Pathway.x	1.24029139338462	1.26474773446913
KEGG_Colorectal_cancer_Main_Pathway.x	1.10587401194118	1.09944799953513
KEGG_Complement_and_coagulation_cascades_Main_Pathway.x	1.05191240342857	1.07255992774257
KEGG_Cyanoamino_acid_metabolism_Main_Pathway.x	2.0747194782	1.62945803752747
KEGG_Cysteine_and_methionine_metabolism_Main_Pathway.x	0.897825845000001	0.79572538148127
KEGG_Cytokine_cytokine_receptor_interaction_Main_Pathway.x	1.77687609916	0.901575367141443
KEGG_Cytosolic_DNA_sensing_Main_Pathway.x	1.46741501816667	1.32644606017975
KEGG_DNA_replication_Main_Pathway.x	0.936108019514286	0.873304374799111
KEGG_D_Arginine_and_D_ornithine_metabolism_Main_Pathway.x	0.399496777	1.4394305612879
KEGG_D_Glutamine_and_D_glutamate_metabolism_Main_Pathway.x	2.74377399725	2.17571737118305
KEGG_Dilated_cardiomyopathy_Main_Pathway.x	1.10373745792308	0.807169544178736
KEGG_Dopaminergic_synapse_Main_Pathway.x	1.1536190108843	1.03327465922428
KEGG_Dorso_ventral_axis_formation_Main_Pathway.x	0.583179641166667	0.622596963548001
KEGG_Drug_metabolism_cytochrome_P450_Main_Pathway.x	1.05311935974286	1.09242693859526
KEGG_Drug_metabolism_other_enzymes_Main_Pathway.x	0.917008127885714	1.06057241769486
KEGG_ECM_receptor_interaction_Main_Pathway.x	0.978607305267442	0.9056250097801
KEGG_Endocrine_and_other_factor_regulated_calcium_reabsorption_Main_Pathway.x	1.30932008885294	1.25597592240979
KEGG_Endocytosis_Main_Pathway.x	0.923001436947368	1.1351256015882
KEGG_Endometrial_cancer_Main_Pathway.x	1.20979981067742	1.10648503012345
KEGG_Epithelial_cell_signaling_in_Helicobacter_pylori_infection_Main_Pathway.x	0.984402928833333	0.728170321271283
KEGG_Epstein_Barr_virus_infection_Main_Pathway.x	1.04174086925	1.0204167105699
KEGG_ErbB_signaling_Main_Pathway.x	0.94602008425	0.961560568366124
KEGG_Estrogen_signaling_Main_Pathway.x	1.1449282742069	1.0110087479619
KEGG_Ether_lipid_metabolism_Main_Pathway.x	1.14573144116216	1.25561110170903
KEGG_Fanconi_anemia_Main_Pathway.x	1.11012638084849	0.851738045289284
KEGG_Fat_digestion_and_absorption_Main_Pathway.x	1.3257140325	1.08267201423506
KEGG_Fatty_acid_biosynthesis_Main_Pathway.x	1.0755403032	1.57132004105902
KEGG_Fatty_acid_degradation_Main_Pathway.x	1.40910976007407	1.06423560899826
KEGG_Fatty_acid_elongation_Main_Pathway.x	0.6456255366	0.722874407321183
KEGG_Fc_epsilon_RI_signaling_Main_Pathway.x	1.11722754862069	1.08244107868503
KEGG_Fc_gamma_R_mediated_phagocytosis_Main_Pathway.x	1.27515773987013	1.10756750093328
KEGG_Focal_adhesion_Main_Pathway.x	1.12769067893171	0.915121056711955
KEGG_Folate_biosynthesis_Main_Pathway.x	1.5537794482	0.927196826287477
KEGG_FoxO_signaling_Main_Pathway.x	1.15887502110619	1.06100857547179
KEGG_Fructose_and_mannose_metabolism_Main_Pathway.x	1.53297734544828	1.07019837170317
KEGG_GABAergic_synapse_Main_Pathway.x	1.09454611072093	1.10287527331668
KEGG_Galactose_metabolism_Main_Pathway.x	1.42682580896296	1.2295212861539
KEGG_Gap_junction_Main_Pathway.x	0.984381825529412	0.978836948064691
KEGG_Gastric_acid_secretion_Main_Pathway.x	0.88583903340625	0.959183613118662
KEGG_Glioma_Main_Pathway.x	1.17569080815385	1.10838309395222
KEGG_Glucagon_signaling_Main_Pathway.x	1.15970174970833	0.991266896460656
KEGG_Glutamatergic_synapse_Main_Pathway.x	1.038740583	1.02258159345376
KEGG_Glutathione_metabolism_Main_Pathway.x	1.53671464038889	1.28254582027404
KEGG_Glycerolipid_metabolism_Main_Pathway.x	1.33121802909804	1.16083546701904
KEGG_Glycerophospholipid_metabolism_Main_Pathway.x	1.17198643985366	1.21879143648131
KEGG_Glycine_serine_and_threonine_metabolism_Main_Pathway.x	1.28787958587879	1.16382661340905
KEGG_Glycolysis_Gluconeogenesis_Main_Pathway.x	1.34906326559701	1.18486763470328
KEGG_Glycosaminoglycan_biosynthesis_chondroitin_sulfate_dermatan_sulfate_Main_Pathway.x	0.690559674818182	0.889924389632697
KEGG_Glycosaminoglycan_biosynthesis_heparan_sulfate_heparin_Main_Pathway.x	1.40111436845833	1.30041399835077
KEGG_Glycosaminoglycan_biosynthesis_keratan_sulfate_Main_Pathway.x	1.06030215926667	1.06058809127066
KEGG_Glycosaminoglycan_degradation_Main_Pathway.x	1.42660932294737	0.957731148880357
KEGG_Glycosphingolipid_biosynthesis_ganglio_series_Main_Pathway.x	1.7215425332	0.990354420362511
KEGG_Glycosphingolipid_biosynthesis_globo_series_Main_Pathway.x	2.10597279818182	1.20137757195638
KEGG_Glycosphingolipid_biosynthesis_lacto_and_neolacto_series_Main_Pathway.x	1.25563854365385	1.14920011231324
KEGG_Glycosylphosphatidylinositol_GPI_anchor_biosynthesis_Main_Pathway.x	0.951688903086956	1.34968493414723
KEGG_Glyoxylate_and_dicarboxylate_metabolism_Main_Pathway.x	1.0690440241875	1.07819713563704
KEGG_GnRH_signaling_Main_Pathway.x	1.18786603908571	1.01743252113525
KEGG_Graft_versus_host_disease_Main_Pathway.x	1.76231959066667	1.81752022316069
KEGG_HIF_1_signaling_Main_Pathway.x	1.2605337465875	1.10509023751233
KEGG_HTLV_I_infection_Main_Pathway.x	1.1607023716129	1.0653060026814
KEGG_Hedgehog_signaling_Main_Pathway.x	1.39540920589744	1.10170358525008
KEGG_Hematopoietic_cell_lineage_Main_Pathway.x	1.89079413336905	1.08443896619493
KEGG_Hepatitis_B_Main_Pathway.x	0.868489305568966	0.94387360379188
KEGG_Hepatitis_C_Main_Pathway.x	1.17317359975	1.0470621387081
KEGG_Herpes_simplex_infection_Main_Pathway.x	1.15660509269767	1.02890726964084
KEGG_Hippo_signaling_Main_Pathway.x	1.20489942088462	1.05080813920808
KEGG_Histidine_metabolism_Main_Pathway.x	0.973541399409091	1.11431960327138
KEGG_Homologous_recombination_Main_Pathway.x	1.10735744004	0.869859975295882
KEGG_Huntington_s_disease_Main_Pathway.x	1.1336687994	1.11562655266023
KEGG_Hypertrophic_cardiomyopathy_HCM__Main_Pathway.x	1.10373745792308	0.807169544178736
KEGG_Inflammatory_bowel_disease_IBD__Main_Pathway.x	0.967640714285714	0.946068662679535
KEGG_Inflammatory_mediator_regulation_of_TRP_channels_Main_Pathway.x	1.04367451538372	0.94106732636842
KEGG_Influenza_A_Main_Pathway.x	1.134148705125	1.08300603243361
KEGG_Inositol_phosphate_metabolism_Main_Pathway.x	1.11720667275862	1.20466795592124
KEGG_Insulin_secretion_Main_Pathway.x	1.10373525409259	1.07598633788099
KEGG_Insulin_signaling_Main_Pathway.x	1.07081529982857	0.883192930663916
KEGG_Intestinal_immune_network_for_IgA_production_Main_Pathway.x	0.8630986935	1.22141867794656
KEGG_Jak_STAT_signaling_Main_Pathway.x	1.33215633857616	1.11021995198995
KEGG_Legionellosis_Main_Pathway.x	0.978321701285714	0.845052286386202
KEGG_Leishmaniasis_Main_Pathway.x	1.02420390634091	1.00196761088258
KEGG_Leukocyte_transendothelial_migration_Main_Pathway.x	1.22021473847297	0.979560866972874
KEGG_Linoleic_acid_metabolism_Main_Pathway.x	0.961621948555556	1.24523604440592
KEGG_Lipoic_acid_metabolism_Main_Pathway.x	1.618705242	1.00632112492693
KEGG_Long_term_depression_Main_Pathway.x	1.06184221207017	1.00300196959566
KEGG_Long_term_potentiation_Main_Pathway.x	1.350874571375	0.987224545552246
KEGG_Lysine_biosynthesis_Main_Pathway.x	2.436331664	2.98204440677037
KEGG_Lysine_degradation_Main_Pathway.x	1.3166526509375	1.1059394346308
KEGG_Lysosome_Main_Pathway.x	1.13825618537607	0.992583021702896
KEGG_MAPK_signaling_Main_Pathway.x	1.50535798438528	1.02009778431014
KEGG_Malaria_Main_Pathway.x	1.06099724825	0.764640868421736
KEGG_Maturity_onset_diabetes_of_the_young_Main_Pathway.x	0.792922736	1.12400992607824
KEGG_Measles_Main_Pathway.x	1.03672275282609	0.964536292757849
KEGG_Melanogenesis_Main_Pathway.x	1.40303276230769	1.38992340886226
KEGG_Melanoma_Main_Pathway.x	1.30368699957143	1.03228566940722
KEGG_Metabolism_of_xenobiotics_by_cytochrome_P450_Main_Pathway.x	1.39438473327941	1.14710176457189
KEGG_MicroRNAs_in_cancer_Main_Pathway.x	1.01411510354054	0.971873292189626
KEGG_Mineral_absorption_Main_Pathway.x	0.9879860004	0.805013686176201
KEGG_Mismatch_repair_Main_Pathway.x	0.986632477913044	0.873737738129213
KEGG_Morphine_addiction_Main_Pathway.x	0.922033268644444	1.1468804540955
KEGG_Mucin_type_O_Glycan_biosynthesis_Main_Pathway.x	0.743164456033333	1.03464267695418
KEGG_NF_kappa_B_signaling_Main_Pathway.x	1.49069387861429	1.02378178245954
KEGG_NOD_like_receptor_signaling_Main_Pathway.x	1.23489250854054	1.08884669897925
KEGG_N_Glycan_biosynthesis_Main_Pathway.x	1.08457779544681	1.24935127428229
KEGG_Natural_killer_cell_mediated_cytotoxicity_Main_Pathway.x	1.38061797014433	1.00311520890711
KEGG_Neuroactive_ligand_receptor_interaction_Main_Pathway.x	1.15498793880899	1.0546311619537
KEGG_Neurotrophin_signaling_Main_Pathway.x	1.18968145315455	0.958241679838405
KEGG_Nicotinate_and_nicotinamide_metabolism_Main_Pathway.x	1.20681458082143	1.05485015277855
KEGG_Nicotine_addiction_Main_Pathway.x	0.887765382875	1.00452279430839
KEGG_Nitrogen_metabolism_Main_Pathway.x	3.3446840125	1.56723990829379
KEGG_Non_alcoholic_fatty_liver_disease_NAFLD__Main_Pathway.x	1.12330688573077	1.03616098663149
KEGG_Non_homologous_end_joining_Main_Pathway.x	0.874044815909091	1.16521984299253
KEGG_Non_small_cell_lung_cancer_Main_Pathway.x	1.18118998195238	1.16593203034269
KEGG_Notch_signaling_Main_Pathway.x	1.14906979691304	0.985737160270691
KEGG_Nucleotide_excision_repair_Main_Pathway.x	0.843392482695652	1.00678858966543
KEGG_Olfactory_transduction_Main_Pathway.x	0.851049425012439	0.915383601577108
KEGG_One_carbon_pool_by_folate_Main_Pathway.x	0.950201955578947	1.15725882117266
KEGG_Oocyte_meiosis_Main_Pathway.x	1.30942652854118	1.10613778529768
KEGG_Osteoclast_differentiation_Main_Pathway.x	1.44265153959615	1.00875565947091
KEGG_Other_glycan_degradation_Main_Pathway.x	1.33487351127778	1.15749438123051
KEGG_Other_types_of_O_glycan_biosynthesis_Main_Pathway.x	1.58512757396552	1.51114456126062
KEGG_Ovarian_steroidogenesis_Main_Pathway.x	0.923347211055556	1.02880176574755
KEGG_Oxidative_phosphorylation_Main_Pathway.x	0.961601826136752	1.04369199086381
KEGG_Oxytocin_signaling_Main_Pathway.x	1.35534111279592	1.06926447978479
KEGG_PI3K_Akt_signaling_Main_Pathway.x	1.20531037193607	1.01035453884609
KEGG_PPAR_signaling_Main_Pathway.x	1.53478890646552	1.13152691666326
KEGG_Pancreatic_cancer_Main_Pathway.x	1.27226416934211	1.22573312486133
KEGG_Pancreatic_secretion_Main_Pathway.x	1.10722132388235	0.954983743474908
KEGG_Pantothenate_and_CoA_biosynthesis_Main_Pathway.x	1.25164221333333	0.906056288791337
KEGG_Parkinson_s_disease_Main_Pathway.x	0.744030565363636	1.02847111465276
KEGG_Pathogenic_Escherichia_coli_infection_Main_Pathway.x	1.22205929109524	1.03298168407831
KEGG_Pathways_in_cancer_Main_Pathway.x	1.12473777934513	0.983730634823746
KEGG_Pentose_and_glucuronate_interconversions_Main_Pathway.x	1.28860973513333	1.07297442871888
KEGG_Pentose_phosphate_Main_Pathway.x	1.18827507358621	1.20476788416193
KEGG_Peroxisome_Main_Pathway.x	1.388221028675	1.01007410097317
KEGG_Pertussis_Main_Pathway.x	0.730106363863636	0.862918542272489
KEGG_Phagosome_Main_Pathway.x	1.37834258128	1.19013168849389
KEGG_Phenylalanine_metabolism_Main_Pathway.x	0.9428139063125	0.923474280015421
KEGG_Phenylalanine_tyrosine_and_tryptophan_biosynthesis_Main_Pathway.x	0.506639135	0.617851736707063
KEGG_Phosphatidylinositol_signaling_system_Main_Pathway.x	1.09011385233333	1.10451368903618
KEGG_Phototransduction_Main_Pathway.x	1.18110563166667	1.25671397472158
KEGG_Platelet_activation_Main_Pathway.x	1.2607798305	0.99714432025113
KEGG_Porphyrin_and_chlorophyll_metabolism_Main_Pathway.x	1.22081389666667	0.965563625968027
KEGG_Primary_bile_acid_biosynthesis_Main_Pathway.x	1.29974250158824	1.24652918850534
KEGG_Primary_immunodeficiency_Main_Pathway.x	1.00219232617647	0.940875120025425
KEGG_Prion_diseases_Main_Pathway.x	1.53382886084211	1.18729430049204
KEGG_Progesterone_mediated_oocyte_maturation_Main_Pathway.x	1.40420404918182	1.1839422738368
KEGG_Prolactin_signaling_Main_Pathway.x	1.21173414545902	1.08775943724086
KEGG_Propanoate_metabolism_Main_Pathway.x	1.41176370652174	1.03199341476729
KEGG_Prostate_cancer_Main_Pathway.x	1.01861106258108	1.04729054687292
KEGG_Proteasome_Main_Pathway.x	1.52373877748837	0.813680697572884
KEGG_Protein_digestion_and_absorption_Main_Pathway.x	1.21341435872727	0.969022434341671
KEGG_Protein_export_Main_Pathway.x	1.56747861218182	0.943278148685595
KEGG_Protein_processing_in_endoplasmic_reticulum_Main_Pathway.x	1.253623777375	1.03004253322488
KEGG_Proteoglycans_in_cancer_Main_Pathway.x	1.21648099214465	1.00707291334568
KEGG_Proximal_tubule_bicarbonate_reclamation_Main_Pathway.x	2.74377399725	2.17571737118305
KEGG_Purine_metabolism_Main_Pathway.x	0.996106215975156	1.12075238138593
KEGG_Pyrimidine_metabolism_Main_Pathway.x	1.08676593215464	1.19976294406626
KEGG_Pyruvate_metabolism_Main_Pathway.x	1.1560652386	1.17281099845768
KEGG_RIG_I_like_receptor_signaling_Main_Pathway.x	1.08051579478571	1.02215664920231
KEGG_RNA_degradation_Main_Pathway.x	1.19510636764	1.13191389924007
KEGG_RNA_polymerase_Main_Pathway.x	1.1957068812069	1.27655063487191
KEGG_RNA_transport_Main_Pathway.x	1.13256898932653	1.19547575463505
KEGG_Rap1_signaling_Main_Pathway.x	1.27190199144737	0.965585133938084
KEGG_Ras_signaling_Main_Pathway.x	1.31945435508878	1.08120270460406
KEGG_Regulation_of_actin_cytoskeleton_Main_Pathway.x	1.16878996459494	0.975384343916342
KEGG_Regulation_of_autophagy_Main_Pathway.x	1.3679821681	1.3006714110462
KEGG_Regulation_of_lipolysis_in_adipocytes_Main_Pathway.x	1.06272516090625	1.05164254836098
KEGG_Renal_cell_carcinoma_Main_Pathway.x	1.28339549565217	1.06132100007544
KEGG_Renin_angiotensin_system_Main_Pathway.x	1.22215632847059	1.08315225460853
KEGG_Retinol_metabolism_Main_Pathway.x	0.972871696107692	1.01444837382274
KEGG_Retrograde_endocannabinoid_signaling_Main_Pathway.x	1.03325761680851	1.07258745486187
KEGG_Rheumatoid_arthritis_Main_Pathway.x	1.45062264025	1.79546986401399
KEGG_Riboflavin_metabolism_Main_Pathway.x	1.53329898866667	1.31729190330466
KEGG_Ribosome_Main_Pathway.x	1.30921433272727	0.860641572431547
KEGG_Ribosome_biogenesis_in_eukaryotes_Main_Pathway.x	1.38984506884507	1.20717133473992
KEGG_SNARE_interactions_in_vesicular_transport_Main_Pathway.x	0.6843879575	0.878458105435986
KEGG_Salivary_secretion_Main_Pathway.x	1.0765806944	0.997094150719651
KEGG_Salmonella_infection_Main_Pathway.x	1.10542770668293	1.09584675734592
KEGG_Selenocompound_metabolism_Main_Pathway.x	0.352887086727273	0.531898944496197
KEGG_Serotonergic_synapse_Main_Pathway.x	1.41992896558065	1.03828937584346
KEGG_Shigellosis_Main_Pathway.x	1.37714792508	1.20077272906447
KEGG_Signaling_pathways_regulating_pluripotency_of_stem_cells_Main_Pathway.x	0.4374217276	0.828228813438502
KEGG_Small_cell_lung_cancer_Main_Pathway.x	0.957916380964912	0.967670023872805
KEGG_Sphingolipid_metabolism_Main_Pathway.x	1.28064754846341	1.00040560405897
KEGG_Sphingolipid_signaling_Main_Pathway.x	1.44926121356989	1.18889456901358
KEGG_Spliceosome_Main_Pathway.x	1.04024733317323	0.875362373987632
KEGG_Staphylococcus_aureus_infection_Main_Pathway.x	0.99774303135	0.961277076579041
KEGG_Starch_and_sucrose_metabolism_Main_Pathway.x	0.975072022	1.08029360069453
KEGG_Steroid_biosynthesis_Main_Pathway.x	0.788222971647059	0.953050577939631
KEGG_Steroid_hormone_biosynthesis_Main_Pathway.x	1.07459049774	0.879919207708482
KEGG_Sulfur_metabolism_Main_Pathway.x	2.22416296471429	1.02645944732878
KEGG_Sulfur_relay_system_Main_Pathway.x	0.93586441825	0.557926791217073
KEGG_Synaptic_vesicle_cycle_Main_Pathway.x	1.20874369285714	0.996350633406586
KEGG_Synthesis_and_degradation_of_ketone_bodies_Main_Pathway.x	0.9242441002	0.867031925553632
KEGG_Systemic_lupus_erythematosus_Main_Pathway.x	0.515359885333333	0.554636872554745
KEGG_TGF_beta_signaling_Main_Pathway.x	0.798878548919355	0.865921144920581
KEGG_TNF_signaling_Main_Pathway.x	1.2542860574902	1.09355697197665
KEGG_T_cell_receptor_signaling_Main_Pathway.x	1.22720624094253	1.01400564370335
KEGG_Taste_transduction_Main_Pathway.x	0.991457921642857	1.03548623373645
KEGG_Taurine_and_hypotaurine_metabolism_Main_Pathway.x	1.02653428888889	1.26271194082303
KEGG_Terpenoid_backbone_biosynthesis_Main_Pathway.x	1.2676436737619	1.2328894888846
KEGG_Thiamine_metabolism_Main_Pathway.x	0.872314228	0.717839920396596
KEGG_Thyroid_cancer_Main_Pathway.x	1.19714019157143	1.00205312317325
KEGG_Thyroid_hormone_signaling_Main_Pathway.x	1.28293869291176	1.20382919062018
KEGG_Thyroid_hormone_synthesis_Main_Pathway.x	0.6999854174375	0.965565469558028
KEGG_Tight_junction_Main_Pathway.x	1.19459451532773	0.908281998425804
KEGG_Toll_like_receptor_signaling_Main_Pathway.x	1.14557894274194	0.956143662801437
KEGG_Toxoplasmosis_Main_Pathway.x	1.1553499695	0.868738984492055
KEGG_Transcriptional_misregulation_in_cancer_Main_Pathway.x	1.20584991544318	1.02199829857687
KEGG_Tryptophan_metabolism_Main_Pathway.x	0.854530310965517	0.922313823474088
KEGG_Tuberculosis_Main_Pathway.x	1.28045171443182	0.976056903357237
KEGG_Type_II_diabetes_mellitus_Main_Pathway.x	0.7445411807	1.21226345081807
KEGG_Type_I_diabetes_mellitus_Main_Pathway.x	1.49627005139024	1.06704305149913
KEGG_Tyrosine_metabolism_Main_Pathway.x	0.902549135434783	0.962404653401422
KEGG_Ubiquinone_and_other_terpenoid_quinone_biosynthesis_Main_Pathway.x	1.3832046165	1.40106642460212
KEGG_Ubiquitin_mediated_proteolysis_Main_Pathway.x	0.940067173099236	0.889807385532877
KEGG_VEGF_signaling_Main_Pathway.x	1.32665694605263	1.05827403650566
KEGG_Valine_leucine_and_isoleucine_biosynthesis_Main_Pathway.x	0.825782506	0.638861852581154
KEGG_Valine_leucine_and_isoleucine_degradation_Main_Pathway.x	1.02835287455319	0.925313098136125
KEGG_Vascular_smooth_muscle_contraction_Main_Pathway.x	1.03650096783333	1.66225951012365
KEGG_Vasopressin_regulated_water_reabsorption_Main_Pathway.x	0.904092926476191	0.995063289146361
KEGG_Vibrio_cholerae_infection_Main_Pathway.x	1.0858455575	1.17826683746136
KEGG_Viral_carcinogenesis_Main_Pathway.x	1.085561692265	0.900122838972266
KEGG_Viral_myocarditis_Main_Pathway.x	1.1944543295	0.818989970332027
KEGG_Vitamin_B6_metabolism_Main_Pathway.x	1.74822722275	0.773996004333305
KEGG_Vitamin_digestion_and_absorption_Main_Pathway.x	0.882997930434783	0.730166843922229
KEGG_Wnt_signaling_Main_Pathway.x	1.12363698085981	1.06443232918183
KEGG_alpha_Linolenic_acid_metabolism_Main_Pathway.x	0.94208322195	1.2655057946524
KEGG_beta_Alanine_metabolism_Main_Pathway.x	1.16246768056	1.11173644615843
KEGG_cAMP_signaling_Main_Pathway.x	1.09343961108947	1.01214399878916
KEGG_cGMP_PKG_signaling_Main_Pathway.x	1.21049433019858	1.0802197910045
KEGG_mRNA_surveillance_Main_Pathway.x	1.27566033975	1.33579275351842
KEGG_mTOR_signaling_Main_Pathway.x	1.11199397440426	1.02117434568518
KEGG_p53_signaling_Main_Pathway.x	1.11374601913043	1.11094636690452
KEGG_ABC_transporters_Main_Pathway.y	0.685077440863636	0.553001349554393
KEGG_AMPK_signaling_Main_Pathway.y	0.956413807068966	1.04184488845053
KEGG_Acute_myeloid_leukemia_Main_Pathway.y	1.10734678941667	1.02056092338865
KEGG_Adherens_junction_Main_Pathway.y	1.49590421743396	1.1751314309529
KEGG_Adipocytokine_signaling_Main_Pathway.y	0.89753489083871	1.02925159198041
KEGG_Adrenergic_signaling_in_cardiomyocytes_Main_Pathway.y	1.45184719965035	1.11072618072123
KEGG_African_trypanosomiasis_Main_Pathway.y	1.39625435122222	1.1366397832377
KEGG_Alanine_aspartate_and_glutamate_metabolism_Main_Pathway.y	1.46870280136667	1.33721130880816
KEGG_Alcoholism_Main_Pathway.y	1.01619110356944	0.980347640700611
KEGG_Aldosterone_regulated_sodium_reabsorption_Main_Pathway.y	0.623681313	0.817796073445903
KEGG_Allograft_rejection_Main_Pathway.y	1.042599813	1.85518300434765
KEGG_Alzheimer_s_disease_Main_Pathway.y	1.041624446	0.748705682247603
KEGG_Amino_sugar_and_nucleotide_sugar_metabolism_Main_Pathway.y	1.21516926185714	1.1017837009796
KEGG_Aminoacyl_tRNA_biosynthesis_Main_Pathway.y	1.061266315	0.732471552654025
KEGG_Amoebiasis_Main_Pathway.y	1.49956848822222	1.08573293786423
KEGG_Amphetamine_addiction_Main_Pathway.y	1.26753855145455	0.896931824033109
KEGG_Amyotrophic_lateral_sclerosis_ALS__Main_Pathway.y	1.49777657891667	0.99903009528385
KEGG_Antigen_processing_and_presentation_Main_Pathway.y	1.34723156908696	0.881908188548877
KEGG_Apoptosis_Main_Pathway.y	1.19434221828571	0.980376569693993
KEGG_Arachidonic_acid_metabolism_Main_Pathway.y	1.0159993227069	1.18870181814265
KEGG_Arginine_and_proline_metabolism_Main_Pathway.y	1.22056902907547	1.14941219944925
KEGG_Arrhythmogenic_right_ventricular_cardiomyopathy_ARVC__Main_Pathway.y	0.264189861833333	0.369083686911199
KEGG_Ascorbate_and_aldarate_metabolism_Main_Pathway.y	0.83423456365	0.964953570003134
KEGG_Asthma_Main_Pathway.y	1.98768697239286	1.03676618331257
KEGG_Autoimmune_thyroid_disease_Main_Pathway.y	1.76231959066667	1.81752022316069
KEGG_Axon_guidance_Main_Pathway.y	1.20482535568889	0.957469997723532
KEGG_B_cell_receptor_signaling_Main_Pathway.y	1.57831160430357	1.16280827302637
KEGG_Bacterial_invasion_of_epithelial_cells_Main_Pathway.y	1.18594121432692	1.12741510478865
KEGG_Basal_cell_carcinoma_Main_Pathway.y	1.21315446480769	0.978057657872025
KEGG_Basal_transcription_factors_Main_Pathway.y	0.875241075533333	0.988630592424078
KEGG_Base_excision_repair_Main_Pathway.y	1.57996371451515	1.1915734439612
KEGG_Bile_secretion_Main_Pathway.y	0.95807923725	0.870051242577934
KEGG_Biosynthesis_of_unsaturated_fatty_acids_Main_Pathway.y	0.82722508373913	0.775723743710216
KEGG_Biotin_metabolism_Main_Pathway.y	1.793194994	1.02701971706588
KEGG_Bladder_cancer_Main_Pathway.y	1.0564141456	1.02487386489827
KEGG_Butanoate_metabolism_Main_Pathway.y	1.31480052427273	0.945047897329399
KEGG_Butirosin_and_neomycin_biosynthesis_Main_Pathway.y	2.2183203738	1.20651560209876
KEGG_Caffeine_metabolism_Main_Pathway.y	0.7894820456	0.84820109560335
KEGG_Calcium_signaling_Main_Pathway.y	1.08926994875385	0.963030946699376
KEGG_Carbohydrate_digestion_and_absorption_Main_Pathway.y	0.648282570166667	0.980611383951655
KEGG_Cardiac_muscle_contraction_Main_Pathway.y	1.096076818625	0.853544272959263
KEGG_Cell_adhesion_molecules_CAMs__Main_Pathway.y	0.93232417296	1.00377350928504
KEGG_Cell_cycle_Main_Pathway.y	1.05051445785714	0.970676595100406
KEGG_Central_carbon_metabolism_in_cancer_Main_Pathway.y	1.469241845625	1.18567913647566
KEGG_Chagas_disease_American_trypanosomiasis__Main_Pathway.y	1.1051379142449	1.02511609666258
KEGG_Chemical_carcinogenesis_Main_Pathway.y	1.19742175062857	1.0898054143754
KEGG_Chemokine_signaling_Main_Pathway.y	1.27297144644262	0.968831187773689
KEGG_Choline_metabolism_in_cancer_Main_Pathway.y	1.28405483263462	1.11453487162984
KEGG_Cholinergic_synapse_Main_Pathway.y	0.992364543410256	1.00675116375151
KEGG_Chronic_myeloid_leukemia_Main_Pathway.y	1.0173129249	1.01443235453319
KEGG_Circadian_entrainment_Main_Pathway.y	1.09439801424468	0.976124892267072
KEGG_Circadian_rhythm_Main_Pathway.y	0.827124476266667	0.694017890271161
KEGG_Citrate_cycle_TCA_cycle__Main_Pathway.y	1.22033808158621	0.887250323989087
KEGG_Cocaine_addiction_Main_Pathway.y	0.586824114769231	0.908390317317467
KEGG_Collecting_duct_acid_secretion_Main_Pathway.y	1.24029139338462	1.26474773446913
KEGG_Colorectal_cancer_Main_Pathway.y	1.10587401194118	1.09944799953513
KEGG_Complement_and_coagulation_cascades_Main_Pathway.y	1.05191240342857	1.07255992774257
KEGG_Cyanoamino_acid_metabolism_Main_Pathway.y	2.0747194782	1.62945803752747
KEGG_Cysteine_and_methionine_metabolism_Main_Pathway.y	0.897825845000001	0.79572538148127
KEGG_Cytokine_cytokine_receptor_interaction_Main_Pathway.y	1.77687609916	0.901575367141443
KEGG_Cytosolic_DNA_sensing_Main_Pathway.y	1.46741501816667	1.32644606017975
KEGG_DNA_replication_Main_Pathway.y	0.936108019514286	0.873304374799111
KEGG_D_Arginine_and_D_ornithine_metabolism_Main_Pathway.y	0.399496777	1.4394305612879
KEGG_D_Glutamine_and_D_glutamate_metabolism_Main_Pathway.y	2.74377399725	2.17571737118305
KEGG_Dilated_cardiomyopathy_Main_Pathway.y	1.10373745792308	0.807169544178736
KEGG_Dopaminergic_synapse_Main_Pathway.y	1.1536190108843	1.03327465922428
KEGG_Dorso_ventral_axis_formation_Main_Pathway.y	0.583179641166667	0.622596963548001
KEGG_Drug_metabolism_cytochrome_P450_Main_Pathway.y	1.05311935974286	1.09242693859526
KEGG_Drug_metabolism_other_enzymes_Main_Pathway.y	0.917008127885714	1.06057241769486
KEGG_ECM_receptor_interaction_Main_Pathway.y	0.978607305267442	0.9056250097801
KEGG_Endocrine_and_other_factor_regulated_calcium_reabsorption_Main_Pathway.y	1.30932008885294	1.25597592240979
KEGG_Endocytosis_Main_Pathway.y	0.923001436947368	1.1351256015882
KEGG_Endometrial_cancer_Main_Pathway.y	1.20979981067742	1.10648503012345
KEGG_Epithelial_cell_signaling_in_Helicobacter_pylori_infection_Main_Pathway.y	0.984402928833333	0.728170321271283
KEGG_Epstein_Barr_virus_infection_Main_Pathway.y	1.04174086925	1.0204167105699
KEGG_ErbB_signaling_Main_Pathway.y	0.94602008425	0.961560568366124
KEGG_Estrogen_signaling_Main_Pathway.y	1.1449282742069	1.0110087479619
KEGG_Ether_lipid_metabolism_Main_Pathway.y	1.14573144116216	1.25561110170903
KEGG_Fanconi_anemia_Main_Pathway.y	1.11012638084849	0.851738045289284
KEGG_Fat_digestion_and_absorption_Main_Pathway.y	1.3257140325	1.08267201423506
KEGG_Fatty_acid_biosynthesis_Main_Pathway.y	1.0755403032	1.57132004105902
KEGG_Fatty_acid_degradation_Main_Pathway.y	1.40910976007407	1.06423560899826
KEGG_Fatty_acid_elongation_Main_Pathway.y	0.6456255366	0.722874407321183
KEGG_Fc_epsilon_RI_signaling_Main_Pathway.y	1.11722754862069	1.08244107868503
KEGG_Fc_gamma_R_mediated_phagocytosis_Main_Pathway.y	1.27515773987013	1.10756750093328
KEGG_Focal_adhesion_Main_Pathway.y	1.12769067893171	0.915121056711955
KEGG_Folate_biosynthesis_Main_Pathway.y	1.5537794482	0.927196826287477
KEGG_FoxO_signaling_Main_Pathway.y	1.15887502110619	1.06100857547179
KEGG_Fructose_and_mannose_metabolism_Main_Pathway.y	1.53297734544828	1.07019837170317
KEGG_GABAergic_synapse_Main_Pathway.y	1.09454611072093	1.10287527331668
KEGG_Galactose_metabolism_Main_Pathway.y	1.42682580896296	1.2295212861539
KEGG_Gap_junction_Main_Pathway.y	0.984381825529412	0.978836948064691
KEGG_Gastric_acid_secretion_Main_Pathway.y	0.88583903340625	0.959183613118662
KEGG_Glioma_Main_Pathway.y	1.17569080815385	1.10838309395222
KEGG_Glucagon_signaling_Main_Pathway.y	1.15970174970833	0.991266896460656
KEGG_Glutamatergic_synapse_Main_Pathway.y	1.038740583	1.02258159345376
KEGG_Glutathione_metabolism_Main_Pathway.y	1.53671464038889	1.28254582027404
KEGG_Glycerolipid_metabolism_Main_Pathway.y	1.33121802909804	1.16083546701904
KEGG_Glycerophospholipid_metabolism_Main_Pathway.y	1.17198643985366	1.21879143648131
KEGG_Glycine_serine_and_threonine_metabolism_Main_Pathway.y	1.28787958587879	1.16382661340905
KEGG_Glycolysis_Gluconeogenesis_Main_Pathway.y	1.34906326559701	1.18486763470328
KEGG_Glycosaminoglycan_biosynthesis_chondroitin_sulfate_dermatan_sulfate_Main_Pathway.y	0.690559674818182	0.889924389632697
KEGG_Glycosaminoglycan_biosynthesis_heparan_sulfate_heparin_Main_Pathway.y	1.40111436845833	1.30041399835077
KEGG_Glycosaminoglycan_biosynthesis_keratan_sulfate_Main_Pathway.y	1.06030215926667	1.06058809127066
KEGG_Glycosaminoglycan_degradation_Main_Pathway.y	1.42660932294737	0.957731148880357
KEGG_Glycosphingolipid_biosynthesis_ganglio_series_Main_Pathway.y	1.7215425332	0.990354420362511
KEGG_Glycosphingolipid_biosynthesis_globo_series_Main_Pathway.y	2.10597279818182	1.20137757195638
KEGG_Glycosphingolipid_biosynthesis_lacto_and_neolacto_series_Main_Pathway.y	1.25563854365385	1.14920011231324
KEGG_Glycosylphosphatidylinositol_GPI_anchor_biosynthesis_Main_Pathway.y	0.951688903086956	1.34968493414723
KEGG_Glyoxylate_and_dicarboxylate_metabolism_Main_Pathway.y	1.0690440241875	1.07819713563704
KEGG_GnRH_signaling_Main_Pathway.y	1.18786603908571	1.01743252113525
KEGG_Graft_versus_host_disease_Main_Pathway.y	1.76231959066667	1.81752022316069
KEGG_HIF_1_signaling_Main_Pathway.y	1.2605337465875	1.10509023751233
KEGG_HTLV_I_infection_Main_Pathway.y	1.1607023716129	1.0653060026814
KEGG_Hedgehog_signaling_Main_Pathway.y	1.39540920589744	1.10170358525008
KEGG_Hematopoietic_cell_lineage_Main_Pathway.y	1.89079413336905	1.08443896619493
KEGG_Hepatitis_B_Main_Pathway.y	0.868489305568966	0.94387360379188
KEGG_Hepatitis_C_Main_Pathway.y	1.17317359975	1.0470621387081
KEGG_Herpes_simplex_infection_Main_Pathway.y	1.15660509269767	1.02890726964084
KEGG_Hippo_signaling_Main_Pathway.y	1.20489942088462	1.05080813920808
KEGG_Histidine_metabolism_Main_Pathway.y	0.973541399409091	1.11431960327138
KEGG_Homologous_recombination_Main_Pathway.y	1.10735744004	0.869859975295882
KEGG_Huntington_s_disease_Main_Pathway.y	1.1336687994	1.11562655266023
KEGG_Hypertrophic_cardiomyopathy_HCM__Main_Pathway.y	1.10373745792308	0.807169544178736
KEGG_Inflammatory_bowel_disease_IBD__Main_Pathway.y	0.967640714285714	0.946068662679535
KEGG_Inflammatory_mediator_regulation_of_TRP_channels_Main_Pathway.y	1.04367451538372	0.94106732636842
KEGG_Influenza_A_Main_Pathway.y	1.134148705125	1.08300603243361
KEGG_Inositol_phosphate_metabolism_Main_Pathway.y	1.11720667275862	1.20466795592124
KEGG_Insulin_secretion_Main_Pathway.y	1.10373525409259	1.07598633788099
KEGG_Insulin_signaling_Main_Pathway.y	1.07081529982857	0.883192930663916
KEGG_Intestinal_immune_network_for_IgA_production_Main_Pathway.y	0.8630986935	1.22141867794656
KEGG_Jak_STAT_signaling_Main_Pathway.y	1.33215633857616	1.11021995198995
KEGG_Legionellosis_Main_Pathway.y	0.978321701285714	0.845052286386202
KEGG_Leishmaniasis_Main_Pathway.y	1.02420390634091	1.00196761088258
KEGG_Leukocyte_transendothelial_migration_Main_Pathway.y	1.22021473847297	0.979560866972874
KEGG_Linoleic_acid_metabolism_Main_Pathway.y	0.961621948555556	1.24523604440592
KEGG_Lipoic_acid_metabolism_Main_Pathway.y	1.618705242	1.00632112492693
KEGG_Long_term_depression_Main_Pathway.y	1.06184221207017	1.00300196959566
KEGG_Long_term_potentiation_Main_Pathway.y	1.350874571375	0.987224545552246
KEGG_Lysine_biosynthesis_Main_Pathway.y	2.436331664	2.98204440677037
KEGG_Lysine_degradation_Main_Pathway.y	1.3166526509375	1.1059394346308
KEGG_Lysosome_Main_Pathway.y	1.13825618537607	0.992583021702896
KEGG_MAPK_signaling_Main_Pathway.y	1.50535798438528	1.02009778431014
KEGG_Malaria_Main_Pathway.y	1.06099724825	0.764640868421736
KEGG_Maturity_onset_diabetes_of_the_young_Main_Pathway.y	0.792922736	1.12400992607824
KEGG_Measles_Main_Pathway.y	1.03672275282609	0.964536292757849
KEGG_Melanogenesis_Main_Pathway.y	1.40303276230769	1.38992340886226
KEGG_Melanoma_Main_Pathway.y	1.30368699957143	1.03228566940722
KEGG_Metabolism_of_xenobiotics_by_cytochrome_P450_Main_Pathway.y	1.39438473327941	1.14710176457189
KEGG_MicroRNAs_in_cancer_Main_Pathway.y	1.01411510354054	0.971873292189626
KEGG_Mineral_absorption_Main_Pathway.y	0.9879860004	0.805013686176201
KEGG_Mismatch_repair_Main_Pathway.y	0.986632477913044	0.873737738129213
KEGG_Morphine_addiction_Main_Pathway.y	0.922033268644444	1.1468804540955
KEGG_Mucin_type_O_Glycan_biosynthesis_Main_Pathway.y	0.743164456033333	1.03464267695418
KEGG_NF_kappa_B_signaling_Main_Pathway.y	1.49069387861429	1.02378178245954
KEGG_NOD_like_receptor_signaling_Main_Pathway.y	1.23489250854054	1.08884669897925
KEGG_N_Glycan_biosynthesis_Main_Pathway.y	1.08457779544681	1.24935127428229
KEGG_Natural_killer_cell_mediated_cytotoxicity_Main_Pathway.y	1.38061797014433	1.00311520890711
KEGG_Neuroactive_ligand_receptor_interaction_Main_Pathway.y	1.15498793880899	1.0546311619537
KEGG_Neurotrophin_signaling_Main_Pathway.y	1.18968145315455	0.958241679838405
KEGG_Nicotinate_and_nicotinamide_metabolism_Main_Pathway.y	1.20681458082143	1.05485015277855
KEGG_Nicotine_addiction_Main_Pathway.y	0.887765382875	1.00452279430839
KEGG_Nitrogen_metabolism_Main_Pathway.y	3.3446840125	1.56723990829379
KEGG_Non_alcoholic_fatty_liver_disease_NAFLD__Main_Pathway.y	1.12330688573077	1.03616098663149
KEGG_Non_homologous_end_joining_Main_Pathway.y	0.874044815909091	1.16521984299253
KEGG_Non_small_cell_lung_cancer_Main_Pathway.y	1.18118998195238	1.16593203034269
KEGG_Notch_signaling_Main_Pathway.y	1.14906979691304	0.985737160270691
KEGG_Nucleotide_excision_repair_Main_Pathway.y	0.843392482695652	1.00678858966543
KEGG_Olfactory_transduction_Main_Pathway.y	0.851049425012439	0.915383601577108
KEGG_One_carbon_pool_by_folate_Main_Pathway.y	0.950201955578947	1.15725882117266
KEGG_Oocyte_meiosis_Main_Pathway.y	1.30942652854118	1.10613778529768
KEGG_Osteoclast_differentiation_Main_Pathway.y	1.44265153959615	1.00875565947091
KEGG_Other_glycan_degradation_Main_Pathway.y	1.33487351127778	1.15749438123051
KEGG_Other_types_of_O_glycan_biosynthesis_Main_Pathway.y	1.58512757396552	1.51114456126062
KEGG_Ovarian_steroidogenesis_Main_Pathway.y	0.923347211055556	1.02880176574755
KEGG_Oxidative_phosphorylation_Main_Pathway.y	0.961601826136752	1.04369199086381
KEGG_Oxytocin_signaling_Main_Pathway.y	1.35534111279592	1.06926447978479
KEGG_PI3K_Akt_signaling_Main_Pathway.y	1.20531037193607	1.01035453884609
KEGG_PPAR_signaling_Main_Pathway.y	1.53478890646552	1.13152691666326
KEGG_Pancreatic_cancer_Main_Pathway.y	1.27226416934211	1.22573312486133
KEGG_Pancreatic_secretion_Main_Pathway.y	1.10722132388235	0.954983743474908
KEGG_Pantothenate_and_CoA_biosynthesis_Main_Pathway.y	1.25164221333333	0.906056288791337
KEGG_Parkinson_s_disease_Main_Pathway.y	0.744030565363636	1.02847111465276
KEGG_Pathogenic_Escherichia_coli_infection_Main_Pathway.y	1.22205929109524	1.03298168407831
KEGG_Pathways_in_cancer_Main_Pathway.y	1.12473777934513	0.983730634823746
KEGG_Pentose_and_glucuronate_interconversions_Main_Pathway.y	1.28860973513333	1.07297442871888
KEGG_Pentose_phosphate_Main_Pathway.y	1.18827507358621	1.20476788416193
KEGG_Peroxisome_Main_Pathway.y	1.388221028675	1.01007410097317
KEGG_Pertussis_Main_Pathway.y	0.730106363863636	0.862918542272489
KEGG_Phagosome_Main_Pathway.y	1.37834258128	1.19013168849389
KEGG_Phenylalanine_metabolism_Main_Pathway.y	0.9428139063125	0.923474280015421
KEGG_Phenylalanine_tyrosine_and_tryptophan_biosynthesis_Main_Pathway.y	0.506639135	0.617851736707063
KEGG_Phosphatidylinositol_signaling_system_Main_Pathway.y	1.09011385233333	1.10451368903618
KEGG_Phototransduction_Main_Pathway.y	1.18110563166667	1.25671397472158
KEGG_Platelet_activation_Main_Pathway.y	1.2607798305	0.99714432025113
KEGG_Porphyrin_and_chlorophyll_metabolism_Main_Pathway.y	1.22081389666667	0.965563625968027
KEGG_Primary_bile_acid_biosynthesis_Main_Pathway.y	1.29974250158824	1.24652918850534
KEGG_Primary_immunodeficiency_Main_Pathway.y	1.00219232617647	0.940875120025425
KEGG_Prion_diseases_Main_Pathway.y	1.53382886084211	1.18729430049204
KEGG_Progesterone_mediated_oocyte_maturation_Main_Pathway.y	1.40420404918182	1.1839422738368
KEGG_Prolactin_signaling_Main_Pathway.y	1.21173414545902	1.08775943724086
KEGG_Propanoate_metabolism_Main_Pathway.y	1.41176370652174	1.03199341476729
KEGG_Prostate_cancer_Main_Pathway.y	1.01861106258108	1.04729054687292
KEGG_Proteasome_Main_Pathway.y	1.52373877748837	0.813680697572884
KEGG_Protein_digestion_and_absorption_Main_Pathway.y	1.21341435872727	0.969022434341671
KEGG_Protein_export_Main_Pathway.y	1.56747861218182	0.943278148685595
KEGG_Protein_processing_in_endoplasmic_reticulum_Main_Pathway.y	1.253623777375	1.03004253322488
KEGG_Proteoglycans_in_cancer_Main_Pathway.y	1.21648099214465	1.00707291334568
KEGG_Proximal_tubule_bicarbonate_reclamation_Main_Pathway.y	2.74377399725	2.17571737118305
KEGG_Purine_metabolism_Main_Pathway.y	0.996106215975156	1.12075238138593
KEGG_Pyrimidine_metabolism_Main_Pathway.y	1.08676593215464	1.19976294406626
KEGG_Pyruvate_metabolism_Main_Pathway.y	1.1560652386	1.17281099845768
KEGG_RIG_I_like_receptor_signaling_Main_Pathway.y	1.08051579478571	1.02215664920231
KEGG_RNA_degradation_Main_Pathway.y	1.19510636764	1.13191389924007
KEGG_RNA_polymerase_Main_Pathway.y	1.1957068812069	1.27655063487191
KEGG_RNA_transport_Main_Pathway.y	1.13256898932653	1.19547575463505
KEGG_Rap1_signaling_Main_Pathway.y	1.27190199144737	0.965585133938084
KEGG_Ras_signaling_Main_Pathway.y	1.31945435508878	1.08120270460406
KEGG_Regulation_of_actin_cytoskeleton_Main_Pathway.y	1.16878996459494	0.975384343916342
KEGG_Regulation_of_autophagy_Main_Pathway.y	1.3679821681	1.3006714110462
KEGG_Regulation_of_lipolysis_in_adipocytes_Main_Pathway.y	1.06272516090625	1.05164254836098
KEGG_Renal_cell_carcinoma_Main_Pathway.y	1.28339549565217	1.06132100007544
KEGG_Renin_angiotensin_system_Main_Pathway.y	1.22215632847059	1.08315225460853
KEGG_Retinol_metabolism_Main_Pathway.y	0.972871696107692	1.01444837382274
KEGG_Retrograde_endocannabinoid_signaling_Main_Pathway.y	1.03325761680851	1.07258745486187
KEGG_Rheumatoid_arthritis_Main_Pathway.y	1.45062264025	1.79546986401399
KEGG_Riboflavin_metabolism_Main_Pathway.y	1.53329898866667	1.31729190330466
KEGG_Ribosome_Main_Pathway.y	1.30921433272727	0.860641572431547
KEGG_Ribosome_biogenesis_in_eukaryotes_Main_Pathway.y	1.38984506884507	1.20717133473992
KEGG_SNARE_interactions_in_vesicular_transport_Main_Pathway.y	0.6843879575	0.878458105435986
KEGG_Salivary_secretion_Main_Pathway.y	1.0765806944	0.997094150719651
KEGG_Salmonella_infection_Main_Pathway.y	1.10542770668293	1.09584675734592
KEGG_Selenocompound_metabolism_Main_Pathway.y	0.352887086727273	0.531898944496197
KEGG_Serotonergic_synapse_Main_Pathway.y	1.41992896558065	1.03828937584346
KEGG_Shigellosis_Main_Pathway.y	1.37714792508	1.20077272906447
KEGG_Signaling_pathways_regulating_pluripotency_of_stem_cells_Main_Pathway.y	0.4374217276	0.828228813438502
KEGG_Small_cell_lung_cancer_Main_Pathway.y	0.957916380964912	0.967670023872805
KEGG_Sphingolipid_metabolism_Main_Pathway.y	1.28064754846341	1.00040560405897
KEGG_Sphingolipid_signaling_Main_Pathway.y	1.44926121356989	1.18889456901358
KEGG_Spliceosome_Main_Pathway.y	1.04024733317323	0.875362373987632
KEGG_Staphylococcus_aureus_infection_Main_Pathway.y	0.99774303135	0.961277076579041
KEGG_Starch_and_sucrose_metabolism_Main_Pathway.y	0.975072022	1.08029360069453
KEGG_Steroid_biosynthesis_Main_Pathway.y	0.788222971647059	0.953050577939631
KEGG_Steroid_hormone_biosynthesis_Main_Pathway.y	1.07459049774	0.879919207708482
KEGG_Sulfur_metabolism_Main_Pathway.y	2.22416296471429	1.02645944732878
KEGG_Sulfur_relay_system_Main_Pathway.y	0.93586441825	0.557926791217073
KEGG_Synaptic_vesicle_cycle_Main_Pathway.y	1.20874369285714	0.996350633406586
KEGG_Synthesis_and_degradation_of_ketone_bodies_Main_Pathway.y	0.9242441002	0.867031925553632
KEGG_Systemic_lupus_erythematosus_Main_Pathway.y	0.515359885333333	0.554636872554745
KEGG_TGF_beta_signaling_Main_Pathway.y	0.798878548919355	0.865921144920581
KEGG_TNF_signaling_Main_Pathway.y	1.2542860574902	1.09355697197665
KEGG_T_cell_receptor_signaling_Main_Pathway.y	1.22720624094253	1.01400564370335
KEGG_Taste_transduction_Main_Pathway.y	0.991457921642857	1.03548623373645
KEGG_Taurine_and_hypotaurine_metabolism_Main_Pathway.y	1.02653428888889	1.26271194082303
KEGG_Terpenoid_backbone_biosynthesis_Main_Pathway.y	1.2676436737619	1.2328894888846
KEGG_Thiamine_metabolism_Main_Pathway.y	0.872314228	0.717839920396596
KEGG_Thyroid_cancer_Main_Pathway.y	1.19714019157143	1.00205312317325
KEGG_Thyroid_hormone_signaling_Main_Pathway.y	1.28293869291176	1.20382919062018
KEGG_Thyroid_hormone_synthesis_Main_Pathway.y	0.6999854174375	0.965565469558028
KEGG_Tight_junction_Main_Pathway.y	1.19459451532773	0.908281998425804
KEGG_Toll_like_receptor_signaling_Main_Pathway.y	1.14557894274194	0.956143662801437
KEGG_Toxoplasmosis_Main_Pathway.y	1.1553499695	0.868738984492055
KEGG_Transcriptional_misregulation_in_cancer_Main_Pathway.y	1.20584991544318	1.02199829857687
KEGG_Tryptophan_metabolism_Main_Pathway.y	0.854530310965517	0.922313823474088
KEGG_Tuberculosis_Main_Pathway.y	1.28045171443182	0.976056903357237
KEGG_Type_II_diabetes_mellitus_Main_Pathway.y	0.7445411807	1.21226345081807
KEGG_Type_I_diabetes_mellitus_Main_Pathway.y	1.49627005139024	1.06704305149913
KEGG_Tyrosine_metabolism_Main_Pathway.y	0.902549135434783	0.962404653401422
KEGG_Ubiquinone_and_other_terpenoid_quinone_biosynthesis_Main_Pathway.y	1.3832046165	1.40106642460212
KEGG_Ubiquitin_mediated_proteolysis_Main_Pathway.y	0.940067173099236	0.889807385532877
KEGG_VEGF_signaling_Main_Pathway.y	1.32665694605263	1.05827403650566
KEGG_Valine_leucine_and_isoleucine_biosynthesis_Main_Pathway.y	0.825782506	0.638861852581154
KEGG_Valine_leucine_and_isoleucine_degradation_Main_Pathway.y	1.02835287455319	0.925313098136125
KEGG_Vascular_smooth_muscle_contraction_Main_Pathway.y	1.03650096783333	1.66225951012365
KEGG_Vasopressin_regulated_water_reabsorption_Main_Pathway.y	0.904092926476191	0.995063289146361
KEGG_Vibrio_cholerae_infection_Main_Pathway.y	1.0858455575	1.17826683746136
KEGG_Viral_carcinogenesis_Main_Pathway.y	1.085561692265	0.900122838972266
KEGG_Viral_myocarditis_Main_Pathway.y	1.1944543295	0.818989970332027
KEGG_Vitamin_B6_metabolism_Main_Pathway.y	1.74822722275	0.773996004333305
KEGG_Vitamin_digestion_and_absorption_Main_Pathway.y	0.882997930434783	0.730166843922229
KEGG_Wnt_signaling_Main_Pathway.y	1.12363698085981	1.06443232918183
KEGG_alpha_Linolenic_acid_metabolism_Main_Pathway.y	0.94208322195	1.2655057946524
KEGG_beta_Alanine_metabolism_Main_Pathway.y	1.16246768056	1.11173644615843
KEGG_cAMP_signaling_Main_Pathway.y	1.09343961108947	1.01214399878916
KEGG_cGMP_PKG_signaling_Main_Pathway.y	1.21049433019858	1.0802197910045
KEGG_mRNA_surveillance_Main_Pathway.y	1.27566033975	1.33579275351842
KEGG_mTOR_signaling_Main_Pathway.y	1.11199397440426	1.02117434568518
KEGG_p53_signaling_Main_Pathway.y	1.11374601913043	1.11094636690452
NCI_ALK1_signaling_events_Main_Pathway	0.636240373217391	0.817852040520332
NCI_ALK1_signaling_events_Pathway_.endothelial_cell_migration.	0.542899715857143	0.651252407180524
NCI_ALK1_signaling_events_Pathway_.endothelial_cell_proliferation.	0.478259325	0.642802016173129
NCI_ALK1_signaling_events_Pathway_.sprouting_angiogenesis.	0.45335496	0.605018631963376
NCI_ALK2_signaling_events_Main_Pathway	0.7094817901	0.758664844182683
NCI_AP_1_transcription_factor_network_Main_Pathway	1.47140083547619	0.937252438319994
NCI_ATF_2_transcription_factor_network_Main_Pathway	1.13467726842105	1.18041819660726
NCI_ATM_Main_Pathway	0.950180207714286	1.15107230856747
NCI_ATM_Pathway_.G1_S_transition_checkpoint.	0.619656643647059	1.03951536807956
NCI_ATM_Pathway_.G2_M_transition_checkpoint.	1.6019782625	1.21186399426531
NCI_ATM_Pathway_.Pathway_rRNA_transcription_via_ATM.	0.805289714	1.29366972848494
NCI_ATM_Pathway_.apoptosis.	0.574950684666667	1.02537657005551
NCI_ATM_Pathway_.chromatin_remodeling.	0.679805415375	1.2301025409191
NCI_ATM_Pathway_.double_strand_break_repair_via_nonhomologous_end_joining.	0.869985119375	1.29761374345225
NCI_ATR_signaling_Main_Pathway	0.709319602851852	1.03296870456965
NCI_ATR_signaling_Pathway_.Pathway_negative_regulation_of_transcription_during_mitosis_via_CHEK1.	0.718255199090909	0.979455281490174
NCI_ATR_signaling_Pathway_.regulation_of_double_strand_break_repair_via_homologous_recombination.	0.742551208291667	1.02784896388701
NCI_ATR_signaling_Pathway_.response_to_G2_M_transition_DNA_damage_checkpoint_signal.	0.705855531608696	0.990304912107687
NCI_Alpha4_beta1_integrin_signaling_events_Main_Pathway	1.04773226015	0.864935477698965
NCI_Alpha4_beta1_integrin_signaling_events_Pathway_.cell_adhesion.	1.09682592481818	0.88446107046969
NCI_Alpha4_beta1_integrin_signaling_events_Pathway_.cell_migration.	0.5071234548	0.426472758487319
NCI_Alpha4_beta1_integrin_signaling_events_Pathway_.lamellipodium_assembly.	1.27054975425	1.36778631274682
NCI_Alpha6_beta4_integrin_ligand_interactions_Main_Pathway	0.865086117909091	0.920584270334792
NCI_Alpha9_beta1_integrin_signaling_events_Main_Pathway	1.5499889712	1.07098616056958
NCI_Alpha9_beta1_integrin_signaling_events_Pathway_.cell_migration.	1.262317995125	0.887963361827294
NCI_AlphaE_beta7_integrin_cell_surface_interactions_Main_Pathway	0.464678183666667	1.64031962221791
NCI_Alpha_synuclein_signaling_Main_Pathway	1.11622318757143	1.09932949151177
NCI_Alpha_synuclein_signaling_Pathway_.Pathway_degradation_of_SNCA.	0.4558157995	0.473796078288589
NCI_Alpha_synuclein_signaling_Pathway_.Pathway_negative_regulation_of_transcription_via_SNCA.	0.387456042	1.30315183290136
NCI_Alpha_synuclein_signaling_Pathway_.Pathway_negative_regulation_of_transcription_via_TOR1A_SNCA_STUB1_FKBP1A.	1.02256673531579	1.06516755218425
NCI_Alpha_synuclein_signaling_Pathway_.Pathway_positive_regulation_of_gene_specific_transcription_via_SNCA.	0.387456042	1.30315183290136
NCI_Alpha_synuclein_signaling_Pathway_.Pathway_positive_regulation_of_gene_specific_transcription_via_TOR1A_SNCA_FKBP1A_STUB1.	1.02256673531579	1.06516755218425
NCI_Alpha_synuclein_signaling_Pathway_.cell_death.	0.958688177526316	1.09433309513731
NCI_Alpha_synuclein_signaling_Pathway_.neuron_apoptosis.	0.9308160542	1.01061653517137
NCI_Alpha_synuclein_signaling_Pathway_.proteasomal_ubiquitin_dependent_protein_catabolic_process.	0.958688177526316	1.09433309513731
NCI_Alpha_synuclein_signaling_Pathway_.protein_targeting_to_lysosome.	1.02256673531579	1.06516755218425
NCI_Alternative_NF_kappaB_Main_Pathway	1.024740511	0.942290442360239
NCI_Alternative_NF_kappaB_Pathway_.regulation_of_B_cell_activation.	1.024740511	0.942290442360239
NCI_Angiopoietin_receptor_Tie2_mediated_signaling_Main_Pathway	0.993994330421053	0.922253612899052
NCI_Angiopoietin_receptor_Tie2_mediated_signaling_Pathway_.MAPKKK_cascade.	1.40820539683333	1.48960980077858
NCI_Angiopoietin_receptor_Tie2_mediated_signaling_Pathway_.chemokinesis.	1.438489414125	1.10443225822526
NCI_Angiopoietin_receptor_Tie2_mediated_signaling_Pathway_.negative_regulation_of_caspase_activity.	1.288442689625	0.892809318931775
NCI_Angiopoietin_receptor_Tie2_mediated_signaling_Pathway_.tube_development.	1.08938378433333	1.51865713723768
NCI_Angiopoietin_receptor_Tie2_mediated_signaling_Pathway_.vasculogenesis.	1.3940681845	0.819695189231822
NCI_Arf1_Main_Pathway	1.95824050545	1.12400042905174
NCI_Arf1_Pathway_.actin_filament_polymerization.	1.63958033316667	1.11734080759311
NCI_Arf6_downstream_Main_Pathway	1.61482779878571	1.41950198035857
NCI_Arf6_downstream_Pathway_.Tumor_Cell_Invasion.	0.3892722425	1.11224820860839
NCI_Arf6_downstream_Pathway_.actin_filament_bundle_formation.	0.597126265	0.472219630088698
NCI_Arf6_downstream_Pathway_.cortical_actin_cytoskeleton_organization.	2.205351359	1.68159666415933
NCI_Arf6_downstream_Pathway_.lamellipodium_assembly.	2.205351359	1.68159666415933
NCI_Arf6_downstream_Pathway_.liver_development.	0.421560246	1.24251059535437
NCI_Arf6_downstream_Pathway_.myoblast_fusion.	0.421560246	1.24251059535437
NCI_Arf6_downstream_Pathway_.regulation_of_axonogenesis.	1.4913526115	1.47504841205425
NCI_Arf6_downstream_Pathway_.regulation_of_epithelial_cell_migration.	0.421560246	1.24251059535437
NCI_Arf6_downstream_Pathway_.ruffle_organization.	1.4913526115	1.47504841205425
NCI_Arf6_downstream_Pathway_.substrate_adhesion_dependent_cell_spreading.	0.421560246	1.24251059535437
NCI_Arf6_signaling_events_Main_Pathway	1.24827535611429	1.17901862686142
NCI_Arf6_trafficking_events_Main_Pathway	1.07002168409091	1.01307845393993
NCI_Arf6_trafficking_events_Pathway_.calcium_ion_dependent_exocytosis.	1.28062293866667	1.45261224575308
NCI_Arf6_trafficking_events_Pathway_.cell_adhesion_mediated_by_integrin.	1.01150339057143	0.837446990803293
NCI_Arf6_trafficking_events_Pathway_.clathrin_coat_assembly.	1.25801616184615	1.46072318140839
NCI_Arf6_trafficking_events_Pathway_.clathrin_independent_pinocytosis.	0.421560246	1.24251059535437
NCI_Arf6_trafficking_events_Pathway_.endocytosis.	0.369944284666667	1.2526100412885
NCI_Arf6_trafficking_events_Pathway_.membrane_fusion.	1.3239830366	1.46334803938187
NCI_Arf6_trafficking_events_Pathway_.positive_regulation_of_endocytosis.	0.421560246	1.24251059535437
NCI_Arf6_trafficking_events_Pathway_.positive_regulation_of_phagocytosis.	0.4531755825	0.881041600131554
NCI_Arf6_trafficking_events_Pathway_.receptor_recycling.	0.421560246	1.24251059535437
NCI_Arf6_trafficking_events_Pathway_.regulation_of_calcium_dependent_cell_cell_adhesion.	1.429058066	1.49316500744913
NCI_Arf6_trafficking_events_Pathway_.substrate_adhesion_dependent_cell_spreading.	0.805964062375	0.942761768998714
NCI_Atypical_NF_kappaB_Main_Pathway	0.839312162769231	1.13002398043419
NCI_Atypical_NF_kappaB_Pathway_.Pathway_degradation_of_NFKB1_NFKBIA.	0.882820059272727	1.13628890494651
NCI_Atypical_NF_kappaB_Pathway_.Pathway_degradation_of_NFKBIA.	1.17449294375	1.52628522478807
NCI_Atypical_NF_kappaB_Pathway_.positive_regulation_of_anti_apoptosis.	0.9574872904	1.29524630484135
NCI_Aurora_A_signaling_Main_Pathway	1.0923098849	1.0009062758851
NCI_Aurora_A_signaling_Pathway_.centrosome_duplication.	1.1630004325	1.02999429543407
NCI_Aurora_A_signaling_Pathway_.negative_regulation_of_DNA_binding.	1.08430141366667	1.26514825226941
NCI_Aurora_A_signaling_Pathway_.proteasomal_ubiquitin_dependent_protein_catabolic_process.	1.188080811875	1.3792433118201
NCI_Aurora_A_signaling_Pathway_.protein_catabolic_process.	1.003786942	1.24778736114874
NCI_Aurora_A_signaling_Pathway_.regulation_of_centrosome_cycle.	0.962309563333333	1.37328290457922
NCI_Aurora_A_signaling_Pathway_.spindle_assembly.	1.0948525652	1.21817225093537
NCI_Aurora_B_signaling_Main_Pathway	0.819012469473684	0.87527987584095
NCI_Aurora_B_signaling_Pathway_.cytokinesis.	0.598622948166667	1.02175045868165
NCI_Aurora_C_signaling_Main_Pathway	0.32116473475	0.943281025207532
NCI_BARD1_signaling_events_Main_Pathway	0.852595482809524	0.93743959865683
NCI_BARD1_signaling_events_Pathway_.DNA_damage_checkpoint.	0.472570806666667	0.974081808553667
NCI_BARD1_signaling_events_Pathway_.DNA_repair.	0.875553649210526	0.933562335027825
NCI_BARD1_signaling_events_Pathway_.protein_ubiquitination.	0.9876631204	1.17380095391719
NCI_BCR_signaling_Main_Pathway	1.33867179810169	0.919113717004101
NCI_BCR_signaling_Pathway_.actin_cytoskeleton_organization.	2.074790108125	1.16526809421109
NCI_BCR_signaling_Pathway_.cell_survival.	1.643787303125	1.32342096374065
NCI_BCR_signaling_Pathway_.cytokine_secretion.	1.49814542453333	1.03187940937478
NCI_BCR_signaling_Pathway_.re_entry_into_mitotic_cell_cycle.	1.64803351192308	1.36940040129938
NCI_BCR_signaling_Pathway_.ubiquitin_dependent_protein_catabolic_process.	1.24009735484615	0.846790333142546
NCI_BMP_receptor_signaling_Main_Pathway	0.936453910513513	0.968300952621044
NCI_Beta1_integrin_cell_surface_interactions_Main_Pathway	0.91030664910606	0.940536867492205
NCI_Beta2_integrin_cell_surface_interactions_Main_Pathway	1.05704707075862	0.9696058900924
NCI_Beta3_integrin_cell_surface_interactions_Main_Pathway	1.41670873063158	1.25177558360615
NCI_Beta5_beta6_beta7_and_beta8_integrin_cell_surface_interactions_Main_Pathway	0.918997299571429	0.993674770918485
NCI_CD40_CD40L_signaling_Main_Pathway	0.859306534708333	1.04516478348821
NCI_CD40_CD40L_signaling_Pathway_.B_cell_affinity_maturation.	0.9725752055	0.867705907140921
NCI_CD40_CD40L_signaling_Pathway_.B_cell_proliferation.	0.66720132225	0.776985559188652
NCI_CD40_CD40L_signaling_Pathway_.plasma_cell_differentiation.	0.9725752055	0.867705907140921
NCI_CD40_CD40L_signaling_Pathway_.proteasomal_ubiquitin_dependent_protein_catabolic_process.	0.67661865675	0.874601981516696
NCI_CD40_CD40L_signaling_Pathway_.regulation_of_germinal_center_formation.	0.94869553625	1.00567634605981
NCI_CD40_CD40L_signaling_Pathway_.regulation_of_isotype_switching_to_IgE_isotypes.	0.94869553625	1.00567634605981
NCI_CD40_CD40L_signaling_Pathway_.regulation_of_isotype_switching_to_IgG_isotypes.	0.66720132225	0.776985559188652
NCI_CDC42_signaling_events_Main_Pathway	1.15738095103509	1.09762880880975
NCI_CDC42_signaling_events_Pathway_.Pathway_positive_regulation_of_NF_kappaB_transcription_factor_activity_via_CDC42.	0.528985123833333	0.547651333683942
NCI_CDC42_signaling_events_Pathway_.RNA_splicing.	0.447743798375	0.541615016154015
NCI_CDC42_signaling_events_Pathway_.actin_cytoskeleton_organization.	0.907270475933333	1.01608737333357
NCI_CDC42_signaling_events_Pathway_.actin_filament_depolymerization.	0.70798174325	0.487197677821939
NCI_CDC42_signaling_events_Pathway_.cell_motility.	0.546743525875	0.633461760468941
NCI_CDC42_signaling_events_Pathway_.cell_proliferation.	0.15713495	0.559814045130542
NCI_CDC42_signaling_events_Pathway_.cytokinesis.	0.15713495	0.559814045130542
NCI_CDC42_signaling_events_Pathway_.establishment_of_cell_polarity.	1.13292774466667	1.51172794096338
NCI_CDC42_signaling_events_Pathway_.neuron_projection_development.	0.597203140714286	0.582138129276809
NCI_CDC42_signaling_events_Pathway_.regulation_of_filopodium_assembly.	0.609330361142857	0.692152002422406
NCI_CDC42_signaling_events_Pathway_.retrograde_vesicle_mediated_transport_Golgi_to_ER.	1.0891214445	1.31714190974054
NCI_CXCR3_mediated_signaling_events_Main_Pathway	0.914238662857143	0.848905511058599
NCI_CXCR3_mediated_signaling_events_Pathway_.actin_polymerization_or_depolymerization.	0.838416998461538	0.706123096362147
NCI_CXCR3_mediated_signaling_events_Pathway_.cAMP_biosynthetic_process.	0.527976124	0.331581544821761
NCI_CXCR3_mediated_signaling_events_Pathway_.cell_adhesion.	0.772876145866667	0.719434366109816
NCI_CXCR3_mediated_signaling_events_Pathway_.cell_proliferation.	0.7537903483	0.749419251139986
NCI_CXCR3_mediated_signaling_events_Pathway_.chemotaxis.	0.782134843	0.72386072388235
NCI_CXCR3_mediated_signaling_events_Pathway_.regulation_of_stress_fiber_assembly.	0.527976124	0.331581544821761
NCI_CXCR4_mediated_signaling_events_Main_Pathway	1.21102341909722	0.941012668641999
NCI_CXCR4_mediated_signaling_events_Pathway_.actin_filament_depolymerization.	0.692039542	0.53596176984427
NCI_CXCR4_mediated_signaling_events_Pathway_.cell_adhesion.	0.963271706807692	0.996735677754324
NCI_CXCR4_mediated_signaling_events_Pathway_.cell_proliferation.	0.805377772	0.947855231959938
NCI_CXCR4_mediated_signaling_events_Pathway_.chemotaxis.	1.28563550705357	0.933545588190061
NCI_CXCR4_mediated_signaling_events_Pathway_.establishment_of_cell_polarity.	1.2267885786875	1.08921697381139
NCI_CXCR4_mediated_signaling_events_Pathway_.positive_regulation_of_lamellipodium_assembly.	1.54953828425	0.833943213287004
NCI_CXCR4_mediated_signaling_events_Pathway_.regulation_of_heterotypic_cell_cell_adhesion.	0.921233916333333	0.887439594266644
NCI_C_MYB_transcription_factor_network_Main_Pathway	1.17304363125352	0.855386465049402
NCI_C_MYC_Main_Pathway	0.774904012	0.788122142515211
NCI_Calcineurin_regulated_NFAT_dependent_transcription_in_lymphocytes_Main_Pathway	1.40837754174193	1.01860230721286
NCI_Calcineurin_regulated_NFAT_dependent_transcription_in_lymphocytes_Pathway_.T_cell_anergy.	1.08782824275	0.975122176572567
NCI_Calcium_signaling_in_the_CD4_TCR_Main_Pathway	1.4199490371	1.12704745317707
NCI_Canonical_NF_kappaB_Main_Pathway	1.10329921230435	1.04745966308041
NCI_Canonical_NF_kappaB_Pathway_.proteasomal_ubiquitin_dependent_protein_catabolic_process.	0.930218603727273	1.03612299260792
NCI_Canonical_Wnt_signaling_Main_Pathway	1.0507289905	1.18947356134064
NCI_Caspase_Cascade_in_Apoptosis_Main_Pathway	1.30200789169565	0.88140975711858
NCI_Caspase_Cascade_in_Apoptosis_Pathway_.DNA_fragmentation_during_apoptosis.	0.93298876775	0.703972374944856
NCI_Caspase_Cascade_in_Apoptosis_Pathway_.DNA_repair.	0.8604147532	0.767263315748267
NCI_Caspase_Cascade_in_Apoptosis_Pathway_.JNK_cascade.	0.857119433555556	0.71741288952327
NCI_Caspase_Cascade_in_Apoptosis_Pathway_.actin_filament_polymerization.	1.055593492	0.748836659895573
NCI_Caspase_Cascade_in_Apoptosis_Pathway_.apoptosis.	1.4158289533	0.753721898339849
NCI_Caspase_Cascade_in_Apoptosis_Pathway_.apoptotic_nuclear_changes.	0.998267337777778	0.737916976897322
NCI_Caspase_Cascade_in_Apoptosis_Pathway_.neuron_apoptosis.	1.11893307371429	0.715033112976278
NCI_Caspase_Cascade_in_Apoptosis_Pathway_.nuclear_fragmentation_during_apoptosis.	1.0126795964	0.784083068224548
NCI_Caspase_Cascade_in_Apoptosis_Pathway_.positive_regulation_of_apoptosis.	1.21855822083333	0.553686604863713
NCI_Cellular_roles_of_Anthrax_toxin_Main_Pathway	1.05098796733333	1.03963925256869
NCI_Cellular_roles_of_Anthrax_toxin_Pathway_.MAPKKK_cascade.	0.432178770857143	0.494883355540631
NCI_Cellular_roles_of_Anthrax_toxin_Pathway_.apoptosis.	0.194232521	0.156845553006138
NCI_Cellular_roles_of_Anthrax_toxin_Pathway_.inflammatory_response.	0.194232521	0.156845553006138
NCI_Cellular_roles_of_Anthrax_toxin_Pathway_.macrophage_activation.	0.248483093666667	0.26271999742956
NCI_Cellular_roles_of_Anthrax_toxin_Pathway_.monocyte_activation.	1.88027170375	0.951283781943502
NCI_Cellular_roles_of_Anthrax_toxin_Pathway_.necrosis.	0.194232521	0.156845553006138
NCI_Cellular_roles_of_Anthrax_toxin_Pathway_.negative_regulation_of_macrophage_activation.	0.194232521	0.156845553006138
NCI_Cellular_roles_of_Anthrax_toxin_Pathway_.negative_regulation_of_myeloid_dendritic_cell_antigen_processing_and_presentation.	0.194232521	0.156845553006138
NCI_Cellular_roles_of_Anthrax_toxin_Pathway_.negative_regulation_of_phagocytosis.	0.194232521	0.156845553006138
NCI_Cellular_roles_of_Anthrax_toxin_Pathway_.platelet_activation.	0.194232521	0.156845553006138
NCI_Cellular_roles_of_Anthrax_toxin_Pathway_.regulation_of_endothelial_cell_proliferation.	0.194232521	0.156845553006138
NCI_Ceramide_signaling_Main_Pathway	1.2406182778913	1.06108231599173
NCI_Ceramide_signaling_Pathway_.cell_survival.	1.44357271938889	0.948519756140931
NCI_Ceramide_signaling_Pathway_.ganglioside_biosynthetic_process.	1.51500772888235	1.01924299391374
NCI_Ceramide_signaling_Pathway_.negative_regulation_of_cell_cycle.	1.64784358247059	1.08323221925924
NCI_Ceramide_signaling_Pathway_.regulation_of_nitric_oxide_biosynthetic_process.	0.8813728065	0.923446230637934
NCI_Circadian_rhythm_Main_Pathway	0.8444658246	1.14545300058228
NCI_Circadian_rhythm_Pathway_.S_phase_of_mitotic_cell_cycle.	0.8444658246	1.14545300058228
NCI_Circadian_rhythm_Pathway_.chromatin_modification.	0.8444658246	1.14545300058228
NCI_Class_IB_PI3K_non_lipid_kinase_events_Main_Pathway	0.748274481	0.859035336463021
NCI_Class_IB_PI3K_non_lipid_kinase_events_Pathway_.cAMP_biosynthetic_process.	0.559120593666667	1.05174336212344
NCI_Class_I_PI3K_signaling_events_Main_Pathway	1.15651920653659	1.27086119810399
NCI_Class_I_PI3K_signaling_events_Pathway_.actin_cytoskeleton_reorganization.	1.854112729	1.3796139870961
NCI_Class_I_PI3K_signaling_events_Pathway_.cell_survival.	1.50726358228571	1.33864493935154
NCI_Class_I_PI3K_signaling_events_mediated_by_Akt_Main_Pathway	1.10192392342424	1.02762430164206
NCI_Class_I_PI3K_signaling_events_mediated_by_Akt_Pathway_.G1_S_transition_of_mitotic_cell_cycle.	1.104456694	0.971740694914915
NCI_Class_I_PI3K_signaling_events_mediated_by_Akt_Pathway_.cell_survival.	1.227549533	1.00820955009454
NCI_Class_I_PI3K_signaling_events_mediated_by_Akt_Pathway_.glucose_import.	0.961509837666667	1.96821566333832
NCI_Class_I_PI3K_signaling_events_mediated_by_Akt_Pathway_.negative_regulation_of_cell_cycle.	1.12148119929167	0.944081370799112
NCI_Coregulation_of_Androgen_receptor_activity_Main_Pathway	0.976726519928571	0.993617107053726
NCI_Coregulation_of_Androgen_receptor_activity_Pathway_.cell_proliferation.	1.10788211983333	1.04234102207134
NCI_DNA_PK_pathway_in_nonhomologous_end_joining_Main_Pathway	0.7774570065	1.09102840600769
NCI_DNA_PK_pathway_in_nonhomologous_end_joining_Pathway_.V_D_J_recombination.	0.920320210777778	1.09954705165413
NCI_DNA_PK_pathway_in_nonhomologous_end_joining_Pathway_.double_strand_break_repair_via_homologous_recombination.	1.07536989433333	1.24428311814491
NCI_DNA_PK_pathway_in_nonhomologous_end_joining_Pathway_.double_strand_break_repair_via_nonhomologous_end_joining.	0.7774570065	1.09102840600769
NCI_DNA_PK_pathway_in_nonhomologous_end_joining_Pathway_.immunoglobulin_heavy_chain_V_D_J_recombination.	0.855789048166667	1.05081294214817
NCI_DNA_PK_pathway_in_nonhomologous_end_joining_Pathway_.immunoglobulin_light_chain_V_J_recombination.	0.855744203833333	0.92056531128077
NCI_Degradation_of_beta_catenin_Main_Pathway	0.827162462235294	1.17070211079998
NCI_Direct_p53_effectors_Main_Pathway	0.781427341714286	0.814836408074299
NCI_Downstream_signaling_in_naive_CD8_T_cells_Main_Pathway	1.24896033345946	1.06652169382179
NCI_Downstream_signaling_in_naive_CD8_T_cells_Pathway_.Pathway_regulation_of_survival_gene_product_expression_via_IL2RG.	1.82081917488889	1.14030847776017
NCI_Downstream_signaling_in_naive_CD8_T_cells_Pathway_.alpha_beta_T_cell_proliferation.	0.675828273	1.61363068888108
NCI_E2F_transcription_factor_network_Main_Pathway	0.788256757205128	0.959294941361533
NCI_EGFR_dependent_Endothelin_signaling_events_Main_Pathway	1.3286681605	1.19995388271738
NCI_EPHA2_forward_signaling_Main_Pathway	1.0749281766	0.87170381638588
NCI_EPHA_forward_signaling_Main_Pathway	0.86659656056	0.97418326762302
NCI_EPHA_forward_signaling_Pathway_.actin_filament_depolymerization.	0.652318570666667	1.20880232066785
NCI_EPHA_forward_signaling_Pathway_.axon_guidance.	0.9649782754375	0.958185220121715
NCI_EPHA_forward_signaling_Pathway_.cell_cell_adhesion.	0.991174440785714	1.01408629147674
NCI_EPHA_forward_signaling_Pathway_.proteasomal_ubiquitin_dependent_protein_catabolic_process.	0.757500636421053	1.08303348011118
NCI_EPHA_forward_signaling_Pathway_.regulation_of_stress_fiber_assembly.	0.991174440785714	1.01408629147674
NCI_EPHB_forward_signaling_Main_Pathway	1.774419183875	1.26500824044168
NCI_EPO_signaling_Main_Pathway	1.22290813246875	1.03297003642142
NCI_EPO_signaling_Pathway_.beta_integrin_mediated_adhesion.	2.405100708	1.54987265588216
NCI_EPO_signaling_Pathway_.cell_proliferation.	0.9964346944	1.48566555182144
NCI_EPO_signaling_Pathway_.elevation_of_cytosolic_calcium_ion_concentration.	1.0210677506	1.52117026636087
NCI_E_cadherin_signaling_in_keratinocytes_Main_Pathway	1.26693256904762	0.993711365637451
NCI_E_cadherin_signaling_in_keratinocytes_Pathway_.actin_cable_formation.	0.954058184777778	0.923985282401384
NCI_E_cadherin_signaling_in_keratinocytes_Pathway_.adherens_junction_organization.	1.0889869112	0.953277107459865
NCI_E_cadherin_signaling_in_keratinocytes_Pathway_.apoptosis.	0.9220579334	0.780693618863118
NCI_E_cadherin_signaling_in_keratinocytes_Pathway_.establishment_of_polarity_of_embryonic_epithelium.	1.037142804	0.927310061892455
NCI_E_cadherin_signaling_in_keratinocytes_Pathway_.keratinocyte_differentiation.	0.871931325384615	0.835527479053061
NCI_E_cadherin_signaling_in_the_nascent_adherens_junction_Main_Pathway	1.26073512625	0.951746973151423
NCI_E_cadherin_signaling_in_the_nascent_adherens_junction_Pathway_.actin_cytoskeleton_organization.	2.12869874183333	1.29836772914948
NCI_E_cadherin_signaling_in_the_nascent_adherens_junction_Pathway_.adherens_junction_assembly.	0.805933231833333	0.685209972491592
NCI_E_cadherin_signaling_in_the_nascent_adherens_junction_Pathway_.regulation_of_actin_nucleation.	1.3237072435	1.04044000705706
NCI_E_cadherin_signaling_in_the_nascent_adherens_junction_Pathway_.regulation_of_calcium_dependent_cell_cell_adhesion.	0.7100266504	0.685259903106126
NCI_E_cadherin_signaling_in_the_nascent_adherens_junction_Pathway_.regulation_of_cell_cell_adhesion.	1.913888224	0.98454913534881
NCI_Effects_of_Botulinum_toxin_Main_Pathway	1.57770620425	1.36806093490438
NCI_Endogenous_TLR_signaling_Main_Pathway	1.72981000294118	1.26292429114443
NCI_Endogenous_TLR_signaling_Pathway_.cell_migration.	3.805443912	1.52555790424223
NCI_Endogenous_TLR_signaling_Pathway_.cytokine_production_involved_in_inflammatory_response.	1.75557050116667	1.0853566566033
NCI_Endogenous_TLR_signaling_Pathway_.regulation_of_apoptosis.	2.16115593090909	1.50355801904204
NCI_Endogenous_TLR_signaling_Pathway_.regulation_of_cell_adhesion.	1.49300304742857	1.05883791171566
NCI_Endogenous_TLR_signaling_Pathway_.regulation_of_cell_matrix_adhesion.	3.805443912	1.52555790424223
NCI_Endogenous_TLR_signaling_Pathway_.regulation_of_cell_proliferation.	2.16115593090909	1.50355801904204
NCI_Endogenous_TLR_signaling_Pathway_.regulation_of_granulocyte_colony_stimulating_factor_production.	1.82549981425	1.09104757709689
NCI_Endogenous_TLR_signaling_Pathway_.regulation_of_interleukin_10_production.	1.82549981425	1.09104757709689
NCI_Endogenous_TLR_signaling_Pathway_.regulation_of_interleukin_1_beta_production.	2.16115593090909	1.50355801904204
NCI_Endogenous_TLR_signaling_Pathway_.regulation_of_interleukin_6_production.	1.9475451042	1.09823899912649
NCI_Endogenous_TLR_signaling_Pathway_.regulation_of_tumor_necrosis_factor_production.	1.9475451042	1.09823899912649
NCI_Endogenous_TLR_signaling_Pathway_.respiratory_burst_involved_in_inflammatory_response.	2.66822871742857	1.60941928398038
NCI_Endothelins_Main_Pathway	0.9746503822	0.892724231342193
NCI_Endothelins_Pathway_.arachidonic_acid_secretion.	0.5888255572	0.585093025867548
NCI_Endothelins_Pathway_.cAMP_biosynthetic_process.	0.869944946	1.11802684576341
NCI_Endothelins_Pathway_.positive_regulation_of_muscle_contraction.	1.9526674615	0.99763347224948
NCI_Endothelins_Pathway_.regulation_of_vascular_smooth_muscle_contraction.	0.6404123695	0.90563113522331
NCI_Ephrin_A_reverse_signaling_Main_Pathway	0.409340133	0.510131471856739
NCI_Ephrin_A_reverse_signaling_Pathway_.MAPKKK_cascade.	0.4494086485	0.40720498337908
NCI_Ephrin_A_reverse_signaling_Pathway_.beta_integrin_mediated_adhesion.	0.409340133	0.510131471856739
NCI_Ephrin_A_reverse_signaling_Pathway_.neuron_projection_morphogenesis.	0.4494086485	0.40720498337908
NCI_Ephrin_B_reverse_signaling_Main_Pathway	0.66019213485	0.946588763650273
NCI_Ephrin_B_reverse_signaling_Pathway_.angiogenesis.	0.608673710333333	0.864025273343544
NCI_Ephrin_B_reverse_signaling_Pathway_.cell_adhesion.	0.607655477588235	0.884711734383505
NCI_Ephrin_B_reverse_signaling_Pathway_.endothelial_cell_migration.	0.608673710333333	0.864025273343544
NCI_Ephrin_B_reverse_signaling_Pathway_.endothelial_cell_proliferation.	0.3867833755	0.35860798455201
NCI_ErbB1_downstream_signaling_Main_Pathway	1.36318738304938	1.06189366664705
NCI_ErbB1_downstream_signaling_Pathway_.cell_migration.	2.712570669	1.50751727388421
NCI_ErbB1_downstream_signaling_Pathway_.cell_proliferation.	1.57634005014286	1.31663967238705
NCI_ErbB1_downstream_signaling_Pathway_.cytoskeleton_organization.	1.0551450478	0.994861257023759
NCI_ErbB1_downstream_signaling_Pathway_.lamellipodium_assembly.	1.77318796342857	1.00269943498902
NCI_ErbB1_downstream_signaling_Pathway_.ruffle_organization.	1.29180789177778	1.23749266487029
NCI_ErbB1_downstream_signaling_Pathway_.tight_junction_assembly.	0.784217307333333	0.996815847848377
NCI_ErbB2_ErbB3_signaling_events_Main_Pathway	1.00151180958065	0.766511111561843
NCI_ErbB2_ErbB3_signaling_events_Pathway_.activation_of_caspase_activity.	1.45755351042857	0.920164709076311
NCI_ErbB2_ErbB3_signaling_events_Pathway_.apoptosis.	1.33450354475	0.937324662642943
NCI_ErbB2_ErbB3_signaling_events_Pathway_.cell_migration.	0.954424414333333	0.896510314360431
NCI_ErbB2_ErbB3_signaling_events_Pathway_.cell_proliferation.	1.1023124394	0.985847253192342
NCI_ErbB2_ErbB3_signaling_events_Pathway_.heart_morphogenesis.	1.246518735	0.599162611836697
NCI_ErbB2_ErbB3_signaling_events_Pathway_.mammary_gland_morphogenesis.	1.246518735	0.599162611836697
NCI_ErbB2_ErbB3_signaling_events_Pathway_.myelination.	1.3001840876	0.887459943189236
NCI_ErbB2_ErbB3_signaling_events_Pathway_.nervous_system_development.	1.246518735	0.599162611836697
NCI_ErbB4_signaling_events_Main_Pathway	0.819420199851852	0.927670624168903
NCI_ErbB4_signaling_events_Pathway_.apoptosis.	0.9688889917	0.9299483868846
NCI_ErbB4_signaling_events_Pathway_.axon_guidance.	1.0729034496	0.781376671455132
NCI_ErbB4_signaling_events_Pathway_.cell_proliferation.	1.16370224833333	0.772677368286414
NCI_ErbB4_signaling_events_Pathway_.chemotaxis.	0.9688889917	0.9299483868846
NCI_ErbB4_signaling_events_Pathway_.dendrite_morphogenesis.	0.9688889917	0.9299483868846
NCI_ErbB4_signaling_events_Pathway_.epithelial_cell_differentiation.	0.815257674	0.914543867931291
NCI_ErbB4_signaling_events_Pathway_.glial_cell_differentiation.	1.1586886387	0.914971390447816
NCI_ErbB4_signaling_events_Pathway_.heart_development.	1.0729034496	0.781376671455132
NCI_ErbB4_signaling_events_Pathway_.neural_crest_cell_migration.	1.13465425633333	0.802393974972721
NCI_ErbB_receptor_signaling_network_Main_Pathway	1.13378875826667	1.05919540751038
NCI_FAS_CD95_signaling_Main_Pathway	1.14951323265517	1.06905489690164
NCI_FAS_CD95_signaling_Pathway_.cell_cycle.	1.364723098	0.868114338130715
NCI_FAS_CD95_signaling_Pathway_.cell_migration.	1.17556734233333	0.995205560625103
NCI_FAS_CD95_signaling_Pathway_.necroptosis.	1.74397821116667	1.49991871798208
NCI_FAS_CD95_signaling_Pathway_.neuron_projection_development.	1.013523793125	1.36339579423775
NCI_FAS_CD95_signaling_Pathway_.release_of_cytochrome_c_from_mitochondria.	0.9437402245	1.31969265031946
NCI_FGF_signaling_Main_Pathway	0.923309840777778	0.739284169479761
NCI_FGF_signaling_Pathway_.MAPKKK_cascade.	0.710159502	0.579064636335259
NCI_FGF_signaling_Pathway_.cell_migration.	1.346409746	1.37890925195422
NCI_FGF_signaling_Pathway_.negative_regulation_of_apoptosis.	0.8090566476	0.634050003729011
NCI_FOXA1_transcription_factor_network_Main_Pathway	2.233126516	1.42979683767811
NCI_FOXA2_and_FOXA3_transcription_factor_networks_Main_Pathway	1.3474479923913	1.21248509256202
NCI_FOXM1_transcription_factor_network_Main_Pathway	1.27479982645946	1.06148842244848
NCI_Fanconi_anemia_Main_Pathway	0.996542649463415	0.961414413733045
NCI_Fanconi_anemia_Pathway_.DNA_repair.	0.369989128666667	0.78139508431746
NCI_Fanconi_anemia_Pathway_.G1_S_transition_checkpoint.	0.70885621025	1.16472231390372
NCI_Fanconi_anemia_Pathway_.Sister_Chromatid_Exchange_Process.	0.936008294074074	0.907666750909489
NCI_Fanconi_anemia_Pathway_.regulation_of_double_strand_break_repair_via_homologous_recombination.	0.945602230114286	0.95165762869327
NCI_Fc_epsilon_receptor_I_signaling_in_mast_cells_Main_Pathway	1.1324687239434	0.990154880874844
NCI_Fc_epsilon_receptor_I_signaling_in_mast_cells_Pathway_.regulation_of_mast_cell_degranulation.	1.42670373233333	1.04789270878535
NCI_FoxO_family_signaling_Main_Pathway	1.38114480186486	0.975113344310418
NCI_GMCSF_mediated_signaling_events_Main_Pathway	1.46817203514286	1.11151387897296
NCI_Glucocorticoid_receptor_regulatory_network_Main_Pathway	1.17462075045	1.13191851837184
NCI_Glucocorticoid_receptor_regulatory_network_Pathway_.MAPKKK_cascade.	0.753465885352941	1.35587533641608
NCI_Glucocorticoid_receptor_regulatory_network_Pathway_.apoptosis.	0.753465885352941	1.35587533641608
NCI_Glucocorticoid_receptor_regulatory_network_Pathway_.histone_acetylation.	0.753465885352941	1.35587533641608
NCI_Glypican_1_network_Main_Pathway	0.891107789055555	0.862231093523572
NCI_Glypican_1_network_Pathway_.BMP_signaling_pathway.	1.09156621433333	1.2914901785797
NCI_Glypican_1_network_Pathway_.cell_growth.	1.007306212	0.955179639844179
NCI_Glypican_1_network_Pathway_.fibroblast_growth_factor_receptor_signaling_pathway.	1.007306212	0.955179639844179
NCI_Glypican_2_network_Main_Pathway	1.730065221	1.42148439138009
NCI_Glypican_3_network_Main_Pathway	0.3900345975	1.43433770549414
NCI_Glypican_3_network_Pathway_.apoptosis.	0.4295145295	1.6009073759055
NCI_Glypican_3_network_Pathway_.embryonic_digit_morphogenesis.	0.40275921	1.58811171370506
NCI_Glypican_3_network_Pathway_.kidney_development.	0.40275921	1.58811171370506
NCI_Glypican_3_network_Pathway_.skeletal_system_development.	0.40275921	1.58811171370506
NCI_HIF_1_alpha_transcription_factor_network_Main_Pathway	1.10261171714035	0.927023101363906
NCI_HIF_2_alpha_transcription_factor_network_Main_Pathway	0.90519148748	0.852959651425343
NCI_HIF_2_alpha_transcription_factor_network_Pathway_.neuron_apoptosis.	0.378375041	1.25897000908893
NCI_HIV_1_Nef_Negative_effector_of_Fas_and_TNF_alpha_Main_Pathway	1.29596901865517	1.00537162952586
NCI_HIV_1_Nef_Negative_effector_of_Fas_and_TNF_alpha_Pathway_.Pathway_degradation_of_CASP3_CASP7_CASP6.	1.31094098978571	1.13548258740358
NCI_HIV_1_Nef_Negative_effector_of_Fas_and_TNF_alpha_Pathway_.protein_ubiquitination.	1.39295828438462	0.919447711596165
NCI_Hedgehog_signaling_events_mediated_by_Gli_proteins_Main_Pathway	0.921977730615385	0.744378580304582
NCI_Hedgehog_signaling_events_mediated_by_Gli_proteins_Pathway_.embryonic_limb_morphogenesis.	1.11433972071429	1.11872220916955
NCI_Hedgehog_signaling_events_mediated_by_Gli_proteins_Pathway_.forebrain_development.	1.11433972071429	1.11872220916955
NCI_Hypoxic_and_oxygen_homeostasis_regulation_of_HIF_1_alpha_Main_Pathway	2.07919943853333	1.28112278949026
NCI_IFN_gamma_Main_Pathway	1.26259126603125	0.919516578846653
NCI_IFN_gamma_Pathway_.Antibacterial_Response.	0.6726846774	0.724807862062451
NCI_IFN_gamma_Pathway_.Antiviral_Response.	0.6726846774	0.724807862062451
NCI_IFN_gamma_Pathway_.Immunoregulation.	0.6726846774	0.724807862062451
NCI_IFN_gamma_Pathway_.antigen_processing_and_presentation_of_peptide_antigen_via_MHC_class_I.	0.6726846774	0.724807862062451
NCI_IFN_gamma_Pathway_.antigen_processing_and_presentation_of_peptide_antigen_via_MHC_class_II.	0.6726846774	0.724807862062451
NCI_IFN_gamma_Pathway_.apoptosis.	0.6726846774	0.724807862062451
NCI_IFN_gamma_Pathway_.negative_regulation_of_cell_growth.	0.6726846774	0.724807862062451
NCI_IGF1_Main_Pathway	0.945208017769231	0.755429267707351
NCI_IGF1_Pathway_.positive_regulation_of_MAPKKK_cascade.	1.1130549272	0.767447581925497
NCI_IL12_mediated_signaling_events_Main_Pathway	0.99224229905	0.833712990624359
NCI_IL12_signaling_mediated_by_STAT4_Main_Pathway	1.1001262725	0.891512918117007
NCI_IL12_signaling_mediated_by_STAT4_Pathway_.T_helper_1_cell_differentiation.	1.363899081	1.3915116353677
NCI_IL12_signaling_mediated_by_STAT4_Pathway_.T_helper_2_cell_differentiation.	1.363899081	1.3915116353677
NCI_IL12_signaling_mediated_by_STAT4_Pathway_.natural_killer_cell_mediated_cytotoxicity.	1.363899081	1.3915116353677
NCI_IL1_mediated_signaling_events_Main_Pathway	0.88881070692	0.773445758110235
NCI_IL23_mediated_signaling_events_Main_Pathway	1.14691105960606	1.0505352295452
NCI_IL23_mediated_signaling_events_Pathway_.T_cell_proliferation.	1.09625619666667	0.910784298443004
NCI_IL23_mediated_signaling_events_Pathway_.keratinocyte_proliferation.	1.09625619666667	0.910784298443004
NCI_IL23_mediated_signaling_events_Pathway_.positive_regulation_of_T_cell_mediated_cytotoxicity.	1.09625619666667	0.910784298443004
NCI_IL23_mediated_signaling_events_Pathway_.positive_regulation_of_chronic_inflammatory_response.	1.09625619666667	0.910784298443004
NCI_IL23_mediated_signaling_events_Pathway_.positive_regulation_of_dendritic_cell_antigen_processing_and_presentation.	0.639336103	0.834377643023428
NCI_IL23_mediated_signaling_events_Pathway_.positive_regulation_of_humoral_immune_response.	1.09625619666667	0.910784298443004
NCI_IL27_mediated_signaling_events_Main_Pathway	1.0176102436	1.08645184411205
NCI_IL27_mediated_signaling_events_Pathway_.MAPKKK_cascade.	1.14062977933333	1.06849023263436
NCI_IL27_mediated_signaling_events_Pathway_.T_cell_proliferation.	1.14062977933333	1.06849023263436
NCI_IL27_mediated_signaling_events_Pathway_.T_cell_proliferation_during_immune_response.	1.14062977933333	1.06849023263436
NCI_IL27_mediated_signaling_events_Pathway_.T_helper_2_cell_differentiation.	1.14062977933333	1.06849023263436
NCI_IL27_mediated_signaling_events_Pathway_.cytokine_production_during_immune_response.	1.14062977933333	1.06849023263436
NCI_IL27_mediated_signaling_events_Pathway_.mast_cell_activation.	1.14062977933333	1.06849023263436
NCI_IL27_mediated_signaling_events_Pathway_.positive_regulation_of_T_cell_mediated_cytotoxicity.	1.14062977933333	1.06849023263436
NCI_IL27_mediated_signaling_events_Pathway_.positive_regulation_of_mast_cell_cytokine_production.	1.06625365857143	1.0544642426477
NCI_IL2_mediated_signaling_events_Main_Pathway	0.941557957065218	0.937669959335317
NCI_IL2_mediated_signaling_events_Pathway_.G1_S_transition_of_mitotic_cell_cycle.	0.70315535975	0.949019854191604
NCI_IL2_mediated_signaling_events_Pathway_.T_cell_proliferation.	0.920083175785714	0.833571772315622
NCI_IL2_mediated_signaling_events_Pathway_.natural_killer_cell_mediated_cytotoxicity.	0.580725066882353	0.716968484436453
NCI_IL2_mediated_signaling_events_Pathway_.positive_regulation_of_cell_cell_adhesion.	0.982609150833333	0.808112783746268
NCI_IL2_signaling_events_mediated_by_PI3K_Main_Pathway	1.11574364125806	0.887139855670144
NCI_IL2_signaling_events_mediated_by_PI3K_Pathway_.T_cell_proliferation.	0.570608780857143	0.604538033020422
NCI_IL2_signaling_events_mediated_by_PI3K_Pathway_.actin_cytoskeleton_organization.	0.570608780857143	0.604538033020422
NCI_IL2_signaling_events_mediated_by_PI3K_Pathway_.cell_proliferation.	0.7900933314375	0.769204362403099
NCI_IL2_signaling_events_mediated_by_PI3K_Pathway_.cell_survival.	0.877917146117647	0.771114189610087
NCI_IL2_signaling_events_mediated_by_STAT5_Main_Pathway	1.5589976605	1.31967617317186
NCI_IL2_signaling_events_mediated_by_STAT5_Pathway_.CD4_positive_CD25_positive_alpha_beta_regulatory_T_cell_lineage_commitment.	0.6374190025	1.0011214322509
NCI_IL2_signaling_events_mediated_by_STAT5_Pathway_.activation_induced_cell_death_of_T_cells.	0.6374190025	1.0011214322509
NCI_IL3_mediated_signaling_events_Main_Pathway	1.7481263225625	1.13541602667168
NCI_IL4_mediated_signaling_events_Main_Pathway	1.534348876	1.16465305487331
NCI_IL4_mediated_signaling_events_Pathway_.T_cell_proliferation.	0.170991885	0.526145710347988
NCI_IL4_mediated_signaling_events_Pathway_.T_helper_1_cell_differentiation.	0.170991885	0.526145710347988
NCI_IL4_mediated_signaling_events_Pathway_.T_helper_2_cell_differentiation.	0.170991885	0.526145710347988
NCI_IL5_mediated_signaling_events_Main_Pathway	0.6072768058	1.13925123748083
NCI_IL5_mediated_signaling_events_Pathway_.proteasomal_ubiquitin_dependent_protein_catabolic_process.	0.421268756666667	1.25754911931594
NCI_IL5_mediated_signaling_events_Pathway_.regulation_of_isotype_switching_to_IgG_isotypes.	0.507728855	1.11422940797661
NCI_IL6_mediated_signaling_events_Main_Pathway	1.17519060843243	0.979114923002877
NCI_IL6_mediated_signaling_events_Pathway_.MAPKKK_cascade.	0.646096403428571	0.83904731015975
NCI_IL6_mediated_signaling_events_Pathway_.cell_cycle_arrest.	0.797722960555556	1.0015016529366
NCI_IL6_mediated_signaling_events_Pathway_.cell_survival.	0.797722960555556	1.0015016529366
NCI_IL6_mediated_signaling_events_Pathway_.macrophage_differentiation.	0.797722960555556	1.0015016529366
NCI_IL8_and_CXCR1_mediated_signaling_events_Main_Pathway	0.705142529	1.1932851111437
NCI_IL8_and_CXCR1_mediated_signaling_events_Pathway_.basophil_degranulation.	1.0591810478	1.4418701169508
NCI_IL8_and_CXCR1_mediated_signaling_events_Pathway_.cAMP_biosynthetic_process.	0.518192559666667	1.18684364290607
NCI_IL8_and_CXCR1_mediated_signaling_events_Pathway_.chemotaxis.	0.988349240166667	1.22699130860149
NCI_IL8_and_CXCR2_mediated_signaling_events_Main_Pathway	0.913471822642857	1.16964073393603
NCI_IL8_and_CXCR2_mediated_signaling_events_Pathway_.Pathway_degradation_of_CXCL8.	0.9128423988125	1.18526938264355
NCI_IL8_and_CXCR2_mediated_signaling_events_Pathway_.cAMP_biosynthetic_process.	0.985658573357143	1.18074144257104
NCI_IL8_and_CXCR2_mediated_signaling_events_Pathway_.regulation_of_cell_migration.	1.07894623883333	1.19051722622236
NCI_Insulin_Pathway_Main_Pathway	0.864457786068182	0.742356556446122
NCI_Insulin_Pathway_Pathway_.negative_regulation_of_MAPKKK_cascade.	0.853337551555556	0.687441697993038
NCI_Insulin_mediated_glucose_transport_Main_Pathway	0.760464697166667	0.602353340185326
NCI_Integrin_linked_kinase_signaling_Main_Pathway	1.01756266468293	0.96659996236503
NCI_Integrin_linked_kinase_signaling_Pathway_.DNA_biosynthetic_process.	1.13851903254545	0.977586443053127
NCI_Integrin_linked_kinase_signaling_Pathway_.anoikis.	1.3659170814	0.828300261120129
NCI_Integrin_linked_kinase_signaling_Pathway_.apoptosis.	1.3659170814	0.828300261120129
NCI_Integrin_linked_kinase_signaling_Pathway_.centrosome_localization.	1.09415491385714	0.996105386022003
NCI_Integrin_linked_kinase_signaling_Pathway_.microtubule_cytoskeleton_organization.	0.411044222333333	0.549025431366816
NCI_Integrin_linked_kinase_signaling_Pathway_.substrate_adhesion_dependent_cell_spreading.	1.385671061	1.24229061190787
NCI_Integrins_in_angiogenesis_Main_Pathway	1.31888444342623	1.07892522168179
NCI_Integrins_in_angiogenesis_Pathway_.angiogenesis.	1.2438654385	1.10483928288499
NCI_Internalization_of_ErbB1_Main_Pathway	0.935373194263158	0.804788189376797
NCI_JNK_signaling_in_the_CD4_TCR_Main_Pathway	0.766924166416667	0.884499601264742
NCI_LKB1_signaling_events_Main_Pathway	1.0894579504359	1.07999426681265
NCI_LKB1_signaling_events_Pathway_.ATP_biosynthetic_process.	0.490252973	1.04847137096766
NCI_LKB1_signaling_events_Pathway_.ATP_metabolic_process.	0.490252973	1.04847137096766
NCI_LKB1_signaling_events_Pathway_.Pathway_degradation_of_CDC37.	1.28255125	1.54061036618902
NCI_LKB1_signaling_events_Pathway_.Pathway_positive_regulation_of_CREB_transcription_factor_activity_via_CRTC2.	1.06610951542857	0.793260570810932
NCI_LKB1_signaling_events_Pathway_.Wnt_receptor_signaling_pathway.	0.490252973	1.04847137096766
NCI_LKB1_signaling_events_Pathway_.anoikis.	0.834140390333333	0.882415091758251
NCI_LKB1_signaling_events_Pathway_.chromatin_remodeling.	0.279661197	0.636502524047967
NCI_LKB1_signaling_events_Pathway_.establishment_of_cell_polarity.	0.6465605434	1.03665259165577
NCI_LKB1_signaling_events_Pathway_.tubulin_complex_assembly.	0.568111906	1.24592947338725
NCI_LPA4_mediated_signaling_events_Main_Pathway	1.02860460766667	1.32627066707947
NCI_LPA4_mediated_signaling_events_Pathway_.cAMP_biosynthetic_process.	1.02860460766667	1.32627066707947
NCI_LPA_receptor_mediated_events_Main_Pathway	1.10225566174576	0.95737592774512
NCI_LPA_receptor_mediated_events_Pathway_.MAPKKK_cascade.	0.9041061395	0.808329730344182
NCI_LPA_receptor_mediated_events_Pathway_.arachidonic_acid_secretion.	0.9041061395	0.808329730344182
NCI_LPA_receptor_mediated_events_Pathway_.cAMP_biosynthetic_process.	0.9330434218125	1.05553476900811
NCI_LPA_receptor_mediated_events_Pathway_.contractile_ring_contraction_involved_in_cytokinesis.	0.827876181375	0.775555339124049
NCI_LPA_receptor_mediated_events_Pathway_.positive_regulation_of_dendritic_cell_cytokine_production.	1.28382931666667	0.59157423790748
NCI_LPA_receptor_mediated_events_Pathway_.positive_regulation_of_microtubule_depolymerization.	0.631566801666667	0.789043859863743
NCI_LPA_receptor_mediated_events_Pathway_.positive_regulation_of_mitosis.	0.9041061395	0.808329730344182
NCI_LPA_receptor_mediated_events_Pathway_.stress_fiber_assembly.	0.985448365	0.764194296053674
NCI_Lissencephaly_gene_LIS1_in_neuronal_migration_and_development_Main_Pathway	1.23151826663158	1.22031789947792
NCI_Lissencephaly_gene_LIS1_in_neuronal_migration_and_development_Pathway_.anaphase.	1.325254377	2.13593783266009
NCI_Lissencephaly_gene_LIS1_in_neuronal_migration_and_development_Pathway_.microtubule_based_movement.	0.897315008	0.987471765062663
NCI_N_cadherin_signaling_events_Main_Pathway	0.823755603	0.863810111114159
NCI_N_cadherin_signaling_events_Pathway_.actin_filament_polymerization.	0.781669327090909	0.833920870662922
NCI_N_cadherin_signaling_events_Pathway_.adherens_junction_organization.	0.776504062	0.500335997329545
NCI_N_cadherin_signaling_events_Pathway_.apoptosis.	0.504634588	0.524683240878334
NCI_N_cadherin_signaling_events_Pathway_.axon_guidance.	0.493423475666667	0.518363360268582
NCI_N_cadherin_signaling_events_Pathway_.axonogenesis.	0.5560935935	0.658268563222431
NCI_N_cadherin_signaling_events_Pathway_.cardiac_muscle_tissue_morphogenesis.	0.493423475666667	0.518363360268582
NCI_N_cadherin_signaling_events_Pathway_.cortical_microtubule_organization.	0.493423475666667	0.518363360268582
NCI_N_cadherin_signaling_events_Pathway_.endothelial_cell_proliferation.	0.493423475666667	0.518363360268582
NCI_N_cadherin_signaling_events_Pathway_.gap_junction_assembly.	0.626783393777778	0.709167919081379
NCI_N_cadherin_signaling_events_Pathway_.lamellipodium_assembly.	0.913204891555556	0.844558139922595
NCI_N_cadherin_signaling_events_Pathway_.long_term_synaptic_potentiation.	0.493423475666667	0.518363360268582
NCI_N_cadherin_signaling_events_Pathway_.myoblast_differentiation.	0.819240822	0.720424806719438
NCI_N_cadherin_signaling_events_Pathway_.osteoblast_differentiation.	0.5059799215	0.720682530103372
NCI_N_cadherin_signaling_events_Pathway_.protein_transport_into_membrane_raft.	0.493423475666667	0.518363360268582
NCI_N_cadherin_signaling_events_Pathway_.regulation_of_cell_cell_adhesion.	0.998454764615385	0.957285243435852
NCI_N_cadherin_signaling_events_Pathway_.regulation_of_short_term_neuronal_synaptic_plasticity.	0.493423475666667	0.518363360268582
NCI_N_cadherin_signaling_events_Pathway_.regulation_of_synapse_organization.	0.682689474	0.651203019582393
NCI_N_cadherin_signaling_events_Pathway_.regulation_of_synaptic_plasticity.	0.493423475666667	0.518363360268582
NCI_N_cadherin_signaling_events_Pathway_.synaptic_vesicle_fusion_to_presynaptic_membrane.	0.493423475666667	0.518363360268582
NCI_Nectin_adhesion_Main_Pathway	1.50722283804	1.24495962731345
NCI_Nectin_adhesion_Pathway_.positive_regulation_of_JNK_cascade.	1.6993041708	1.24278414972435
NCI_Nectin_adhesion_Pathway_.positive_regulation_of_lamellipodium_assembly.	1.96546494625	1.0920839316008
NCI_Nephrin_Neph1_signaling_in_the_kidney_podocyte_Main_Pathway	0.825962506777778	0.81550373379302
NCI_Nephrin_Neph1_signaling_in_the_kidney_podocyte_Pathway_.apoptosis.	1.1761577944	0.894387181744923
NCI_Nephrin_Neph1_signaling_in_the_kidney_podocyte_Pathway_.lamellipodium_assembly.	1.05991257325	1.32041934957172
NCI_Netrin_mediated_signaling_events_Main_Pathway	0.686493098545454	0.732619182256578
NCI_Netrin_mediated_signaling_events_Pathway_.apoptosis.	1.14935202425	1.27386886086315
NCI_Netrin_mediated_signaling_events_Pathway_.axon_guidance.	0.9841383464	1.28091649002845
NCI_Netrin_mediated_signaling_events_Pathway_.negative_chemotaxis.	0.696464194	0.98557345855423
NCI_Neurotrophic_factor_mediated_Trk_receptor_signaling_Main_Pathway	1.24055103877358	0.947556979080287
NCI_Neurotrophic_factor_mediated_Trk_receptor_signaling_Pathway_.MAPKKK_cascade.	1.0571495945	0.976489687739864
NCI_Neurotrophic_factor_mediated_Trk_receptor_signaling_Pathway_.Schwann_cell_development.	1.3631961442	1.11597330212908
NCI_Neurotrophic_factor_mediated_Trk_receptor_signaling_Pathway_.axon_guidance.	0.725799937777778	0.930657138824442
NCI_Neurotrophic_factor_mediated_Trk_receptor_signaling_Pathway_.neuron_projection_morphogenesis.	1.4520125746087	1.10258691767216
NCI_Noncanonical_Wnt_signaling_Main_Pathway	0.41469904475	0.619466456091603
NCI_Nongenotropic_Androgen_signaling_Main_Pathway	1.05674061312	1.08058379412395
NCI_Nongenotropic_Androgen_signaling_Pathway_.actin_cytoskeleton_reorganization.	1.35385953	1.25914091675333
NCI_Nongenotropic_Androgen_signaling_Pathway_.apoptosis.	0.954917703461538	1.21567059943992
NCI_Nongenotropic_Androgen_signaling_Pathway_.cAMP_biosynthetic_process.	0.660049433285714	1.09132211081226
NCI_Nongenotropic_Androgen_signaling_Pathway_.cell_proliferation.	0.9428811729375	1.22243634461765
NCI_Notch_mediated_HES_HEY_network_Main_Pathway	0.913177486518519	1.06199602114271
NCI_Notch_mediated_HES_HEY_network_Pathway_.Pathway_degradation_of_HEY1.	0.4601175032	0.834554761483278
NCI_Notch_signaling_Main_Pathway	0.963586330413044	0.901021759135491
NCI_Notch_signaling_Pathway_.Bergmann_glial_cell_differentiation.	1.02054410542308	0.997725868937791
NCI_Notch_signaling_Pathway_.oligodendrocyte_development.	0.995635662607143	1.01730834821069
NCI_Notch_signaling_Pathway_.skeletal_muscle_tissue_development.	2.3304404658	1.46560361787666
NCI_Osteopontin_mediated_events_Main_Pathway	1.43124693893103	1.1926036982733
NCI_Osteopontin_mediated_events_Pathway_.bone_resorption.	2.23522265427273	1.33374130745671
NCI_Osteopontin_mediated_events_Pathway_.ruffle_organization.	1.1613994858	0.903672813717662
NCI_PAR1_mediated_thrombin_signaling_events_Main_Pathway	0.985586384780488	0.906402018589039
NCI_PAR1_mediated_thrombin_signaling_events_Pathway_.MAPKKK_cascade.	1.00422934969231	1.00433220798911
NCI_PAR1_mediated_thrombin_signaling_events_Pathway_.Regulation_of_Cell_Shape.	1.35732376375	0.751206548425742
NCI_PAR1_mediated_thrombin_signaling_events_Pathway_.cAMP_biosynthetic_process.	0.95273330668421	0.98954700669805
NCI_PAR1_mediated_thrombin_signaling_events_Pathway_.chemotaxis.	1.35732376375	0.751206548425742
NCI_PAR1_mediated_thrombin_signaling_events_Pathway_.focal_adhesion_assembly.	0.637899478571429	0.615137919178849
NCI_PAR1_mediated_thrombin_signaling_events_Pathway_.platelet_aggregation.	1.08731038829412	0.9138823134561
NCI_PAR1_mediated_thrombin_signaling_events_Pathway_.positive_regulation_of_stress_fiber_assembly.	1.43110969941667	0.908442985887903
NCI_PAR1_mediated_thrombin_signaling_events_Pathway_.regulation_of_vascular_permeability.	1.14564114633333	0.804542718057704
NCI_PAR4_mediated_thrombin_signaling_events_Main_Pathway	1.1006397414	1.01651033972754
NCI_PAR4_mediated_thrombin_signaling_events_Pathway_.Regulation_of_Cell_Shape.	1.35732376375	0.751206548425742
NCI_PAR4_mediated_thrombin_signaling_events_Pathway_.platelet_aggregation.	1.35732376375	0.751206548425742
NCI_PDGFR_alpha_signaling_Main_Pathway	0.895464584736842	0.787133806226342
NCI_PDGFR_alpha_signaling_Pathway_.JAK_STAT_cascade.	0.853232914333333	1.03666863431711
NCI_PDGFR_alpha_signaling_Pathway_.Ras_protein_signal_transduction.	0.7814773112	0.519717026111229
NCI_PDGFR_alpha_signaling_Pathway_.positive_regulation_of_JUN_kinase_activity.	0.7814773112	0.519717026111229
NCI_PDGFR_beta_signaling_Main_Pathway	1.22255526745763	1.04016485951086
NCI_PDGFR_beta_signaling_Pathway_.actin_cytoskeleton_organization.	1.29854950725	1.45195683580425
NCI_PDGFR_beta_signaling_Pathway_.cell_migration.	0.712863381928571	0.984804371621863
NCI_PDGFR_beta_signaling_Pathway_.chemotaxis.	0.753473799176471	1.05455365766395
NCI_PDGFR_beta_signaling_Pathway_.focal_adhesion_assembly.	1.820747424	1.00048182360642
NCI_PDGFR_beta_signaling_Pathway_.receptor_recycling.	1.11339238166667	1.10928806610979
NCI_PDGFR_beta_signaling_Pathway_.ruffle_organization.	1.21531420539286	1.15360397402086
NCI_PDGF_receptor_signaling_network_Main_Pathway	0.9108311252	1.44990318694643
NCI_PDGF_receptor_signaling_network_Pathway_.platelet_derived_growth_factor_receptor_signaling_pathway.	0.9108311252	1.44990318694643
NCI_PLK1_signaling_events_Main_Pathway	0.762792598	0.808210310630408
NCI_PLK1_signaling_events_Pathway_.G2_M_transition_of_mitotic_cell_cycle.	0.7915673124	1.40349605140275
NCI_PLK1_signaling_events_Pathway_.Golgi_organization.	0.802943067857143	0.902819301404021
NCI_PLK1_signaling_events_Pathway_.chromosome_segregation.	0.405752577	0.845348360289241
NCI_PLK1_signaling_events_Pathway_.cytokinesis.	1.00259425215385	0.815784281769259
NCI_PLK1_signaling_events_Pathway_.metaphase_plate_congression.	0.832840920454545	0.816827351270731
NCI_PLK1_signaling_events_Pathway_.microtubule_cytoskeleton_organization.	0.79665603625	0.831120230006141
NCI_PLK1_signaling_events_Pathway_.positive_regulation_of_microtubule_depolymerization.	0.784508796	0.817688232532239
NCI_PLK1_signaling_events_Pathway_.proteasomal_ubiquitin_dependent_protein_catabolic_process.	0.782496401333333	0.817370822817242
NCI_PLK1_signaling_events_Pathway_.regulation_of_attachment_of_spindle_microtubules_to_kinetochore.	0.811500950375	0.927815065985314
NCI_PLK1_signaling_events_Pathway_.regulation_of_centriole_centriole_cohesion.	0.913414165538462	0.822556670963251
NCI_PLK1_signaling_events_Pathway_.regulation_of_mitotic_centrosome_separation.	0.802943067857143	0.902819301404021
NCI_PLK1_signaling_events_Pathway_.spindle_assembly.	0.7947977943125	0.924342094428507
NCI_PLK1_signaling_events_Pathway_.spindle_elongation.	0.802943067857143	0.902819301404021
NCI_PLK1_signaling_events_Pathway_.spindle_stabilization.	0.77784378975	0.799733053363653
NCI_PLK2_and_PLK4_events_Main_Pathway	1.6022921735	1.08653195026446
NCI_PLK2_and_PLK4_events_Pathway_.regulation_of_centriole_replication.	1.6022921735	1.08653195026446
NCI_PLK3_signaling_events_Main_Pathway	0.97738477275	0.77426710665227
NCI_Plasma_membrane_estrogen_receptor_signaling_Main_Pathway	1.46975308464706	1.05734677834587
NCI_Plasma_membrane_estrogen_receptor_signaling_Pathway_.JNK_cascade.	2.634701085	2.08558855561065
NCI_Plasma_membrane_estrogen_receptor_signaling_Pathway_.MAPKKK_cascade.	4.548404326	1.93557890857544
NCI_Plasma_membrane_estrogen_receptor_signaling_Pathway_.apoptosis.	2.18638792271429	1.11561958306713
NCI_Plasma_membrane_estrogen_receptor_signaling_Pathway_.cAMP_biosynthetic_process.	2.742776208	1.71782818147538
NCI_Plasma_membrane_estrogen_receptor_signaling_Pathway_.cell_adhesion.	1.5763092996	1.15617489696757
NCI_Plasma_membrane_estrogen_receptor_signaling_Pathway_.pseudopodium_formation.	2.260877756	0.94942705778492
NCI_Plasma_membrane_estrogen_receptor_signaling_Pathway_.regulation_of_stress_fiber_assembly.	2.260877756	0.94942705778492
NCI_Plasma_membrane_estrogen_receptor_signaling_Pathway_.ruffle_organization.	2.260877756	0.94942705778492
NCI_Plasma_membrane_estrogen_receptor_signaling_Pathway_.vasodilation.	1.5763092996	1.15617489696757
NCI_Plexin_D1_Signaling_Main_Pathway	0.960022889947369	0.873592682712421
NCI_Plexin_D1_Signaling_Pathway_.cell_adhesion_mediated_by_integrin.	0.966456180266667	0.843638658858676
NCI_Plexin_D1_Signaling_Pathway_.endothelial_cell_migration.	0.425439290666667	0.947452554780358
NCI_Plexin_D1_Signaling_Pathway_.focal_adhesion_assembly.	1.074876605	1.08859797166858
NCI_Plexin_D1_Signaling_Pathway_.receptor_recycling.	0.53601449125	0.896457850903322
NCI_Plexin_D1_Signaling_Pathway_.regulation_of_synapse_organization.	1.074876605	1.08859797166858
NCI_Posttranslational_regulation_of_adherens_junction_stability_and_dissassembly_Main_Pathway	1.32081337504167	1.09977554373337
NCI_Posttranslational_regulation_of_adherens_junction_stability_and_dissassembly_Pathway_.axonogenesis.	1.04015492807692	1.12617587797168
NCI_Presenilin_action_in_Notch_and_Wnt_signaling_Main_Pathway	1.35711377092308	1.04520012268456
NCI_Presenilin_action_in_Notch_and_Wnt_signaling_Pathway_.Pathway_degradation_of_CTNNB1.	1.45114605928125	1.04037034654408
NCI_Presenilin_action_in_Notch_and_Wnt_signaling_Pathway_.apoptosis.	1.13107470828571	0.951428973270079
NCI_Proteoglycan_syndecan_mediated_signaling_events_Main_Pathway	0.698867109	0.884150252078242
NCI_RAC1_signaling_Main_Pathway	0.9000318345	0.936531441596222
NCI_RAC1_signaling_Pathway_.Pathway_positive_regulation_of_NF_kappaB_transcription_factor_activity_via_RAC1.	2.23098893033333	0.763822614164954
NCI_RAC1_signaling_Pathway_.actin_filament_depolymerization.	0.891597341	0.483513150412168
NCI_RAC1_signaling_Pathway_.actin_filament_polymerization.	1.82639109775	0.765709272698785
NCI_RAC1_signaling_Pathway_.lamellipodium_assembly.	1.36512109227778	0.969532560567453
NCI_RAC1_signaling_Pathway_.neuron_projection_development.	1.92486950825	0.758709929305368
NCI_RAC1_signaling_Pathway_.positive_regulation_of_Wnt_receptor_signaling_pathway.	1.395295801	1.37554412494084
NCI_RAC1_signaling_Pathway_.regulation_of_cell_cycle.	0.70798174325	0.517989716783321
NCI_RXR_and_RAR_heterodimerization_with_other_nuclear_receptor_Main_Pathway	1.32923228336364	0.913782365151931
NCI_Rapid_glucocorticoid_signaling_Main_Pathway	1.189644762	1.22834121241137
NCI_Rapid_glucocorticoid_signaling_Pathway_.glutamate_secretion.	1.189644762	1.22834121241137
NCI_Ras_signaling_in_the_CD4_TCR_Main_Pathway	1.01058863769231	1.02029299812521
NCI_Reelin_signaling_Main_Pathway	0.885716311857143	0.968156255307992
NCI_Reelin_signaling_Pathway_.long_term_memory.	0.586094530142857	0.837622365564186
NCI_Reelin_signaling_Pathway_.neuron_migration.	0.712267591428571	0.553374575994369
NCI_Regulation_of_Androgen_receptor_activity_Main_Pathway	0.829712801821429	1.00414737900361
NCI_Regulation_of_Androgen_receptor_activity_Pathway_.Pathway_positive_regulation_of_transcription_via_GATA2.	0.848030959	1.02483877031683
NCI_Regulation_of_Androgen_receptor_activity_Pathway_.cell_proliferation.	0.826026347875	0.954807144264856
NCI_Regulation_of_CDC42_activity_Main_Pathway	1.4976992222	1.18566846932743
NCI_Regulation_of_RAC1_activity_Main_Pathway	1.64435384294595	1.05187386652622
NCI_Regulation_of_Ras_family_activation_Main_Pathway	1.26501258583333	0.978970110907187
NCI_Regulation_of_RhoA_activity_Main_Pathway	1.51055571815909	0.904912127039359
NCI_Regulation_of_Telomerase_Main_Pathway	1.32967096505263	1.00183844297127
NCI_Regulation_of_Telomerase_Pathway_.cell_cycle.	0.516406256	1.3249385161507
NCI_Regulation_of_cytoplasmic_and_nuclear_SMAD2_3_signaling_Main_Pathway	0.827289081882353	1.0084498777702
NCI_Regulation_of_nuclear_SMAD2_3_signaling_Main_Pathway	1.174444148	1.05652011169463
NCI_Regulation_of_nuclear_SMAD2_3_signaling_Pathway_.Pathway_degradation_of_SMAD3.	1.09467967172973	0.996408731852474
NCI_Regulation_of_nuclear_SMAD2_3_signaling_Pathway_.muscle_cell_differentiation.	1.016885076	0.96020291259065
NCI_Regulation_of_nuclear_SMAD2_3_signaling_Pathway_.negative_regulation_of_cell_growth.	0.464476384	0.775330034798715
NCI_Regulation_of_nuclear_beta_catenin_signaling_and_target_gene_transcription_Main_Pathway	0.956301215310811	0.937530884178019
NCI_Regulation_of_p38_alpha_and_p38_beta_Main_Pathway	1.32379738068	1.04057630217398
NCI_Regulation_of_p38_alpha_and_p38_beta_Pathway_.positive_regulation_of_innate_immune_response.	1.32379738068	1.04057630217398
NCI_Regulation_of_retinoblastoma_protein_Main_Pathway	1.29193046656	1.03851557519535
NCI_Regulation_of_retinoblastoma_protein_Pathway_.Pathway_rRNA_transcription_via_RB1.	1.36003405	1.03936001088113
NCI_Regulation_of_retinoblastoma_protein_Pathway_.erythrocyte_differentiation.	1.54962984177778	1.6374086217221
NCI_Regulation_of_retinoblastoma_protein_Pathway_.histone_methylation.	2.106287728	1.71353666982788
NCI_Regulation_of_retinoblastoma_protein_Pathway_.proteasomal_ubiquitin_dependent_protein_catabolic_process.	1.54188670033333	1.17327986178712
NCI_Retinoic_acid_receptors_mediated_signaling_Main_Pathway	1.24319277174074	1.04482788912607
NCI_Retinoic_acid_receptors_mediated_signaling_Pathway_.proteasomal_ubiquitin_dependent_protein_catabolic_process.	1.29593358111111	1.00556553990574
NCI_RhoA_signaling_Main_Pathway	1.061756801125	1.00535260683951
NCI_RhoA_signaling_Pathway_.Golgi_organization.	0.824184923	0.504192839007383
NCI_RhoA_signaling_Pathway_.Pathway_positive_regulation_of_NF_kappaB_transcription_factor_activity_via_RHOA.	0.772692284	0.352869704860289
NCI_RhoA_signaling_Pathway_.actin_cytoskeleton_organization.	0.730785146	0.587177474400574
NCI_RhoA_signaling_Pathway_.actin_filament_depolymerization.	1.408244636	0.866172159516493
NCI_Role_of_Calcineurin_dependent_NFAT_signaling_in_lymphocytes_Main_Pathway	0.986591337933333	0.846889204265081
NCI_Role_of_Calcineurin_dependent_NFAT_signaling_in_lymphocytes_Pathway_.apoptosis.	1.088997001	1.06022512084366
NCI_Role_of_Calcineurin_dependent_NFAT_signaling_in_lymphocytes_Pathway_.positive_T_cell_selection.	0.365846623	0.691417766966098
NCI_S1P1_Main_Pathway	1.1291510015	1.04147396549139
NCI_S1P1_Pathway_.negative_regulation_of_T_cell_proliferation.	0.4571577694	0.972614929282846
NCI_S1P1_Pathway_.negative_regulation_of_cAMP_metabolic_process.	0.4571577694	0.972614929282846
NCI_S1P1_Pathway_.receptor_internalization.	1.12173158077778	1.34562398979318
NCI_S1P2_Main_Pathway	0.882583606666667	0.877965828221281
NCI_S1P2_Pathway_.chemotaxis.	1.042145762875	0.978375152079091
NCI_S1P2_Pathway_.regulation_of_vascular_permeability.	0.6023057986	0.703169347724942
NCI_S1P3_Main_Pathway	1.17710625415	1.0837907749871
NCI_S1P3_Pathway_.Sinus_Bradycardia.	0.490374053	1.05596626636329
NCI_S1P4_Main_Pathway	0.419508612083333	0.720262715167907
NCI_S1P4_Pathway_.cell_migration.	0.355919182833333	0.821812295381057
NCI_S1P5_Main_Pathway	0.472711746428571	0.681004028653164
NCI_S1P5_Pathway_.negative_regulation_of_cAMP_metabolic_process.	0.3862317884	0.835403737109089
NCI_S1P5_Pathway_.telencephalon_oligodendrocyte_cell_migration.	0.450641871	0.600670859951552
NCI_SHP2_signaling_Main_Pathway	0.988911290822222	1.01409824572603
NCI_Signaling_events_mediated_by_HDAC_Class_III_Main_Pathway	0.941208755266667	0.813080684773758
NCI_Signaling_events_mediated_by_HDAC_Class_III_Pathway_.muscle_cell_differentiation.	1.12374744542857	0.742892148723071
NCI_Signaling_events_mediated_by_HDAC_Class_III_Pathway_.regulation_of_S_phase_of_mitotic_cell_cycle.	1.38439299433333	0.761694456441471
NCI_Signaling_events_mediated_by_HDAC_Class_II_Main_Pathway	1.75708275581481	1.23920771674597
NCI_Signaling_events_mediated_by_HDAC_Class_I_Main_Pathway	1.31971967494	1.09241319144697
NCI_Signaling_events_mediated_by_HDAC_Class_I_Pathway_.histone_deacetylation.	0.848868054833333	0.709010757761114
NCI_Signaling_events_mediated_by_HDAC_Class_I_Pathway_.proteasomal_ubiquitin_dependent_protein_catabolic_process.	1.634327927	1.68364291042885
NCI_Signaling_events_mediated_by_Hepatocyte_Growth_Factor_Receptor_c_Met__Main_Pathway	0.883191249028572	0.803211971910621
NCI_Signaling_events_mediated_by_Hepatocyte_Growth_Factor_Receptor_c_Met__Pathway_.Pathway_positive_regulation_of_NF_kappaB_transcription_factor_activity_via_RAF1.	1.00130181211111	0.719506045795317
NCI_Signaling_events_mediated_by_Hepatocyte_Growth_Factor_Receptor_c_Met__Pathway_.apoptosis.	1.281783289	0.901422194264127
NCI_Signaling_events_mediated_by_Hepatocyte_Growth_Factor_Receptor_c_Met__Pathway_.positive_regulation_of_tyrosine_phosphorylation_of_STAT_protein.	0.693388832058823	0.654286770427632
NCI_Signaling_events_mediated_by_Hepatocyte_Growth_Factor_Receptor_c_Met__Pathway_.translational_initiation.	1.14442287211111	0.892937804610543
NCI_Signaling_events_mediated_by_PRL_Main_Pathway	1.17732150765	0.831299296415382
NCI_Signaling_events_mediated_by_PRL_Pathway_.cell_motility.	0.801105727	0.620400604020126
NCI_Signaling_events_mediated_by_PRL_Pathway_.mitosis.	1.349100413	1.09769044057391
NCI_Signaling_events_mediated_by_PTP1B_Main_Pathway	1.05115044215385	0.721628911359215
NCI_Signaling_events_mediated_by_PTP1B_Pathway_.Ras_protein_signal_transduction.	1.10261289733333	0.738847622839947
NCI_Signaling_events_mediated_by_PTP1B_Pathway_.cell_migration.	1.10261289733333	0.738847622839947
NCI_Signaling_events_mediated_by_Stem_cell_factor_receptor_c_Kit__Main_Pathway	1.16853423775	1.06789083108911
NCI_Signaling_events_mediated_by_Stem_cell_factor_receptor_c_Kit__Pathway_.Pathway_positive_regulation_of_transcription_via_MAPK3.	0.6404123695	0.90563113522331
NCI_Signaling_events_mediated_by_Stem_cell_factor_receptor_c_Kit__Pathway_.actin_filament_polymerization.	1.497602807	1.47653860859872
NCI_Signaling_events_mediated_by_Stem_cell_factor_receptor_c_Kit__Pathway_.cell_migration.	1.328830722	1.52790543746954
NCI_Signaling_events_mediated_by_Stem_cell_factor_receptor_c_Kit__Pathway_.cell_motility.	1.435141963	1.4514437476577
NCI_Signaling_events_mediated_by_Stem_cell_factor_receptor_c_Kit__Pathway_.cell_proliferation.	1.310085742	2.01526563488353
NCI_Signaling_events_mediated_by_Stem_cell_factor_receptor_c_Kit__Pathway_.megakaryocyte_differentiation.	1.29353814033333	1.89610821970232
NCI_Signaling_events_mediated_by_Stem_cell_factor_receptor_c_Kit__Pathway_.positive_regulation_of_cell_proliferation.	1.435141963	1.4514437476577
NCI_Signaling_events_mediated_by_Stem_cell_factor_receptor_c_Kit__Pathway_.response_to_radiation.	1.265555204	1.70482039240395
NCI_Signaling_events_mediated_by_TCPTP_Main_Pathway	1.23127089896774	0.972238287570686
NCI_Signaling_events_mediated_by_TCPTP_Pathway_.G1_S_transition_of_mitotic_cell_cycle.	0.656124743333333	0.687842746322425
NCI_Signaling_events_mediated_by_TCPTP_Pathway_.MAPKKK_cascade.	0.656124743333333	0.687842746322425
NCI_Signaling_events_mediated_by_TCPTP_Pathway_.macrophage_differentiation.	1.34353280192308	1.12982419074033
NCI_Signaling_events_mediated_by_TCPTP_Pathway_.positive_regulation_of_S_phase_of_mitotic_cell_cycle.	0.657911314142857	0.735006817300416
NCI_Signaling_events_mediated_by_TCPTP_Pathway_.regulation_of_gluconeogenesis.	0.617807709363636	0.66467938217316
NCI_Signaling_events_mediated_by_VEGFR1_and_VEGFR2_Main_Pathway	1.11221144727869	1.01913216218498
NCI_Signaling_events_mediated_by_VEGFR1_and_VEGFR2_Pathway_.Pathway_degradation_of_AKAP1.	4.926274867	1.51722626179192
NCI_Signaling_events_mediated_by_VEGFR1_and_VEGFR2_Pathway_.angiogenesis.	1.50902367532258	1.21722951988915
NCI_Signaling_events_mediated_by_VEGFR1_and_VEGFR2_Pathway_.cell_proliferation.	0.645093008916667	0.777705731542604
NCI_Signaling_events_mediated_by_VEGFR1_and_VEGFR2_Pathway_.focal_adhesion_assembly.	1.52547880638462	1.01419327035346
NCI_Signaling_events_mediated_by_VEGFR1_and_VEGFR2_Pathway_.regulation_of_vascular_permeability.	1.48365898575	1.21729380659442
NCI_Signaling_events_mediated_by_VEGFR1_and_VEGFR2_Pathway_.stress_fiber_assembly.	0.6784516735	0.951282212668023
NCI_Signaling_events_mediated_by_focal_adhesion_kinase_Main_Pathway	1.25163246454348	0.903498529802829
NCI_Signaling_events_mediated_by_focal_adhesion_kinase_Pathway_.apoptosis.	0.611100916	0.515656442428921
NCI_Signaling_events_mediated_by_focal_adhesion_kinase_Pathway_.cell_migration.	1.24846386291667	1.15228923466106
NCI_Signaling_events_mediated_by_focal_adhesion_kinase_Pathway_.negative_regulation_of_cell_adhesion_involved_in_substrate_bound_cell_migration.	1.37990243427273	0.813305540996688
NCI_Signaling_events_mediated_by_focal_adhesion_kinase_Pathway_.regulation_of_cell_cycle.	0.6337529685	1.21570312661415
NCI_Signaling_events_mediated_by_the_Hedgehog_family_Main_Pathway	0.87999944535	0.84074890446428
NCI_Signaling_events_mediated_by_the_Hedgehog_family_Pathway_.catabolic_process.	0.654459893	1.11110695924073
NCI_Signaling_events_mediated_by_the_Hedgehog_family_Pathway_.determination_of_left_right_symmetry.	0.6631955918	1.06924437378903
NCI_Signaling_events_mediated_by_the_Hedgehog_family_Pathway_.heart_development.	0.6631955918	1.06924437378903
NCI_Signaling_events_mediated_by_the_Hedgehog_family_Pathway_.heart_looping.	0.6631955918	1.06924437378903
NCI_Signaling_events_mediated_by_the_Hedgehog_family_Pathway_.pancreas_development.	0.7037103095	0.8384469022275
NCI_Signaling_events_mediated_by_the_Hedgehog_family_Pathway_.receptor_mediated_endocytosis.	0.747099901384615	0.936602618925728
NCI_Signaling_events_mediated_by_the_Hedgehog_family_Pathway_.somite_specification.	0.6631955918	1.06924437378903
NCI_Signaling_events_regulated_by_Ret_tyrosine_kinase_Main_Pathway	0.968492118266667	0.903298871964122
NCI_Signaling_events_regulated_by_Ret_tyrosine_kinase_Pathway_.MAPKKK_cascade.	0.82030027225	0.942823486568889
NCI_Signaling_events_regulated_by_Ret_tyrosine_kinase_Pathway_.activation_of_MAPKK_activity.	0.807883965333333	0.998789605092861
NCI_Signaling_events_regulated_by_Ret_tyrosine_kinase_Pathway_.lamellipodium_assembly.	0.946747860181818	0.890590136998291
NCI_Signaling_events_regulated_by_Ret_tyrosine_kinase_Pathway_.tube_development.	0.82030027225	0.942823486568889
NCI_Signaling_mediated_by_p38_alpha_and_p38_beta_Main_Pathway	1.597892512625	1.11833930405057
NCI_Signaling_mediated_by_p38_gamma_and_p38_delta_Main_Pathway	0.645326573777778	0.860958488092057
NCI_Signaling_mediated_by_p38_gamma_and_p38_delta_Pathway_.G2_M_transition_checkpoint.	0.4500476825	0.809154437852346
NCI_Sphingosine_1_phosphate_S1P_Main_Pathway	1.00666701773684	0.886968199304432
NCI_Stabilization_and_expansion_of_the_E_cadherin_adherens_junction_Main_Pathway	0.923284664973684	1.01343853223245
NCI_Stabilization_and_expansion_of_the_E_cadherin_adherens_junction_Pathway_.Wnt_receptor_signaling_pathway.	0.694360242	0.928608029783481
NCI_Stabilization_and_expansion_of_the_E_cadherin_adherens_junction_Pathway_.actin_cable_formation.	0.735170933133333	0.786749532149041
NCI_Stabilization_and_expansion_of_the_E_cadherin_adherens_junction_Pathway_.actin_cytoskeleton_organization.	0.946621480333333	0.95648038935293
NCI_Stabilization_and_expansion_of_the_E_cadherin_adherens_junction_Pathway_.adherens_junction_assembly.	0.545227438615385	0.673154836827342
NCI_Stabilization_and_expansion_of_the_E_cadherin_adherens_junction_Pathway_.adherens_junction_organization.	0.776504062	0.500335997329545
NCI_Stabilization_and_expansion_of_the_E_cadherin_adherens_junction_Pathway_.cortical_microtubule_organization.	0.694360242	0.928608029783481
NCI_Stabilization_and_expansion_of_the_E_cadherin_adherens_junction_Pathway_.epithelial_cell_differentiation.	0.694360242	0.928608029783481
NCI_Stabilization_and_expansion_of_the_E_cadherin_adherens_junction_Pathway_.establishment_of_epithelial_cell_apical_basal_polarity.	0.583480739428571	0.921834686026828
NCI_Stabilization_and_expansion_of_the_E_cadherin_adherens_junction_Pathway_.regulation_of_calcium_dependent_cell_cell_adhesion.	0.694360242	0.928608029783481
NCI_Stabilization_and_expansion_of_the_E_cadherin_adherens_junction_Pathway_.regulation_of_cell_cell_adhesion.	0.889915674222222	0.756013094917114
NCI_Sumoylation_by_RanBP2_regulates_transcriptional_repression_Main_Pathway	1.735619526	1.33987875312502
NCI_Syndecan_1_mediated_signaling_events_Main_Pathway	1.072537687	0.95174262617321
NCI_Syndecan_1_mediated_signaling_events_Pathway_.Tumor_Cell_Invasion.	1.05336870918519	0.952272885965619
NCI_Syndecan_1_mediated_signaling_events_Pathway_.homophilic_cell_adhesion.	1.05336870918519	0.952272885965619
NCI_Syndecan_1_mediated_signaling_events_Pathway_.positive_regulation_of_cell_migration.	1.05336870918519	0.952272885965619
NCI_Syndecan_2_mediated_signaling_events_Main_Pathway	1.11582734903846	0.942897130141549
NCI_Syndecan_2_mediated_signaling_events_Pathway_.dendrite_morphogenesis.	1.12594322216667	0.821460013487585
NCI_Syndecan_2_mediated_signaling_events_Pathway_.determination_of_left_right_symmetry.	1.12594322216667	0.821460013487585
NCI_Syndecan_2_mediated_signaling_events_Pathway_.positive_regulation_of_cell_cell_adhesion.	1.18668983342857	0.817628367166972
NCI_Syndecan_3_mediated_signaling_events_Main_Pathway	1.35634727573333	1.05300111245068
NCI_Syndecan_3_mediated_signaling_events_Pathway_.limb_bud_formation.	1.30454745233333	1.0301986974068
NCI_Syndecan_4_mediated_signaling_events_Main_Pathway	0.899672545095238	0.781740078846237
NCI_Syndecan_4_mediated_signaling_events_Pathway_.cell_migration.	1.08051069881818	1.09583654735047
NCI_TCR_signaling_in_naive_CD4_T_cells_Main_Pathway	1.51470152308772	1.03092733601474
NCI_TCR_signaling_in_naive_CD4_T_cells_Pathway_.proteasomal_ubiquitin_dependent_protein_catabolic_process.	1.8362288488125	1.0468543297403
NCI_TCR_signaling_in_naive_CD8_T_cells_Main_Pathway	1.43212497774	1.05218346697016
NCI_TCR_signaling_in_naive_CD8_T_cells_Pathway_.Pathway_regulation_of_survival_gene_product_expression_via_AKT1.	1.80979064357143	1.07095774007014
NCI_TGF_beta_receptor_signaling_Main_Pathway	0.944880700363636	1.00660568820043
NCI_TGF_beta_receptor_signaling_Pathway_.JNK_cascade.	1.30863470371429	1.17505097482546
NCI_TNF_receptor_signaling_pathway__Main_Pathway	1.21992725788571	0.886340091787462
NCI_TNF_receptor_signaling_pathway__Pathway_.JNK_cascade.	1.07466199271429	0.74373998256776
NCI_TRAIL_signaling_Main_Pathway	1.04210203955	0.834026384118918
NCI_Thromboxane_A2_receptor_signaling_Main_Pathway	1.01640084475	0.887600681175066
NCI_Thromboxane_A2_receptor_signaling_Pathway_.JNK_cascade.	0.914635314307692	0.95225169642482
NCI_Thromboxane_A2_receptor_signaling_Pathway_.MAPKKK_cascade.	0.8844760424	0.821875260132889
NCI_Thromboxane_A2_receptor_signaling_Pathway_.cAMP_biosynthetic_process.	0.852951035142857	0.824530220366953
NCI_Thromboxane_A2_receptor_signaling_Pathway_.chemotaxis.	0.877964628363636	0.787521571000661
NCI_Thromboxane_A2_receptor_signaling_Pathway_.muscle_contraction.	0.877964628363636	0.787521571000661
NCI_Thromboxane_A2_receptor_signaling_Pathway_.platelet_activation.	0.827551058958333	0.852912990067006
NCI_Trk_receptor_signaling_mediated_by_PI3K_and_PLC_gamma_Main_Pathway	1.04563522165625	0.759771153959318
NCI_Trk_receptor_signaling_mediated_by_PI3K_and_PLC_gamma_Pathway_.axonogenesis.	1.187403559	0.779759725382641
NCI_Trk_receptor_signaling_mediated_by_PI3K_and_PLC_gamma_Pathway_.neuron_apoptosis.	1.187403559	0.779759725382641
NCI_Trk_receptor_signaling_mediated_by_PI3K_and_PLC_gamma_Pathway_.regulation_of_long_term_neuronal_synaptic_plasticity.	0.707712677	2.12315612241332
NCI_Trk_receptor_signaling_mediated_by_the_MAPK_Main_Pathway	1.26814381096552	0.962402543253979
NCI_Trk_receptor_signaling_mediated_by_the_MAPK_Pathway_.neuron_apoptosis.	0.698893268333333	0.823259525647561
NCI_Trk_receptor_signaling_mediated_by_the_MAPK_Pathway_.neuron_projection_morphogenesis.	0.830664945666667	0.819892740080318
NCI_Urokinase_type_plasminogen_activator_uPA_and_uPAR_mediated_signaling_Main_Pathway	1.37969402332432	1.20059816104252
NCI_Urokinase_type_plasminogen_activator_uPA_and_uPAR_mediated_signaling_Pathway_.cell_adhesion.	0.937159301666667	0.90698370118221
NCI_Urokinase_type_plasminogen_activator_uPA_and_uPAR_mediated_signaling_Pathway_.cell_migration.	2.5418192622	1.75947995374916
NCI_Urokinase_type_plasminogen_activator_uPA_and_uPAR_mediated_signaling_Pathway_.cell_proliferation.	2.17459703566667	1.63141802647046
NCI_VEGFR1_specific_signals_Main_Pathway	1.2469559685	0.836045050957349
NCI_VEGFR3_signaling_in_lymphatic_endothelium_Main_Pathway	0.789550347153846	0.680108936014878
NCI_VEGFR3_signaling_in_lymphatic_endothelium_Pathway_.DNA_mediated_transformation.	0.7623063092	0.465391796894154
NCI_VEGFR3_signaling_in_lymphatic_endothelium_Pathway_.cell_migration.	0.958139029666667	0.72101843508343
NCI_VEGFR3_signaling_in_lymphatic_endothelium_Pathway_.cell_proliferation.	0.694752630833333	0.487509550999278
NCI_VEGFR3_signaling_in_lymphatic_endothelium_Pathway_.lymphangiogenesis.	0.8732895945	0.639983835910147
NCI_VEGFR3_signaling_in_lymphatic_endothelium_Pathway_.vasculogenesis.	0.8732895945	0.639983835910147
NCI_VEGF_and_VEGFR_signaling_network_Main_Pathway	1.08630446588889	0.787887335423811
NCI_Validated_nuclear_estrogen_receptor_alpha_network_Main_Pathway	0.929512835369565	1.1672642567004
NCI_Validated_nuclear_estrogen_receptor_beta_network_Main_Pathway	0.808434911428571	0.949079049771485
NCI_Validated_targets_of_C_MYC_transcriptional_activation_Main_Pathway	1.21321924003704	1.07684996236311
NCI_Validated_targets_of_C_MYC_transcriptional_activation_Pathway_.Pathway_rRNA_transcription_via_MAX.	1.60964105775	0.890487311305261
NCI_Validated_targets_of_C_MYC_transcriptional_repression_Main_Pathway	1.05667603708	0.920179162520533
NCI_Validated_targets_of_C_MYC_transcriptional_repression_Pathway_.cell_cycle_arrest.	1.32136208254545	1.10010342862931
NCI_Validated_transcriptional_targets_of_AP1_family_members_Fra1_and_Fra2_Main_Pathway	1.15741809011765	0.75437154918182
NCI_Validated_transcriptional_targets_of_TAp63_isoforms_Main_Pathway	0.850129161307692	0.898634641573637
NCI_Validated_transcriptional_targets_of_TAp63_isoforms_Pathway_.Metastasis.	0.704711548153846	0.673557047717063
NCI_Validated_transcriptional_targets_of_TAp63_isoforms_Pathway_.Pathway_degradation_of_TP63.	0.75857188775	0.686673024664335
NCI_Validated_transcriptional_targets_of_deltaNp63_isoforms_Main_Pathway	1.01630771622727	1.04590195490961
NCI_Validated_transcriptional_targets_of_deltaNp63_isoforms_Pathway_.Pathway_degradation_of_TP63.	0.774701875625	0.749050580084076
NCI_Visual_signal_transduction_Cones_Main_Pathway	2.5336665412	1.07227764498642
NCI_Visual_signal_transduction_Rods_Main_Pathway	0.57888858775	1.20158925308936
NCI_Wnt_signaling_network_Main_Pathway	0.764115782730769	0.808572156575304
NCI_Wnt_signaling_network_Pathway_.Wnt_receptor_signaling_pathway_through_beta_catenin.	0.801069647318182	0.81112543983238
NCI_a4b7_Integrin_signaling_Main_Pathway	0.386817008666667	0.622004266159714
NCI_a6b1_and_a6b4_Integrin_signaling_Main_Pathway	1.04655733561905	0.842357308156551
NCI_a6b1_and_a6b4_Integrin_signaling_Pathway_.Pathway_degradation_of_ITGA6.	0.99931370825	0.829364155651305
NCI_a6b1_and_a6b4_Integrin_signaling_Pathway_.Tumor_Cell_Invasion.	0.5616632744	0.568760939075588
NCI_a6b1_and_a6b4_Integrin_signaling_Pathway_.apoptosis.	0.99931370825	0.829364155651305
NCI_a6b1_and_a6b4_Integrin_signaling_Pathway_.cell_migration.	0.99931370825	0.829364155651305
NCI_a6b1_and_a6b4_Integrin_signaling_Pathway_.hemidesmosome_assembly.	0.013251535	0.0463124602556246
NCI_a6b1_and_a6b4_Integrin_signaling_Pathway_.proteasomal_ubiquitin_dependent_protein_catabolic_process.	0.732197746	0.926660321373699
NCI_amb2_Integrin_signaling_Main_Pathway	1.64484282923333	1.09242643214575
NCI_amb2_Integrin_signaling_Pathway_.actin_filament_polymerization.	0.7805893912	0.600420910039257
NCI_amb2_Integrin_signaling_Pathway_.dendritic_cell_antigen_processing_and_presentation.	0.495563196285714	0.523581224674311
NCI_amb2_Integrin_signaling_Pathway_.leukocyte_adhesion.	1.969463576	1.31244795673316
NCI_amb2_Integrin_signaling_Pathway_.phagocytosis_triggered_by_activation_of_immune_response_cell_surface_activating_receptor.	0.495563196285714	0.523581224674311
NCI_amb2_Integrin_signaling_Pathway_.positive_regulation_of_phagocytosis.	1.138839738	0.887583601874271
NCI_mTOR_signaling_Main_Pathway	1.05394746055357	0.845734296523306
NCI_mTOR_signaling_Pathway_.Pathway_rRNA_transcription_via_RRN3.	0.907691693571429	0.768544107171862
NCI_mTOR_signaling_Pathway_.lipid_biosynthetic_process.	1.10538204191667	0.868930914180358
NCI_mTOR_signaling_Pathway_.regulation_of_actin_cytoskeleton_organization.	0.806720812375	0.90321253126073
NCI_mTOR_signaling_Pathway_.regulation_of_protein_stability.	0.806720812375	0.90321253126073
NCI_mTOR_signaling_Pathway_.translational_initiation.	0.930116998153846	0.844209770042933
NCI_p38_MAPK_signaling_Main_Pathway	1.8333854864	1.26876424018444
NCI_p38_signaling_mediated_by_MAPKAP_kinases_Main_Pathway	0.768989076210526	0.889766652889242
NCI_p38_signaling_mediated_by_MAPKAP_kinases_Pathway_.actin_cytoskeleton_reorganization.	0.477442035	1.26576488646558
NCI_p38_signaling_mediated_by_MAPKAP_kinases_Pathway_.chemotaxis.	0.417367289666667	1.11252368908456
NCI_p38_signaling_mediated_by_MAPKAP_kinases_Pathway_.regulation_of_mRNA_stability.	0.49286292	1.30611945537807
NCI_p53_Main_Pathway	1.044959191575	0.917195388740432
NCI_p53_Pathway_.apoptosis.	1.03229866927778	0.885521251257733
NCI_p53_Pathway_.proteasomal_ubiquitin_dependent_protein_catabolic_process.	1.02310929425	0.672917973177658
NCI_p73_transcription_factor_network_Main_Pathway	0.899730202271429	1.04327914367478
NCI_p73_transcription_factor_network_Pathway_.apoptosis.	1.0526292741	1.11686267549492
NCI_p75_NTR_mediated_signaling_Main_Pathway	1.25768972338596	0.931674846131984
NCI_p75_NTR_mediated_signaling_Pathway_.activation_of_caspase_activity.	1.63215857683333	0.815571204207691
NCI_p75_NTR_mediated_signaling_Pathway_.cell_cycle_arrest.	1.37499808222222	0.987135315471973
NCI_p75_NTR_mediated_signaling_Pathway_.neuron_apoptosis.	0.987600533086957	0.884944112669557
NCI_p75_NTR_mediated_signaling_Pathway_.neuron_projection_morphogenesis.	1.3306230983125	0.906148216635065
AHR_Pathway	1.41373333776923	1.37238943145878
AHR_Pathway_C.myc_expression_via_RELA	1.19175020913333	1.23567711523538
AHR_Pathway_CYP1A1_CYP1B1_CYP1A2_AHRR_gene_expression_via_POLR2B	1.3314092776	1.34405316392965
AHR_Pathway_Cath_D_expression_via_SP1	1.09303412286667	1.11631755788764
AHR_Pathway_PS2_Gene_expression_via_ESR1	1.62329731366667	1.37846162474196
ATM_Pathway	0.925784671048781	1.00434436858113
ATM_Pathway_Apoptosis	0.4079948	1.13541169760213
ATM_Pathway_Apoptosis_and_Senescence	1.06656356575	1.14133838698124
ATM_Pathway_Cell_Cycle_Checkpoint_Control	0.5924848645	1.28504072297227
ATM_Pathway_Cell_Survival	0.5215252499	0.933696047310136
ATM_Pathway_Checkpoint_Activation	0.394989909666667	1.28504072297227
ATM_Pathway_DNA_repair	0.6162131835	0.975196639934219
ATM_Pathway_G2.Mitosis_progression	1.55931488409091	1.10895608450907
ATM_Pathway_G2_M_Checkpoint_Arrest	1.55931488409091	1.10895608450907
ATM_Pathway_NF.kB_Pathway	0.75672766	1.08460012375761
ATM_Pathway_Repair_and_Recombination	0.460216161	1.02559755853895
ATM_Pathway_S.phase_arrest	0.609054888333333	1.04009779014121
ATM_Pathway_S.phase_progression	1.02811505583333	1.54629486398483
ATM_Pathway_Synaptic_Vesicle_Transport	0.563156594666667	1.42753063830641
Akt_Signaling_Pathway	1.17298133593027	0.996087262740805
Akt_Signaling_Pathway_AR_mediated_apoptosis	0.961996531705883	1.1033848456199
Akt_Signaling_Pathway_Acetylation_of_proteins	1.08097940735294	1.05483347917577
Akt_Signaling_Pathway_Aggregation_and_Neurodegeneration	0.91928318295	1.09213455742617
Akt_Signaling_Pathway_Apoptosis	0.988475860058823	1.14184692240016
Akt_Signaling_Pathway_Blocks_Apoptosis	0.953687119058824	1.10347943826868
Akt_Signaling_Pathway_Blood_cell_differentiation	0.994256837176471	1.11531892492635
Akt_Signaling_Pathway_Cell_Cycle	1.437656989	0.878055262438637
Akt_Signaling_Pathway_Cell_Cycle_Progression	1.05372497344444	1.15783277476397
Akt_Signaling_Pathway_Cell_Survival	0.939356679555556	0.954668176084031
Akt_Signaling_Pathway_ERK_mediated_apoptosis	1.01780017305882	1.12199447889168
Akt_Signaling_Pathway_Elevation_of_Glucose_Import	0.978892337470588	1.12913361266252
Akt_Signaling_Pathway_Enhancement_of_Breast_Epithelial	0.995029662	1.10563229798471
Akt_Signaling_Pathway_Genetic_Stability	0.957715205764706	1.1106661651388
Akt_Signaling_Pathway_Glucose_Uptake	1.15700921433333	0.683449769025274
Akt_Signaling_Pathway_Glycogen_Synthesis_and_Apoptosis	0.912857347055556	1.10415744904356
Akt_Signaling_Pathway_Increased_GLUT4_translocation	0.969957740411765	1.09720775650445
Akt_Signaling_Pathway_Induction_of_Chromatin_Condensation	1.06257999358824	1.12517032271734
Akt_Signaling_Pathway_JNK_mediated_apoptosis	1.05878865922222	1.11695298532954
Akt_Signaling_Pathway_NF.kB_dependent_transciption	0.965043316352941	1.11808618694349
Akt_Signaling_Pathway_NF.kB_pathway	0.972555733421053	0.983601223811748
Akt_Signaling_Pathway_NFAT_degradation	1.51713867954545	1.41070607338306
Akt_Signaling_Pathway_NO_production	1.02581282094118	1.0860722633817
Akt_Signaling_Pathway_Neuroprotection	0.913297334052632	1.09311147580731
Akt_Signaling_Pathway_Promotes_Adipogenesis	0.986382679470588	1.10124172671321
Akt_Signaling_Pathway_Protein_Synthesis	0.987057159708333	1.03377388458351
Akt_Signaling_Pathway_Proto.Oncogenic_and_RTK.signaling	0.948396793	1.10301293257338
Akt_Signaling_Pathway_Regulation_of_Cyclic_Nucleotide	0.952721644411765	1.09714024777558
Akt_Signaling_Pathway_Regulation_of_Na._Transport	1.39560410666667	0.730736092890354
Akt_Signaling_Pathway_Splicing_Regulation	1.8928572986	1.36443440729945
Akt_Signaling_Pathway_Survival_Genes	0.903664038315789	1.0970891363694
Akt_Signaling_Pathway_Synaptic_Transmission	1.04662170912903	1.07387198803152
Akt_Signaling_Pathway_Translation	1.06925183014286	0.768863685797554
Akt_Signaling_Pathway_Tumor_Supression	0.962779990588235	1.11715997420375
Akt_Signaling_Pathway_p73_mediated_apoptosis	1.02189948329412	1.15577214736268
BRCA1_Pathway	1.31903385014634	1.21443663863026
BRCA1_Pathway_Base_Excission_Repair	1.76963484175	1.02013770197098
BRCA1_Pathway_Cell_Cycle_Arrest_DNA_Repair_Genes_p21_WAF_CIP1_14.3.3_GADD45	0.695582253	0.967573738459369
BRCA1_Pathway_Chromatin_Remodeling	0.919312757	1.17226250253818
BRCA1_Pathway_E2_Responsive_Genes	1.88753169957143	1.7555445661234
BRCA1_Pathway_G1_S_arrest	0.346199148333333	1.14892972612894
BRCA1_Pathway_Growth_Promoting_Genes_hTert_S100A7	0.263461139333333	0.945467614156419
BRCA1_Pathway_Homologous_Recombination_Repair	1.3178146827	1.46916599976763
BRCA1_Pathway_Mismatch_Repair	1.03036645090909	1.19536990280941
BRCA1_Pathway_NHEJ_DSB_Repair	0.5463533792	1.24348786621399
BRCA1_Pathway_Nucleotide_Excission_Repair	0.7244620785	1.09159490132154
BRCA1_Pathway_Transciption_Coupled_Repair	0.387725108333333	1.27016261861774
Base_Excision_Repair_Pathway	0.7950214561	0.987048962440895
CD40_Pathway	0.852829314666667	0.915477507210784
CD40_Pathway_Cell_Survival	0.857739782	0.77581951851749
CD40_Pathway_Gene_Expression_COX2_and_Prostaglandins_via_NFKB2	1.215519147	1.05501855550446
CD40_Pathway_Gene_Expression_Cell_Adhesion_Molecule_via_NFKB2	1.215519147	1.05501855550446
CD40_Pathway_Gene_Expression_Cell_Survival_via_NFKB2	1.215519147	1.05501855550446
CD40_Pathway_Gene_Expression_Co.Stimulatory_Molecules_via_NFKB2	1.215519147	1.05501855550446
CD40_Pathway_Gene_Expression_Immunoglobulin_Class_Switch_via_NFKB2	1.215519147	1.05501855550446
CD40_Pathway_Gene_Expression_Pro.Inflamatory_Cytokines_via_NFKB2	1.215519147	1.05501855550446
CD40_Pathway_Gene_Expression_Procoagulant_Activity_via_NFKB2	1.215519147	1.05501855550446
CREB_Pathway	1.21323379301379	1.03132373719015
Caspase_Cascade_Pathway	1.28508959828612	1.04387948207091
Caspase_Cascade_Pathway_Activated_Tissue_Trans.glutaminase	2.03032968244615	1.21471582094189
Caspase_Cascade_Pathway_DNA_Fragmentation	1.1269320422	0.692352989848218
Cellular_Apoptosis_Pathway	1.11123355055144	0.95371306739869
Cellular_Apoptosis_Pathway_DNA_Fragmentation	1.14372778311111	0.848236648839262
Cellular_Apoptosis_Pathway_Depolarization	1.39856384033333	1.22885003837795
Cellular_Apoptosis_Pathway_Gene_Expression_BAX_BID_BAK_Ras_Noxa_PUMA_APAF1_Survivin_BCL2_via_TP53	0.74862763125	0.836212632010594
Cellular_Apoptosis_Pathway_Gene_Expression_FLIP_CIAP2_BFL1_BCL2_via_NFKB2	1.251014391	1.04956709967193
Chemokine_Pathway	1.38833976822165	1.03545194685405
Chemokine_Pathway_Cell_Activation	0.74940119775	1.16556674008535
Chemokine_Pathway_Gene_Expression_and_Apoptosis_via_ELK1	0.571901261923077	0.83627555481826
Chemokine_Pathway_Internalization_Degradation_Recycling	1.17327974121429	1.48335370927403
Chromatin_Pathway	0.726062064285714	0.976004899469905
Circadian_Pathway	0.881780483363636	0.825244683177092
Cytokine_Network_Pathway	1.59953423988571	1.20704079959924
EGF_Pathway	1.11964299990566	0.929896198934106
EGF_Pathway_Actin_Cytoskeletal_Rearrangement	2.04041554415385	1.18028813093316
EGF_Pathway_Cell_Motility	1.5740401705	1.03750526859941
EGF_Pathway_Cell_Survival	1.11705281	1.10899669263668
EGF_Pathway_Cytoskeleton_Regulation	0.935171197555555	0.941398124191523
EGF_Pathway_EGFR_Endocytosis	1.90722882325	1.02154777485367
EGF_Pathway_Gene_Expression_via_FOS_NFKB2_MYC_STAT1_ELK1_STAT3_JUN	0.950656933853659	0.848343942169034
EGF_Pathway_IP3_Signaling	1.68639233275	1.11475566536713
EGF_Pathway_Rab5_Regulation_Pathway	1.11169389833333	1.03389728077571
ERK_Signaling_Pathway	1.34631672690594	1.06759957892278
ERK_Signaling_Pathway_Cell_Survival	1.71213865225	0.924756054445923
ERK_Signaling_Pathway_EGFR_signaling	2.26704590627273	1.51503337249204
ERK_Signaling_Pathway_Gene_Expression_via_CAPN6_TP53_FOS_ATF1_MYC_ELK3_MYLK_ETS1_SRF_HIST1H3B_CREB3_STAT3_NFKB2_HMGN1_ESR2_ELK1_PAX6_JUN	2.03214798286765	1.24641781110466
ERK_Signaling_Pathway_Translation	1.96782408471429	1.19098459995001
ErbB_Family_Pathway	0.889553946939759	0.811621864241182
ErbB_Family_Pathway_Anti.Apoptosis	0.88065529525	0.639358704656149
ErbB_Family_Pathway_Gene_Expression_via_JUN_FOS_ELK1	0.793424833571429	0.735043206361671
ErbB_Family_Pathway_Translation	1.08864385133333	0.672813023336244
Erythropoietin_Pathway	1.20161106952258	1.0285277673063
Erythropoietin_Pathway_Anti.Apoptosis	1.30654943685714	0.891204071080924
Erythropoietin_Pathway_BCLXL_Gene_Expression_via_STAT5B	2.06705684285714	1.75815721248641
Erythropoietin_Pathway_Cell_Cycle_Progression	0.79783320325	0.906678810562126
Erythropoietin_Pathway_Cell_Survival	1.1311129246	1.11617162876725
Erythropoietin_Pathway_GPI_Hidrolysis_and_Ca2._influx	1.980297248	1.7942048364889
Erythropoietin_Pathway_Gene_Expression_Neuroprotection_via_NFKB2	1.5893971522	1.30787390773588
Estrogen_Pathway	1.1316830728997	1.01452147197528
Estrogen_Pathway_Anti.Apoptosis	0.864653099081081	0.908091961197872
Estrogen_Pathway_Gene_Expression_via_FOS_JUN_ELK1_SP1_POLR2B_CREB3_NFKB2	1.03511819716071	1.01654285615447
Estrogen_Pathway_Vasodilatation	1.518343364	0.916129794370769
FLT3_Signaling_Pathway	0.956879160710145	0.891244119968399
FLT3_Signaling_Pathway_Transcription_via_ELK3_MAPK12_CREB3_STAT2	1.062355707	0.921157653972253
FLT3_Signaling_Pathway_Translation	1.696440292125	1.00318251554474
GPCR_Pathway	1.1447146809144	0.926682384009346
GPCR_Pathway_Gene_Expression_via_JUN_NFKB2_ELK1_SRF_FOS_CREB3	1.20500815763954	0.972479969593493
GSK3_Signaling_Pathway	1.20798909225263	0.975560919935376
GSK3_Signaling_Pathway_Gene_Expression_via_CTNNB1	1.43786582866279	0.987323033969709
GSK3_Signaling_Pathway_Glycogen_Synthesis	1.74780120043333	1.38255457736918
GSK3_Signaling_Pathway_Protein_Synthesis	1.71974997821212	1.28385775763338
GSK3_Signaling_Pathway_b.CTNN_Degradation	1.65378705473333	0.740843712425191
Glucocorticoid_Receptor_Signaling_Pathway	1.10695979683582	0.963933031069448
Glucocorticoid_Receptor_Signaling_Pathway_Cell_Cycle_Arrest	0.942249146333333	0.649124437706742
Glucocorticoid_Receptor_Signaling_Pathway_Cell_Cycle_Progression	0.854250723428571	0.897224162326279
Glucocorticoid_Receptor_Signaling_Pathway_Gene_Expression_via_CREB3_STAT5B_SLC22A2_POU2F1	0.780156906029412	0.907229854255648
Glucocorticoid_Receptor_Signaling_Pathway_Histone_Deacetylation	1.10753233326667	0.953419655020607
Glucocorticoid_Receptor_Signaling_Pathway_Inflammatory_Cytokines	1.07819371467692	1.0146334035716
Growth_Hormone_Signaling_Pathway	0.977715767285715	0.974603682114422
Growth_Hormone_Signaling_Pathway_Cell_Survival	0.697144728105263	1.16819689603803
Growth_Hormone_Signaling_Pathway_Gene_Expression_via_SRF_ELK1_STAT5B_CEBPD_STAT1_STAT3	0.998215820035714	0.937556227968832
Growth_Hormone_Signaling_Pathway_Glucose_Uptake	0.6379361149375	1.1081978624879
Growth_Hormone_Signaling_Pathway_Protein_Synthesis	1.03725211225	1.57038768054849
HA_syntesis_pathway	0.672077355380952	0.727435950622868
HGF_Pathway	1.28503577716129	1.09219585267144
HGF_Pathway_Anoikis	0.934492658428571	0.985167675682868
HGF_Pathway_Cell_Adhesion_and_Cell_Migration	1.33810556645161	1.1122301704995
HGF_Pathway_Cell_Cycle_Progression	0.923989447714285	1.06848240682459
HGF_Pathway_Cell_Scattering	1.1227606675625	1.20944414281096
HGF_Pathway_Cell_Survival	1.1227606675625	1.20944414281096
HGF_Pathway_Gene_Expression_via_JUN_STAT3_FOS_ELK1_ETS2	0.6557029253125	0.770626953811153
HGF_Pathway_IP3_Pathway	1.3017446745	1.44252726418365
HGF_Pathway_PKC_Pathway	1.11483300966667	1.15771766998044
HGF_Pathway_Regulation_of_Cytoskeleton_Cell_Polarity_and_Cell_Motility	1.62309999791667	0.96438483605239
HIF1Alpha_Pathway	1.24233357813043	1.00476761222618
HIF1Alpha_Pathway_Gene_Expression_via_JUN_CREB3	1.39100755077273	1.02347652104867
HIF1Alpha_Pathway_HIF1a_Degradation	1.285129806	0.396678768519864
HIF1Alpha_Pathway_NOS_Pathway	1.55597729842105	1.00736846509266
HIF1Alpha_Pathway_VEGF_Pathway	1.4633736792381	0.897337944155595
HIF1Alpha_Pathway_p53_Hypoxia_Pathway	1.53666577165385	1.071964308394
Hedgehog_Signaling_in_Mammals_Pathway	1.14195789139175	0.9678760518874
Hedgehog_Signaling_in_Mammals_no_Tubulin_Pathway	1.14195789139175	0.9678760518874
Hypoxia_induced_EMT_in_cancer_and_fibrosis_3_copy	1.61246438944444	0.916363412311329
IGF1R_Signaling_Pathway	1.1349974783494	0.962409860082253
IGF1R_Signaling_Pathway_Apoptosis	0.643992791090909	0.719389077663374
IGF1R_Signaling_Pathway_Cell_Migration	1.33942362125714	1.07852473492166
IGF1R_Signaling_Pathway_Cell_Proliferation_Diferentiation_and_Apoptosis	0.966435252944444	0.808453772102643
IGF1R_Signaling_Pathway_Cell_Survival	1.54723745854545	0.969348780618282
IGF1R_Signaling_Pathway_Gene_Expression_Proliferation_Growth_Survival_via_NFAT5_CREB3	1.2152660533913	0.869535675224236
IGF1R_Signaling_Pathway_Glucose_Uptake	1.9678865465	1.43075257573781
IGF1R_Signaling_Pathway_Glycogen_Synthesis	1.64783171183333	1.23938272470997
IGF1R_Signaling_Pathway_Protein_Synthesis	1.372727832	1.03982357870188
IL.10_Pathway	0.969241868945946	1.05153191386478
IL.10_Pathway_IL.10_Responsive_Genes_Transcription_of_BCLXL_Cyclin.D1_D2_D3_Pim1_c.Myc_and_P19.INK4D._via_STAT3	0.713670582095238	1.00184445825845
IL.10_Pathway_Inflammatory_Cytokine_Genes_Expression_via_STAT3	0.713670582095238	1.00184445825845
IL.10_Pathway_Stability_Determination	1.23976964533333	0.863070332679707
IL.10_Pathway_Translational_Modulation	0.775248417375	0.739465487758096
IL.2_Pathway	1.23059263935915	1.01571826582418
IL.2_Pathway_Actin_Reorganization	1.13308189775	1.11602788237559
IL.2_Pathway_Apoptosis	1.11243383166667	1.69513255235766
IL.2_Pathway_Apoptosis_Inhibition	0.602128022428571	1.12863526271348
IL.2_Pathway_Gene_Expression_via_FYN_LYN_RPS6KB1_PTK2B	1.05992615576923	1.06313366372585
IL.2_Pathway_IL2_Gene_Expression_via_POLR1E_EGR1_HMGA1_ELF1_POU2F1_MYC	1.2780155542381	1.02648031961295
IL.2_Pathway_Protein_Synthesis	0.439475603166667	0.937206392426289
IL.6_Pathway	1.32413953070588	1.05023267288098
ILK_Signaling_Pathway	1.10128767110324	1.00590439151212
ILK_Signaling_Pathway_Actin_Polymerization_Cytoskeletal_Reorganization	1.12048861541071	0.901419295811947
ILK_Signaling_Pathway_Apoptosis	1.707236593375	1.0822966555796
ILK_Signaling_Pathway_Cell_Adhesion	0.485934452666667	0.707899875736568
ILK_Signaling_Pathway_Cell_Cycle_Proliferation	1.16578724173171	1.17502665194813
ILK_Signaling_Pathway_Cell_Migration_Retraction	1.19726312319512	1.18400046217029
ILK_Signaling_Pathway_Cell_Motility	1.09369341223729	0.900061791350805
ILK_Signaling_Pathway_Cytoskeletal_Adhesion_Complexes	0.93210050265812	0.977581668604638
ILK_Signaling_Pathway_Epithelial_Mesenchymal_Transition	0.709524537096774	0.944459246050187
ILK_Signaling_Pathway_Epithelial_Mesenchymal_Transition_Tubulo.Interstitial_Fibrosis	0.918195540139706	0.970155398293012
ILK_Signaling_Pathway_G2_Phase_Arrest	1.16578724173171	1.17502665194813
ILK_Signaling_Pathway_Induced_Cell_Proliferation	0.950530421333333	0.790457461623559
ILK_Signaling_Pathway_Loss_of_Occludin_Barrier_Dysfunction	1.35394543132432	1.19033416590265
ILK_Signaling_Pathway_MMP2_MMP9_Gene_Expression_Tissue_Invasion_via_FOS	1.39403747552174	1.06903396241523
ILK_Signaling_Pathway_Migration_Vasculogenesis	0.918195540139706	0.970155398293012
ILK_Signaling_Pathway_Opsonization	0.593516286333333	0.854702033022761
ILK_Signaling_Pathway_Regulation_of_Intermediate_Filaments	2.205943306	1.31491017005314
ILK_Signaling_Pathway_Regulation_of_Junction_Assembly_at_Desmosomes	0.501697276666667	0.678326901235176
ILK_Signaling_Pathway_Tissue_Morphogenesis	1.39403747552174	1.06903396241523
ILK_Signaling_Pathway_Tumor_Angiogenesis	0.8513270256	0.579073651680424
ILK_Signaling_Pathway_Wound_Healing	0.706927898666667	0.398337880493428
IP3_Pathway	1.48021403578443	1.0615019643259
IP3_Pathway_Gene_Expression_via_CREB3_NFATC2_MEF2D	1.254531877625	0.829922423744136
Interferon_Pathway	1.55787234504167	1.22111190943808
Interferon_Pathway_Gene_Expression_via_HIST1H3B_CREB3	1.82854523295238	1.12487212068776
Interferon_Pathway_Transciption	0.84405052626087	1.19385734487398
Interferon_Pathway_Translation	0.9754474922	0.932642114084637
JAK.STAT_Pathway	1.28713002542038	0.980852642189539
JAK.STAT_Pathway_Akt_Pathway	1.01956471422222	1.2430186431871
JAK.STAT_Pathway_Gene_Expression_via_MYC	0.5252585502	0.998387689336942
JAK.STAT_Pathway_IFN.Inducible_Gene_Expression_via_STAT2_STAT1	1.29235648886667	1.46050397930076
JAK.STAT_Pathway_JAK_Degradation	1.65378705473333	0.740843712425191
JAK.STAT_Pathway_Nml_SOCS_BCL.XL_p21_Myc_Nos2_Gene_Expression_via_STAT2	1.28311779125847	0.918740431904076
JNK_Pathway	1.23912325116835	0.969952919939895
JNK_Pathway_Gene_Expression_Apoptosis_Inflammation_Tumorigenesis_Cell_Migration_via_SMAD4_STAT4_HSF1_TP53_MAP2_DCX_ATF2_NFATC3_SPIRE1_MAP1B_TCF15_ELK1_BCL2_JUN_PXN_NFATC2	1.03949682622222	0.966477445280363
JNK_Pathway_Insulin_Signaling	1.50009431158824	1.12749635488457
MAPK_Family_Pathway	1.3231763086807	0.983297675287088
MAPK_Family_Pathway_Chromatin_Remodelling	2.00328803604762	1.27923497370299
MAPK_Family_Pathway_Cytoskeleton	0.4031740215	0.766970103155714
MAPK_Family_Pathway_Gene_Expression_via_ATF2_JUN_ELK1_NFKB2_CREB3	0.987685851793104	0.934824525501541
MAPK_Family_Pathway_Translation	1.20912807385714	0.765716612151811
MAPK_Signaling_Pathway	1.10604913565377	0.989915935421854
MAPK_Signaling_Pathway_Cell_Motility_Inflammation_Apoptosis_Osmoregulation	0.971239481428571	1.11962673013362
MAPK_Signaling_Pathway_Cell_Survival	0.313866300666667	0.350323103326602
MAPK_Signaling_Pathway_Gene_Expression_Apoptosis_Inflammation_Tumorigenesis_via_MYC_HSF1_STAT2	0.864707919307692	1.01482764099156
[truncated: 1,096 more rows]

## Sheet: HepG2
path_name	PII	NPII
biocarta__U_00DF_arrestins_in_gpcr_desensitization_Main_Pathway	1.307711227	1.04260958677406
biocarta_acetylation_and_deacetylation_of_rela_in_nucleus_Main_Pathway	2.067615681	1.1933256693368
biocarta_actions_of_nitric_oxide_in_the_heart_Main_Pathway	0.996362589421052	0.874893988963955
biocarta_activation_of_camp_dependent_protein_kinase_pka_Main_Pathway	1.11979698455556	0.95951497734465
biocarta_activation_of_csk_by_camp_dependent_protein_kinase_inhibits_signaling_through_the_t_cell_receptor_Main_Pathway	1.37196229897436	1.06470382544144
biocarta_activation_of_pkc_through_g_protein_coupled_receptors_Main_Pathway	1.91540038009091	1.25744916424787
biocarta_activation_of_pkc_through_g_protein_coupled_receptors_Pathway_.secretion.	0.89602779325	0.846925887602992
biocarta_adp_ribosylation_factor_Main_Pathway	1.13557402956	0.965723297850576
biocarta_agrin_in_postsynaptic_differentiation_Main_Pathway	1.16390498485366	1.07948199304618
biocarta_ahr_signal_transduction_Main_Pathway	1.57869890475	1.25073114959838
biocarta_akap95_role_in_mitosis_and_chromosome_dynamics_Main_Pathway	0.856079862076923	1.1985285494849
biocarta_akap95_role_in_mitosis_and_chromosome_dynamics_Pathway_.mitotic_chromosome_condensation.	0.856079862076923	1.1985285494849
biocarta_akap95_role_in_mitosis_and_chromosome_dynamics_Pathway_.mitotic_chromosome_decondensation.	0.856079862076923	1.1985285494849
biocarta_akt_signaling_Main_Pathway	1.075487104	0.860045266353539
biocarta_akt_signaling_Pathway_.Pathway_protein_ubiquitination_of_CHUK.	1.03557190525	0.612242673460195
biocarta_akt_signaling_Pathway_.apoptosis.	1.2044478032	0.81914242335302
biocarta_akt_signaling_Pathway_.cell_survival.	1.2044478032	0.81914242335302
biocarta_alk_in_cardiac_myocytes_Main_Pathway	1.12192390786364	1.00234094102133
biocarta_alternative_complement_Main_Pathway	0.732640747333333	0.690800690554457
biocarta_angiotensin_ii_mediated_activation_of_jnk_pathway_via_pyk2_dependent_signaling_Main_Pathway	1.4436679542381	1.07896657596003
biocarta_apoptotic_signaling_in_response_to_dna_damage_Main_Pathway	1.40213272227273	1.25429235566844
biocarta_apoptotic_signaling_in_response_to_dna_damage_Pathway_.apoptosis.	1.40213272227273	1.25429235566844
biocarta_aspirin_blocks_signaling_pathway_involved_in_platelet_activation_Main_Pathway	1.38462347553333	0.940818349237695
biocarta_aspirin_blocks_signaling_pathway_involved_in_platelet_activation_Pathway_.vasoconstriction.	1.41101759336364	0.854217372577309
biocarta_atm_signaling_Main_Pathway	0.717826925357143	0.860714906500609
biocarta_atm_signaling_Pathway_.DNA_repair.	0.686904030428571	0.756047676644309
biocarta_atm_signaling_Pathway_.Pathway_protein_ubiquitination_of_ATM.	0.372761772	0.537098239550113
biocarta_atm_signaling_Pathway_.apoptosis.	0.508187293	0.627258831613903
biocarta_attenuation_of_gpcr_signaling_Main_Pathway	0.409154922153846	0.444485966498171
biocarta_b_cell_survival_Main_Pathway	0.804509363363636	0.688360086924374
biocarta_b_cell_survival_Pathway_.apoptosis.	0.6038957375	0.424578848859473
biocarta_b_cell_survival_Pathway_.cell_proliferation.	0.680816769666667	0.647151293667138
biocarta_basic_mechanism_of_action_of_ppara_pparb_d_and_pparg_and_effects_on_gene_expression_Main_Pathway	1.000568761	1.2042802976991
biocarta_basic_mechanisms_of_sumoylation_Main_Pathway	0.778833381333333	0.53254372788304
biocarta_basic_mechanisms_of_sumoylation_Pathway_.protein_modification_process.	0.778833381333333	0.53254372788304
biocarta_bcr_signaling_Main_Pathway	1.34977941423333	1.09877553529902
biocarta_bcr_signaling_Pathway_.re_entry_into_mitotic_cell_cycle.	0.777789094222222	0.750457557795256
biocarta_bioactive_peptide_induced_signaling_Main_Pathway	0.6814940923	0.93913453489697
biocarta_bone_remodeling_Main_Pathway	1.52039588407143	0.895545742670465
biocarta_bone_remodeling_Pathway_.Pathway_protein_ubiquitination_of_CHUK.	1.05249521566667	0.596993908148719
biocarta_bone_remodeling_Pathway_.osteoclast_differentiation.	2.508914908	1.11910003678758
biocarta_brca1_dependent_ub_ligase_activity_Main_Pathway	0.976359838666667	0.686935416074354
biocarta_ca_calmodulin_dependent_protein_kinase_activation_Main_Pathway	0.8308818325	0.771931680952195
biocarta_calcium_signaling_by_hbx_of_hepatitis_b_virus_Main_Pathway	1.39482430826667	1.10990279077758
biocarta_calcium_signaling_by_hbx_of_hepatitis_b_virus_Pathway_.viral_genome_replication.	1.014520244	0.910267678023503
biocarta_caspase_cascade_in_apoptosis_Main_Pathway	1.53493318133333	1.14188986202564
biocarta_caspase_cascade_in_apoptosis_Pathway_.Pathway_degradation_of_CASP1_CASP3_CASP4_CASP10_GZMB.	2.04731063666667	1.26860615726627
biocarta_cd40l_signaling_Main_Pathway	1.44314929614286	1.11726554439261
biocarta_cd40l_signaling_Pathway_.Pathway_protein_ubiquitination_of_TNFAIP3_MAP3K1_MAP4K4.	1.44314929614286	1.11726554439261
biocarta_cdc25_and_chk1_regulatory_pathway_in_response_to_dna_damage_Main_Pathway	1.41324280366667	1.54582050167945
biocarta_cdk_regulation_of_dna_replication_Main_Pathway	0.500167264	0.488557437606382
biocarta_cell_cycle_g1_s_check_point_Main_Pathway	1.00570863438095	0.961906596556712
biocarta_cell_cycle_g2_m_checkpoint_Main_Pathway	0.92604251375	0.964365139896264
biocarta_cell_cycle_g2_m_checkpoint_Pathway_.DNA_repair.	0.631959739	0.997731913521592
biocarta_cell_to_cell_adhesion_signaling_Main_Pathway	0.738381887625	0.722511596894642
biocarta_cell_to_cell_adhesion_signaling_Pathway_.cell_cell_adhesion.	0.738381887625	0.722511596894642
biocarta_cell_to_cell_adhesion_signaling_Pathway_.cell_migration.	0.738381887625	0.722511596894642
biocarta_ceramide_signaling_Main_Pathway	1.50647685048387	1.14751050756614
biocarta_ceramide_signaling_Pathway_.Pathway_protein_ubiquitination_of_CHUK.	1.33402336341667	0.790591805429675
biocarta_chaperones_modulate_interferon_signaling_Main_Pathway	1.8499037355	1.15435613734798
biocarta_chaperones_modulate_interferon_signaling_Pathway_.Pathway_protein_ubiquitination_of_DNAJA3.	1.486007182	1.09645600265932
biocarta_chaperones_modulate_interferon_signaling_Pathway_.apoptosis.	2.9554014125	1.19338119227343
biocarta_chrebp_regulation_by_carbohydrates_and_camp_Main_Pathway	0.929182502789474	0.960656059272925
biocarta_chromatin_remodeling_by_hswi_snf_atp_dependent_complexes_Main_Pathway	0.691685165333333	1.14942857457364
biocarta_chromatin_remodeling_by_hswi_snf_atp_dependent_complexes_Pathway_.chromatin_remodeling.	0.995514865777778	1.15964647481936
biocarta_control_of_skeletal_myogenesis_by_hdac_and_calcium_calmodulin_dependent_kinase_camk__Main_Pathway	0.727074933142857	0.512826931592143
biocarta_ctcf_first_multivalent_nuclear_factor_Main_Pathway	1.05187756638095	0.967312275652854
biocarta_cxcr4_signaling_Main_Pathway	1.06779220581818	0.871093233864784
biocarta_cycling_of_ran_in_nucleocytoplasmic_transport_Main_Pathway	1.13003877714286	1.63693685504779
biocarta_cyclins_and_cell_cycle_regulation_Main_Pathway	1.02709497417391	0.952107222863012
biocarta_cystic_fibrosis_transmembrane_conductance_regulator_cftr_and_beta_2_adrenergic_receptor_b2ar_Main_Pathway	1.29186343505	1.04933525779139
biocarta_d4gdi_signaling_Main_Pathway	1.86163244866667	1.27321600304621
biocarta_d4gdi_signaling_Pathway_.apoptosis.	1.86163244866667	1.27321600304621
biocarta_deregulation_of_cdk5_in_alzheimers_disease_Main_Pathway	0.5477179596	1.2960202495206
biocarta_deregulation_of_cdk5_in_alzheimers_disease_Pathway_.apoptosis.	0.5477179596	1.2960202495206
biocarta_double_stranded_rna_induced_gene_expression_Main_Pathway	1.0309692334	0.817350415087115
biocarta_double_stranded_rna_induced_gene_expression_Pathway_.Pathway_protein_ubiquitination_of_CHUK.	0.5234163204	0.406620053000465
biocarta_double_stranded_rna_induced_gene_expression_Pathway_.translational_initiation.	1.258450145	1.32620820150958
biocarta_downregulated_of_mta_3_in_er_negative_breast_tumors_Main_Pathway	1.86663917183333	1.44473086078744
biocarta_e2f1_destruction_Main_Pathway	1.513806696	1.04215846607208
biocarta_egf_signaling_Main_Pathway	0.9650180978	0.893681681073435
biocarta_endocytotic_role_of_ndk_phosphins_and_dynamin_Main_Pathway	1.4111420294375	1.05268214338069
biocarta_endocytotic_role_of_ndk_phosphins_and_dynamin_Pathway_.endocytosis.	1.1344415145	0.944916874569758
biocarta_epo_signaling_Main_Pathway	1.29475301445455	1.1129861847341
biocarta_erk1_erk2_mapk_signaling_Main_Pathway	1.38500940176191	1.15101387847133
biocarta_erk_and_pi_3_kinase_are_necessary_for_collagen_binding_in_corneal_epithelia_Main_Pathway	0.837206114333333	0.701119378601908
biocarta_erk_and_pi_3_kinase_are_necessary_for_collagen_binding_in_corneal_epithelia_Pathway_.actin_filament_stabilization.	0.77795988875	0.811858557107648
biocarta_erk_and_pi_3_kinase_are_necessary_for_collagen_binding_in_corneal_epithelia_Pathway_.cell_matrix_adhesion.	0.77280091435	0.617962902280319
biocarta_eukaryotic_protein_translation_Main_Pathway	1.15048812557143	1.11591901178309
biocarta_extrinsic_prothrombin_activation_Main_Pathway	1.55501212607692	0.950462796815136
biocarta_fas_signaling_pathway_cd95__Main_Pathway	1.2363190615	1.07966990371463
biocarta_fc_epsilon_receptor_i_signaling_in_mast_cells_Main_Pathway	0.889327387538462	0.984650125825575
biocarta_fc_epsilon_receptor_i_signaling_in_mast_cells_Pathway_.acid_secretion.	0.574514177	0.820102106873331
biocarta_fc_epsilon_receptor_i_signaling_in_mast_cells_Pathway_.degranulation.	0.575597503	0.687671488096984
biocarta_fmlp_induced_chemokine_gene_expression_in_hmc_1_cells_Main_Pathway	1.15539818125926	0.974694036217727
biocarta_fmlp_induced_chemokine_gene_expression_in_hmc_1_cells_Pathway_.Pathway_degradation_of_PRKCA.	0.535121261428571	0.7227344170592
biocarta_g_protein_signaling_through_tubby_proteins_Main_Pathway	1.8733284664	1.22941591842485
biocarta_g_secretase_mediated_erbb4_signaling_Main_Pathway	1.194586607875	1.11760099040925
biocarta_gamma_aminobutyric_acid_receptor_life_cycle_Main_Pathway	1.337897962	0.988627934979059
biocarta_granzyme_a_mediated_apoptosis_Main_Pathway	1.649722641625	1.56053766275682
biocarta_granzyme_a_mediated_apoptosis_Pathway_.DNA_fragmentation_during_apoptosis.	1.6315476505	1.60456308912261
biocarta_granzyme_a_mediated_apoptosis_Pathway_.DNA_repair.	1.6315476505	1.60456308912261
biocarta_granzyme_a_mediated_apoptosis_Pathway_.Pathway_degradation_of_GZMB.	1.70043157433333	1.37505533968003
biocarta_granzyme_a_mediated_apoptosis_Pathway_.Pathway_regulation_of_transcription_via_SET_ANP32A_APEX1.	1.6315476505	1.60456308912261
biocarta_growth_hormone_signaling_Main_Pathway	0.714764069052632	0.87824438179978
biocarta_hiv_1_nef_negative_effector_of_fas_and_tnf_Main_Pathway	1.0243688602963	0.899888542285397
biocarta_hiv_1_nef_negative_effector_of_fas_and_tnf_Pathway_.Pathway_degradation_of_CASP8_BIRC2_APAF1.	0.9196218545	0.962930768110779
biocarta_hiv_1_nef_negative_effector_of_fas_and_tnf_Pathway_.Pathway_protein_ubiquitination_of_CHUK.	1.34597748761538	0.809311482495703
biocarta_hop_pathway_in_cardiac_development_Main_Pathway	0.3118222395	0.442336546757761
biocarta_hop_pathway_in_cardiac_development_Pathway_.cell_differentiation.	0.3118222395	0.442336546757761
biocarta_hop_pathway_in_cardiac_development_Pathway_.cell_proliferation.	0.3118222395	0.442336546757761
biocarta_how_does_salmonella_hijack_a_cell_Main_Pathway	1.85941344890909	1.32695520981035
biocarta_how_does_salmonella_hijack_a_cell_Pathway_.lamellipodium_assembly.	1.85941344890909	1.32695520981035
biocarta_how_progesterone_initiates_the_oocyte_maturation_Main_Pathway	0.718854735363636	0.811803949638805
biocarta_how_progesterone_initiates_the_oocyte_maturation_Pathway_.oocyte_maturation.	0.602265868416667	0.725512668242058
biocarta_human_cytomegalovirus_and_map_kinase_pathways_Main_Pathway	1.1002220736	1.10791404925733
biocarta_hypoxia_and_p53_in_the_cardiovascular_system_Main_Pathway	1.76515036092308	0.99989821349868
biocarta_hypoxia_inducible_factor_in_the_cardivascular_system_Main_Pathway	1.75045976846667	1.35500241507232
biocarta_ifn_alpha_signaling_Main_Pathway	0.91483960425	1.03318756605586
biocarta_ifn_gamma_signaling_Main_Pathway	0.8778923286	1.16586036936757
biocarta_igf_1_signaling_Main_Pathway	1.52653528965	1.19919076547669
biocarta_il12_and_stat4_dependent_signaling_pathway_in_th1_development_Main_Pathway	0.724390552222222	0.860436668607164
biocarta_il22_soluble_receptor_signaling_Main_Pathway	0.681802498666667	0.921103615166679
biocarta_il_2_receptor_beta_chain_in_t_cell_activation_Main_Pathway	1.10572180102381	0.867202376126936
biocarta_il_2_receptor_beta_chain_in_t_cell_activation_Pathway_.apoptosis.	0.712008753222222	0.753869165070206
biocarta_il_2_receptor_beta_chain_in_t_cell_activation_Pathway_.cell_proliferation.	0.766737216266667	0.596778302830879
biocarta_il_2_signaling_Main_Pathway	0.899250744615385	0.792920994481269
biocarta_il_3_signaling_Main_Pathway	1.9211529215	1.27120199709177
biocarta_il_4_signaling_Main_Pathway	1.25422322116667	0.8994359540669
biocarta_il_4_signaling_Pathway_.G1_phase_of_mitotic_cell_cycle.	1.38244120785714	0.871796067029029
biocarta_il_4_signaling_Pathway_.cell_proliferation.	1.5258013605	1.05276320284009
biocarta_il_4_signaling_Pathway_.cell_survival.	1.55121421071429	1.07753414529508
biocarta_il_6_signaling_Main_Pathway	0.845604331583333	0.76058678380942
biocarta_il_7_signal_transduction_Main_Pathway	0.7878708585	0.6435139529585
biocarta_il_7_signal_transduction_Pathway_.cell_proliferation.	0.729722598625	0.700778879129712
biocarta_il_7_signal_transduction_Pathway_.cell_survival.	1.00956231933333	0.646846352716782
biocarta_inactivation_of_gsk3_by_akt_causes_accumulation_of_b_catenin_in_alveolar_macrophages_Main_Pathway	0.679354589954545	0.679043691220339
biocarta_inactivation_of_gsk3_by_akt_causes_accumulation_of_b_catenin_in_alveolar_macrophages_Pathway_.Pathway_protein_ubiquitination_of_CHUK.	1.0820182915	0.656125212150084
biocarta_induction_of_apoptosis_through_dr3_and_dr4_5_death_receptors_Main_Pathway	1.35142489872222	0.994671737495236
biocarta_induction_of_apoptosis_through_dr3_and_dr4_5_death_receptors_Pathway_.Pathway_degradation_of_CASP3_CASP10_CASP10.	1.36725512316667	0.904768525531322
biocarta_induction_of_apoptosis_through_dr3_and_dr4_5_death_receptors_Pathway_.apoptosis.	1.32878470388235	0.976920290261939
biocarta_influence_of_ras_and_rho_proteins_on_g1_to_s_transition_Main_Pathway	1.32869317592857	0.915242928197897
biocarta_influence_of_ras_and_rho_proteins_on_g1_to_s_transition_Pathway_.Pathway_protein_ubiquitination_of_CHUK.	0.8481916266	0.480823901428257
biocarta_inhibition_of_cellular_proliferation_by_gleevec_Main_Pathway	1.0798887261	1.1077450399099
biocarta_inhibition_of_matrix_metalloproteinases_Main_Pathway	2.0125505086	1.28994355739382
biocarta_inhibition_of_matrix_metalloproteinases_Pathway_.Pathway_degradation_of_RECK_TIMP4_MMP14_TIMP2_TIMP1_TIMP3.	2.0125505086	1.28994355739382
biocarta_insulin_signaling_Main_Pathway	0.700994494454545	0.816821423729544
biocarta_integrin_signaling_Main_Pathway	0.796766376590909	0.657924316277601
biocarta_internal_ribosome_entry_Main_Pathway	1.07927256416667	1.07519733039811
biocarta_internal_ribosome_entry_Pathway_.translational_initiation.	1.07927256416667	1.07519733039811
biocarta_keratinocyte_differentiation_Main_Pathway	1.2423700722766	0.866860383223885
biocarta_keratinocyte_differentiation_Pathway_.Pathway_protein_ubiquitination_of_CHUK.	1.29211198188889	0.74370323334064
biocarta_keratinocyte_differentiation_Pathway_.apoptosis.	0.697055126727273	0.648944595956397
biocarta_keratinocyte_differentiation_Pathway_.keratinocyte_differentiation.	1.3981933549	0.865469506746127
biocarta_lck_and_fyn_tyrosine_kinases_in_initiation_of_tcr_activation_Main_Pathway	2.1268501949	1.52634358734435
biocarta_lissencephaly_gene_lis1_in_neuronal_migration_and_development_Main_Pathway	0.485712438823529	0.924479765775168
biocarta_lissencephaly_gene_lis1_in_neuronal_migration_and_development_Pathway_.negative_regulation_of_microtubule_depolymerization.	0.69700322275	1.36310213327631
biocarta_lissencephaly_gene_lis1_in_neuronal_migration_and_development_Pathway_.retrograde_axon_cargo_transport.	0.448608794272727	0.814859844512756
biocarta_map_kinase_inactivation_of_smrt_corepressor_Main_Pathway	1.299151975	0.875948534561023
biocarta_mapkinase_signaling_Main_Pathway	1.1047044142549	0.977869756004115
biocarta_mcalpain_and_friends_in_cell_motility_Main_Pathway	1.1029368025	0.810472876209316
biocarta_mcalpain_and_friends_in_cell_motility_Pathway_.cell_migration.	0.516759093285714	0.51435978374479
biocarta_mechanism_of_acetaminophen_activity_and_toxicity_Main_Pathway	1.40049664266667	1.23211443356613
biocarta_mechanism_of_acetaminophen_activity_and_toxicity_Pathway_.fever.	2.353804083	1.87770696890443
biocarta_mechanism_of_acetaminophen_activity_and_toxicity_Pathway_.inflammatory_response.	2.353804083	1.87770696890443
biocarta_mechanism_of_acetaminophen_activity_and_toxicity_Pathway_.platelet_activation.	2.353804083	1.87770696890443
biocarta_mechanism_of_acetaminophen_activity_and_toxicity_Pathway_.prostaglandin_biosynthetic_process.	2.353804083	1.87770696890443
biocarta_mechanism_of_protein_import_into_the_nucleus_Main_Pathway	0.8541177132	1.47105623294415
biocarta_mechanisms_of_transcriptional_repression_by_dna_methylation_Main_Pathway	0.838247613142857	0.828428098437514
biocarta_mechanisms_of_transcriptional_repression_by_dna_methylation_Pathway_.histone_deacetylation.	0.838247613142857	0.828428098437514
biocarta_melanocyte_development_and_pigmentation_Main_Pathway	2.0112446615	2.04575047593437
biocarta_mets_affect_on_macrophage_differentiation_Main_Pathway	0.8422069817	0.699642482224424
biocarta_mets_affect_on_macrophage_differentiation_Pathway_.RNA_processing.	2.0542205	0.924767584527735
biocarta_multi_step_regulation_of_transcription_by_pitx2_Main_Pathway	0.740521257136364	0.857128161165618
biocarta_multiple_antiapoptotic_pathways_from_igf_1r_signaling_lead_to_bad_phosphorylation_Main_Pathway	1.94729979388889	1.1825706840986
biocarta_multiple_antiapoptotic_pathways_from_igf_1r_signaling_lead_to_bad_phosphorylation_Pathway_.apoptosis.	2.676155081	1.46845173124019
biocarta_multiple_antiapoptotic_pathways_from_igf_1r_signaling_lead_to_bad_phosphorylation_Pathway_.cell_growth_and_or_maintenance.	2.676155081	1.46845173124019
biocarta_nerve_growth_factor_pathway_ngf__Main_Pathway	1.26013730911765	1.12211265728606
biocarta_nf_kb_signaling_Main_Pathway	1.1660395015	0.84272141987693
biocarta_nf_kb_signaling_Pathway_.Pathway_protein_ubiquitination_of_CHUK.	1.07899623076471	0.779641854300086
biocarta_nfat_and_hypertrophy_of_the_heart__Main_Pathway	0.902498470777778	0.823406700970392
biocarta_nfkb_activation_by_nontypeable_hemophilus_influenzae_Main_Pathway	1.5707252344	1.20976629659212
biocarta_nfkb_activation_by_nontypeable_hemophilus_influenzae_Pathway_.Pathway_protein_ubiquitination_of_CHUK.	1.0013095218	0.677703851945296
biocarta_nitric_oxide_signaling_Main_Pathway	0.452420398631579	0.553721652229602
biocarta_no2_dependent_il_12_pathway_in_nk_cells_Main_Pathway	0.939747971222222	1.0504786772984
biocarta_no2_dependent_il_12_pathway_in_nk_cells_Pathway_.interleukin_12_biosynthetic_process.	2.196516846	1.269144382516
biocarta_nuclear_receptors_coordinate_the_activities_of_chromatin_remodeling_complexes_and_coactivators_to_facilitate_initiation_of_transcription_in_carcinoma_cells_Main_Pathway	1.039385505875	0.918354866046745
biocarta_opposing_roles_of_aif_in_apoptosis_and_cell_survival_Main_Pathway	1.91303675933333	1.88844236704318
biocarta_opposing_roles_of_aif_in_apoptosis_and_cell_survival_Pathway_.DNA_fragmentation_during_apoptosis.	1.91303675933333	1.88844236704318
biocarta_opposing_roles_of_aif_in_apoptosis_and_cell_survival_Pathway_.removal_of_superoxide_radicals.	1.91303675933333	1.88844236704318
biocarta_overview_of_telomerase_rna_component_gene_hterc_transcriptional_regulation_Main_Pathway	1.577900004	1.18992440191373
biocarta_oxidative_stress_induced_gene_expression_via_nrf2_Main_Pathway	0.863014295818182	0.963490550200015
biocarta_p38_mapk_signaling_Main_Pathway	1.09880361982759	1.03588027547249
biocarta_p53_signaling_Main_Pathway	1.415478661	0.862714882659208
biocarta_pdgf_signaling_Main_Pathway	1.07234192976923	1.0617043836857
biocarta_pelp1_modulation_of_estrogen_receptor_activity_Main_Pathway	3.43170378333333	1.46327151394631
biocarta_phospholipids_as_signalling_intermediaries_Main_Pathway	0.98715345084375	0.98509531972922
biocarta_phospholipids_as_signalling_intermediaries_Pathway_.actin_filament_organization.	1.5856029125	1.20955499361897
biocarta_phospholipids_as_signalling_intermediaries_Pathway_.cell_proliferation.	1.421250633	1.33380639354411
biocarta_phospholipids_as_signalling_intermediaries_Pathway_.cell_survival.	1.421250633	1.33380639354411
biocarta_phospholipids_as_signalling_intermediaries_Pathway_.chemotaxis.	1.5856029125	1.20955499361897
biocarta_phospholipids_as_signalling_intermediaries_Pathway_.lamellipodium_assembly.	1.129038725	1.05571259861304
biocarta_phosphorylation_of_mek1_by_cdk5_p35_down_regulates_the_map_kinase_Main_Pathway	1.33090551638462	1.13688918113981
biocarta_pkc_catalyzed_phosphorylation_of_inhibitory_phosphoprotein_of_myosin_phosphatase_Main_Pathway	1.30064660238095	1.0187359899481
biocarta_pkc_catalyzed_phosphorylation_of_inhibitory_phosphoprotein_of_myosin_phosphatase_Pathway_.secretion.	0.743069678142857	0.755666818896758
biocarta_polyadenylation_of_mrna_Main_Pathway	1.08330413125	0.921189103218314
biocarta_prion_Main_Pathway	1.09437636111765	0.979091854275587
biocarta_proteasome_complex_Main_Pathway	1.871281998	1.09412830464231
biocarta_proteasome_complex_Pathway_.Pathway_degradation_of_PSMA1.	1.871281998	1.09412830464231
biocarta_protein_kinase_a_at_the_centrosome_Main_Pathway	1.418444721	1.26994342611299
biocarta_pten_dependent_cell_cycle_arrest_and_apoptosis_Main_Pathway	1.23555390166667	1.15101090049065
biocarta_pten_dependent_cell_cycle_arrest_and_apoptosis_Pathway_.cell_migration.	1.32035282	1.2011974554854
biocarta_pten_dependent_cell_cycle_arrest_and_apoptosis_Pathway_.cell_survival.	1.32167247	1.12407287841748
biocarta_rac1_cell_motility_signaling_Main_Pathway	1.368654419375	1.10493191751384
biocarta_rac1_cell_motility_signaling_Pathway_.actin_filament_depolymerization.	1.43701741933333	0.992034307297803
biocarta_rac1_cell_motility_signaling_Pathway_.actin_filament_organization.	1.65483707009524	1.17579897646061
biocarta_rac1_cell_motility_signaling_Pathway_.phosphatidic_acid_metabolic_process.	1.79089613475	1.26535798962949
biocarta_ras_independent_pathway_in_nk_cell_mediated_cytotoxicity_Main_Pathway	1.5072313235	1.1430994972598
biocarta_ras_independent_pathway_in_nk_cell_mediated_cytotoxicity_Pathway_.positive_regulation_of_natural_killer_cell_mediated_cytotoxicity.	1.25111475833333	0.80443622378461
biocarta_rb_tumor_suppressor_checkpoint_signaling_in_response_to_dna_damage_Main_Pathway	1.292386066625	1.36150061016729
biocarta_regulation_of_bad_phosphorylation_Main_Pathway	1.63871684328571	1.22605671669672
biocarta_regulation_of_bad_phosphorylation_Pathway_.apoptosis.	0.844643001666667	0.633339754713573
biocarta_regulation_of_ck1_cdk5_by_type_1_glutamate_receptors_Main_Pathway	0.600738051782609	0.638552912942342
biocarta_regulation_of_eif2_Main_Pathway	0.930196483818182	0.986759997345611
biocarta_regulation_of_eif_4e_and_p70s6_kinase_Main_Pathway	0.943539380380952	0.856249672053933
biocarta_regulation_of_map_kinase_pathways_through_dual_specificity_phosphatases_Main_Pathway	1.934755333	1.83799674017231
biocarta_regulation_of_pgc_1a_Main_Pathway	1.00289278825	0.712784588683894
biocarta_regulation_of_spermatogenesis_by_crem_Main_Pathway	0.4290029876	0.723333265189857
biocarta_regulation_of_spermatogenesis_by_crem_Pathway_.spermatogenesis.	0.537066229166667	0.813307949489651
biocarta_regulation_of_splicing_through_sam68_Main_Pathway	1.86743946688889	1.50166225707809
biocarta_regulation_of_splicing_through_sam68_Pathway_.negative_regulation_of_cell_growth.	1.700244746	1.40219964763137
biocarta_regulation_of_splicing_through_sam68_Pathway_.positive_regulation_of_nuclear_mRNA_splicing_via_spliceosome.	1.700244746	1.40219964763137
biocarta_regulation_of_transcriptional_activity_by_pml_Main_Pathway	1.7914407255	1.02162193204865
biocarta_regulation_of_transcriptional_activity_by_pml_Pathway_.negative_regulation_of_cell_proliferation.	1.7914407255	1.02162193204865
biocarta_regulators_of_bone_mineralization_Main_Pathway	0.578496132181818	0.689694824262736
biocarta_repression_of_pain_sensation_by_the_transcriptional_regulator_dream_Main_Pathway	0.842449322615385	0.692433464289726
biocarta_reversal_of_insulin_resistance_by_leptin_Main_Pathway	0.5699056491	0.886994582246126
biocarta_reversal_of_insulin_resistance_by_leptin_Pathway_.fatty_acid_oxidation.	0.5699056491	0.886994582246126
biocarta_rho_cell_motility_signaling_Main_Pathway	1.32426083541935	1.09608311260924
biocarta_rho_cell_motility_signaling_Pathway_.actin_filament_polymerization.	1.42629363695652	1.16314516080821
biocarta_rho_cell_motility_signaling_Pathway_.actin_filament_stabilization.	0.825134766571429	0.814343123261351
biocarta_rho_cell_motility_signaling_Pathway_.focal_adhesion_formation.	0.7204879758	0.823824951954836
biocarta_rho_selective_guanine_exchange_factor_akap13_mediates_stress_fiber_formation_Main_Pathway	0.7622926514	0.656135915150822
biocarta_rna_polymerase_iii_transcription_Main_Pathway	1.23305932371429	0.879358452309497
biocarta_rna_polymerase_iii_transcription_Pathway_.Pathway_transcription_initiation_via_BDP1.	1.23305932371429	0.879358452309497
biocarta_role_of_U_00DF_arrestins_in_the_activation_and_targeting_of_map_kinases_Main_Pathway	1.32436727180769	1.11060967120163
biocarta_role_of_brca1_brca2_and_atr_in_cancer_susceptibility_Main_Pathway	1.27075405242857	1.11808786458384
biocarta_role_of_brca1_brca2_and_atr_in_cancer_susceptibility_Pathway_.DNA_replication_termination.	1.0419430339	1.15168626164192
biocarta_role_of_brca1_brca2_and_atr_in_cancer_susceptibility_Pathway_.Pathway_protein_ubiquitination_of_ATM_BRCA1.	0.9940688045	1.20055015575658
biocarta_role_of_brca1_brca2_and_atr_in_cancer_susceptibility_Pathway_.regulation_of_DNA_replication.	0.5066686846	0.580786278963034
biocarta_role_of_egf_receptor_transactivation_by_gpcrs_in_cardiac_hypertrophy_Main_Pathway	1.17364230366667	0.857318550847137
biocarta_role_of_egf_receptor_transactivation_by_gpcrs_in_cardiac_hypertrophy_Pathway_.Pathway_protein_ubiquitination_of_CHUK.	0.6557109314	0.467290315184456
biocarta_role_of_egf_receptor_transactivation_by_gpcrs_in_cardiac_hypertrophy_Pathway_.cell_growth.	1.21083324622222	0.963955086298158
biocarta_role_of_erbb2_in_signal_transduction_and_oncology_Main_Pathway	1.48939924105263	1.16391022291959
biocarta_role_of_erk5_in_neuronal_survival_Main_Pathway	0.882847325875	0.821222702682463
biocarta_role_of_erk5_in_neuronal_survival_Pathway_.cell_survival.	0.531553776272727	0.579401309146583
biocarta_role_of_erk5_in_neuronal_survival_Pathway_.positive_regulation_of_axon_extension.	1.08061777525	1.00452024805265
biocarta_role_of_mal_in_rho_mediated_activation_of_srf_Main_Pathway	1.31375573111111	1.276726361644
biocarta_role_of_mef2d_in_t_cell_apoptosis_Main_Pathway	1.29848831566667	0.998384491744981
biocarta_role_of_mef2d_in_t_cell_apoptosis_Pathway_.Pathway_degradation_of_CAPN2.	1.1446072125	1.0754318084598
biocarta_role_of_mitochondria_in_apoptotic_signaling_Main_Pathway	1.2501641642	1.28027517195155
biocarta_role_of_nicotinic_acetylcholine_receptors_in_the_regulation_of_apoptosis_Main_Pathway	0.8941649115	0.734609619706364
biocarta_role_of_parkin_in_ubiquitin_proteasomal_Main_Pathway	0.545186295	0.871158945724116
biocarta_role_of_pi3k_subunit_p85_in_regulation_of_actin_organization_and_cell_migration_Main_Pathway	1.54588803175	1.27025287473243
biocarta_role_of_pi3k_subunit_p85_in_regulation_of_actin_organization_and_cell_migration_Pathway_.filopodium_formation.	1.74295131011111	1.45939930227053
biocarta_role_of_pi3k_subunit_p85_in_regulation_of_actin_organization_and_cell_migration_Pathway_.negative_regulation_of_actin_polymerization_and_or_depolymerization.	0.663893459333333	0.734773493090816
biocarta_role_of_ppar_gamma_coactivators_in_obesity_and_thermogenesis_Main_Pathway	0.8319710142	1.12336850505544
biocarta_role_of_ppar_gamma_coactivators_in_obesity_and_thermogenesis_Pathway_.fat_cell_differentiation.	0.49537281425	0.736956153717051
biocarta_role_of_ran_in_mitotic_spindle_regulation_Main_Pathway	0.830332849625	1.24436751331802
biocarta_segmentation_clock_Main_Pathway	1.05059551976471	0.717869144102328
biocarta_signal_dependent_regulation_of_myogenesis_by_corepressor_mitr_Main_Pathway	0.6982671035	0.550736910086744
biocarta_signal_transduction_through_il1r_Main_Pathway	0.903327157424243	0.906785499818896
biocarta_signal_transduction_through_il1r_Pathway_.Pathway_protein_ubiquitination_of_CHUK_PEBP1.	1.04492494588889	0.782773533687677
biocarta_signaling_pathway_from_g_protein_families_Main_Pathway	0.952353993192308	0.80536101751388
biocarta_skeletal_muscle_hypertrophy_is_regulated_via_akt_mtor_Main_Pathway	1.4069595125	1.25190300945182
biocarta_skeletal_muscle_hypertrophy_is_regulated_via_akt_mtor_Pathway_.muscle_development.	1.289502077	1.15467192705188
biocarta_sodd_tnfr1_signaling_Main_Pathway	1.52435367244444	0.94977963296044
biocarta_sonic_hedgehog_receptor_ptc1_regulates_cell_cycle_Main_Pathway	1.23672246233333	1.28307970953536
biocarta_sonic_hedgehog_receptor_ptc1_regulates_cell_cycle_Pathway_.cell_cycle_arrest.	1.449529348	2.01836219594336
biocarta_sonic_hedgehog_receptor_ptc1_regulates_cell_cycle_Pathway_.re_entry_into_mitotic_cell_cycle.	1.23672246233333	1.28307970953536
biocarta_spliceosomal_assembly_Main_Pathway	0.635348792625	0.759231998837137
biocarta_sprouty_regulation_of_tyrosine_kinase_signals_Main_Pathway	1.3396872395	0.97857245266043
biocarta_sprouty_regulation_of_tyrosine_kinase_signals_Pathway_.Pathway_protein_ubiquitination_of_CBL.	1.348975215375	0.860419465385142
biocarta_sprouty_regulation_of_tyrosine_kinase_signals_Pathway_.cell_migration.	0.8380610636	0.875343906648743
biocarta_srebp_control_of_lipid_synthesis_Main_Pathway	1.63235770516667	1.47152397202328
biocarta_srebp_control_of_lipid_synthesis_Pathway_.cholesterol_biosynthetic_process.	2.274955511	1.59717794901461
biocarta_stat3_signaling_Main_Pathway	0.762703394857143	0.843876893462599
biocarta_stathmin_and_breast_cancer_resistance_to_antimicrotubule_agents_Main_Pathway	1.07839192847826	1.04042988739515
biocarta_stress_induction_of_hsp_regulation_Main_Pathway	0.858638403461538	1.05781635282746
biocarta_stress_induction_of_hsp_regulation_Pathway_.Pathway_degradation_of_HSPB1.	0.8569050818	1.22883752214964
biocarta_stress_induction_of_hsp_regulation_Pathway_.cell_survival.	0.8569050818	1.22883752214964
biocarta_sumoylation_as_a_mechanism_to_modulate_ctbp_dependent_gene_responses_Main_Pathway	0.970016037285714	1.09996466333653
biocarta_sumoylation_by_ranbp2_regulates_transcriptional_repression_Main_Pathway	0.920906648928571	1.22491725838241
biocarta_t_cell_receptor_signaling_Main_Pathway	1.44941301238	1.20636212819527
biocarta_t_cell_receptor_signaling_Pathway_.Pathway_protein_ubiquitination_of_PRKCA.	0.1554719335	0.399741869004846
biocarta_tgf_beta_signaling_Main_Pathway	0.662171570285714	0.813731860330825
biocarta_the_41bb_dependent_immune_response_Main_Pathway	1.65563307507692	1.48460220083353
biocarta_the_co_stimulatory_signal_during_t_cell_activation_Main_Pathway	1.719578875	1.36985150867305
biocarta_the_co_stimulatory_signal_during_t_cell_activation_Pathway_.T_cell_activation.	1.719578875	1.36985150867305
biocarta_the_igf_1_receptor_and_longevity_Main_Pathway	1.27621278906667	1.02587241494869
biocarta_the_igf_1_receptor_and_longevity_Pathway_.Pathway_degradation_of_CAT.	1.00420424716667	0.899748666654446
[truncated: 2,794 more rows]

## Sheet: K562
path_name	PII	NPII
[truncated: 3,095 more rows]

## Sheet: MCF-7
path_name	PII	NPII
[truncated: 3,095 more rows]
