# Supplementary material for: Retroelement-Linked H3K4me1 Histone Tags Uncover Regulatory Evolution Trends of Gene Enhancers and Feature Quickly Evolving Molecular Processes in Human Physiology
Source: Cells. 2019 Oct 8;8(10):1219. doi: 10.3390/cells8101219 (PMC6830109; doi:10.3390/cells8101219)
Supplement: Supplementary file 1 [file cells-08-01219-s001.zip › cells-590484-SI/supplementary/Supplementary7.xlsx]

## Sheet: RRE-enriched pathways
1. Cell Cycle and Mitosis	PII	NPII
biocarta_akap95_role_in_mitosis_and_chromosome_dynamics_Main_Pathway	0.949638486646152	1.41227709127685
biocarta_akap95_role_in_mitosis_and_chromosome_dynamics_Pathway_.mitotic_chromosome_condensation.	0.949638486646152	1.41227709127685
biocarta_akap95_role_in_mitosis_and_chromosome_dynamics_Pathway_.mitotic_chromosome_decondensation.	0.949638486646152	1.41227709127685
biocarta_cell_cycle_g2_m_checkpoint_Pathway_.DNA_repair.	0.557946083333333	1.34507790132935
biocarta_sonic_hedgehog_receptor_ptc1_regulates_cell_cycle_Pathway_.cell_cycle_arrest.	0.945401263733333	1.85106249995639
NCI_CDC42_signaling_events_Pathway_.cell_proliferation.	0.2766874424	0.805343536077915
NCI_CDC42_signaling_events_Pathway_.cytokinesis.	0.2766874424	0.805343536077915
NCI_CDC42_signaling_events_Pathway_.establishment_of_cell_polarity.	1.14645989686667	1.45508356654186
NCI_PLK1_signaling_events_Pathway_.G2_M_transition_of_mitotic_cell_cycle.	0.95733906156	1.67943386263021
NCI_Regulation_of_Telomerase_Pathway_.cell_cycle.	0.5662278088	1.15345886959558
NCI_Signaling_events_mediated_by_focal_adhesion_kinase_Pathway_.regulation_of_cell_cycle.	1.02070850645	1.38974751509267
BRCA1_Pathway_G1_S_arrest	0.507847840466667	1.01640120064629
BRCA1_Pathway_Growth_Promoting_Genes_hTert_S100A7	0.390612195866667	0.971421798184068
STAT3_Pathway_G1_to_S_Cell_Cycle_Progression	0.742294841733333	1.07806703732935
ATM_Pathway_S.phase_progression	1.11146580613333	1.49658393705971
reactome_Chk1_Chk2_Cds1_mediated_inactivation_of_Cyclin_B_Cdk1_complex_Main_Pathway	0.86698835616	1.61047408083022
reactome_G2_M_DNA_damage_checkpoint_Main_Pathway	0.8894234975	1.33842689352269
reactome_Phosphorylation_of_proteins_involved_in_the_G2_M_transition_by_Cyclin_A_Cdc2_complexes_Main_Pathway	1.06642256593333	1.62506221902748
reactome_Phosphorylation_of_the_APC_C_Main_Pathway	0.81707528897647	1.15286565084132
NCI_Lissencephaly_gene_LIS1_in_neuronal_migration_and_development_Pathway_.anaphase	1.5059293847	1.6414367259089246
ATM_Pathway_Checkpoint_Activation	0.770225632600001	1.21244586525653
reactome_cell_division_Main_Pathway	0.9406996208	1.33589840628308
2. Cell Death	PII	NPII
ATM_Pathway_Apoptosis	0.508329193066667	1.03939751173279
reactome_Activation_of_BID_and_translocation_to_mitochondria_Main_Pathway	0.945024200466667	1.63040132781736
biocarta_multiple_antiapoptotic_pathways_from_igf_1r_signaling_lead_to_bad_phosphorylation_Pathway_.apoptosis.	1.68936504948	1.85246310711965
biocarta_multiple_antiapoptotic_pathways_from_igf_1r_signaling_lead_to_bad_phosphorylation_Pathway_.cell_growth_and_or_maintenance.	1.68936504948	1.85246310711965
NCI_Glucocorticoid_receptor_regulatory_network_Pathway_.apoptosis.	1.00701664437647	1.38851884074653
NCI_HIF_2_alpha_transcription_factor_network_Pathway_.neuron_apoptosis.	0.458123473666667	1.05865427948961
NCI_Glypican_3_network_Pathway_.apoptosis.	0.5948604653	1.33034960816461
3. Cell adhesion, Migration and Interaction	PII	NPII
NCI_Arf6_downstream_Pathway_.Tumor_Cell_Invasion.	0.4817644314	1.13837155021003
NCI_Arf6_downstream_Pathway_.regulation_of_epithelial_cell_migration.	0.5689660708	1.41770260780237
NCI_Arf6_downstream_Pathway_.substrate_adhesion_dependent_cell_spreading.	0.5689660708	1.41770260780237
NCI_Ephrin_A_reverse_signaling_Main_Pathway	0.4036955566	0.81800885799435
NCI_Ephrin_A_reverse_signaling_Pathway_.beta_integrin_mediated_adhesion.	0.4036955566	0.81800885799435
NCI_Plexin_D1_Signaling_Pathway_.endothelial_cell_migration.	0.441390427466667	0.90549359529472
NCI_p38_signaling_mediated_by_MAPKAP_kinases_Pathway_.chemotaxis.	0.391543703133333	1.06243539479803
PAK_Pathway_Paxillin_Disassembly	0.6346502384	0.987927430450583
PAK_Pathway_Transciptional_Activation_and_Filopodia_Formation	0.617899050466667	1.13517695535394
VEGF_Pathway_Cell_Migration	1.12609322255	1.45751357005479
NCI_AlphaE_beta7_integrin_cell_surface_interactions_Main_Pathway	0.768739094000001	1.32211029652126
NCI_Glypican_3_network_Main_Pathway	0.524647126866667	1.27378682415532
reactome_Nectin_Necl_trans_heterodimerization_Main_Pathway	0.426586145	0.917282763960918
4. Cytoskeleton	PII	NPII
NCI_LKB1_signaling_events_Pathway_.tubulin_complex_assembly.	0.753596681533333	1.26040504430227
p38_Signaling_Pathway_Actin_Cytoskeleton_Reorganiztion	0.4234285994	1.07628218943982
VEGF_Pathway_Actin_Reorganization	1.12609322255	1.45751357005479
MAPK_Family_Pathway_Cytoskeleton	0.3827717115	0.883548478060717
NCI_p38_signaling_mediated_by_MAPKAP_kinases_Pathway_.actin_cytoskeleton_reorganization.	0.47963159565	1.15783553987324
NCI_Lissencephaly_gene_LIS1_in_neuronal_migration_and_development_Pathway_.microtubule_based_movement.	0.6126967774	0.984071253206388
NCI_EPHA_forward_signaling_Pathway_.actin_filament_depolymerization.	0.801273362733334	1.1006330151203
5. Morphogenesis	PII	NPII
Regulation_of_Epithelial.mesenchymal_transition	0.964027209933333	1.72737343152064
NCI_Arf6_downstream_Pathway_.liver_development.	0.5689660708	1.41770260780237
NCI_Glypican_3_network_Pathway_.kidney_development.	0.3658179448	1.00742648192726
NCI_Glypican_3_network_Pathway_.embryonic_digit_morphogenesis.	0.3658179448	1.00742648192726
NCI_Glypican_3_network_Pathway_.skeletal_system_development.	0.3658179448	1.00742648192726
NCI_Signaling_events_mediated_by_Stem_cell_factor_receptor_c_Kit__Pathway_.cell_proliferation.	1.24551691866667	1.83559933770004
NCI_Signaling_events_mediated_by_Stem_cell_factor_receptor_c_Kit__Pathway_.megakaryocyte_differentiation.	1.24932717706667	1.78000366625005
NCI_Signaling_events_mediated_by_VEGFR1_and_VEGFR2_Pathway_.stress_fiber_assembly.	0.7485451438	1.24469157554279
NCI_Signaling_events_mediated_by_the_Hedgehog_family_Pathway_.determination_of_left_right_symmetry.	0.79314272504	1.27297799771302
NCI_Signaling_events_mediated_by_the_Hedgehog_family_Pathway_.heart_development.	0.79314272504	1.27297799771302
NCI_Signaling_events_mediated_by_the_Hedgehog_family_Pathway_.heart_looping.	0.79314272504	1.27297799771302
NCI_Signaling_events_mediated_by_the_Hedgehog_family_Pathway_.somite_specification.	0.79314272504	1.27297799771302
reactome_NGF_processing_Main_Pathway	0.8145114931	1.22793436389791
NCI_Arf6_downstream_Pathway_.myoblast_fusion.	0.5689660708	1.41770260780237
NCI_Netrin_mediated_signaling_events_Pathway_.axon_guidance.	0.73754964076	1.05450828397124
NCI_Ephrin_A_reverse_signaling_Pathway_.neuron_projection_morphogenesis.	0.4508862455	0.828829805526631
6. Immune System	PII	NPII
biocarta_ifn_gamma_signaling_Main_Pathway	0.8232800106	1.18187329027795
biocarta_no2_dependent_il_12_pathway_in_nk_cells_Pathway_.interleukin_12_biosynthetic_process.	1.6262664824	2.60160744219757
biocarta_t_cell_receptor_signaling_Pathway_.Pathway_protein_ubiquitination_of_PRKCA.	0.34551186015	0.73879645045909
NCI_Downstream_signaling_in_naive_CD8_T_cells_Pathway_.alpha_beta_T_cell_proliferation.	0.7378928256	1.38390605274069
NCI_IL23_mediated_signaling_events_Pathway_.positive_regulation_of_dendritic_cell_antigen_processing_and_presentation.	0.7908754668	1.35623686310016
NCI_IL8_and_CXCR1_mediated_signaling_events_Pathway_.cAMP_biosynthetic_process.	0.607681181222222	1.11321567390823
Chemokine_Pathway_Gene_Expression_and_Apoptosis_via_ELK1	0.6403147922	0.978587274944211
Chemokine_Pathway_Internalization_Degradation_Recycling	1.26206962945714	1.53456053937176
reactome_Interleukin_1_processing_Main_Pathway	1.3232823682	1.56382185709452
reactome_Inflammasomes_Main_Pathway	1.730482144866666	1.7371902639734238
reactome_Interleukin_6_signaling_Main_Pathway	0.668728777833333	1.14396783640793
7. Aminoacids Metabolism	PII	NPII
KEGG_D_Arginine_and_D_ornithine_metabolism_Main_Pathway	0.3608501464	1.0799239656389
KEGG_Lysine_biosynthesis_Main_Pathway	2.3960024554	2.84444657998553
8. Lipids Metabolism	PII	NPII
KEGG_Fatty_acid_biosynthesis_Main_Pathway	1.11626553812	1.4265454036209
KEGG_Glycosylphosphatidylinositol_GPI_anchor_biosynthesis_Main_Pathway	0.898712722017391	1.23707190453923
reactome_Arachidonate_production_from_DAG_Main_Pathway	1.35033702873333	1.56911130924004
reactome_Beta_oxidation_of_hexanoyl_CoA_to_butanoyl_CoA_Main_Pathway	1.07422674048	1.37399938796722
reactome_Beta_oxidation_of_lauroyl_CoA_to_decanoyl_CoA_CoA_Main_Pathway	1.34087092916	1.65058451227446
reactome_Beta_oxidation_of_myristoyl_CoA_to_lauroyl_CoA_Main_Pathway	1.24630337746667	1.68215602835728
reactome_Endogenous_sterols_Main_Pathway	0.828977694533333	1.15668297005797
reactome_Propionyl_CoA_catabolism_Main_Pathway	0.46589296052	1.23123245652097
reactome_Synthesis_of_12_eicosatetraenoic_acid_derivatives_Main_Pathway	0.48747833908	1.16508387718693
reactome_Synthesis_of_15_eicosatetraenoic_acid_derivatives_Main_Pathway	0.31809343875	0.977650116873086
reactome_Synthesis_of_16_20_hydroxyeicosatetraenoic_acids_HETE__Main_Pathway	0.808499719755555	1.19531498049113
reactome_Synthesis_of_5_eicosatetraenoic_acids_Main_Pathway	0.728141261433333	1.20761137394911
9. DNA Metabolism and Chromatin Structure	PII	NPII
ATM_Pathway_DNA_repair	0.7559255288	1.11468641671151
biocarta_chromatin_remodeling_by_hswi_snf_atp_dependent_complexes_Main_Pathway	0.962619948906667	1.31484994403189
BRCA1_Pathway_NHEJ_DSB_Repair	0.72628513272	1.08635886427396
BRCA1_Pathway_Transciption_Coupled_Repair	0.526818988666666	1.25231097070021
NCI_Glucocorticoid_receptor_regulatory_network_Pathway_.histone_acetylation.	1.00701664437647	1.38851884074653
biocarta_role_of_brca1_brca2_and_atr_in_cancer_susceptibility_Pathway_.DNA_replication_termination.	0.89144852676	1.17197292785027
biocarta_role_of_brca1_brca2_and_atr_in_cancer_susceptibility_Pathway_.Pathway_protein_ubiquitination_of_ATM_BRCA1.	0.844345025	1.19695904461592
10. Endocytosis	PII	NPII
NCI_Arf6_trafficking_events_Pathway_.clathrin_independent_pinocytosis.	0.5689660708	1.41770260780237
NCI_Arf6_trafficking_events_Pathway_.endocytosis.	0.572423693666667	1.44422744684895
NCI_Arf6_trafficking_events_Pathway_.positive_regulation_of_endocytosis.	0.5689660708	1.41770260780237
NCI_Arf6_trafficking_events_Pathway_.receptor_recycling.	0.5689660708	1.41770260780237
reactome_Synthesis_of_PIPs_at_the_late_endosome_membrane_Main_Pathway	0.649069617971429	1.02388526425634
11. Sensory Perception and Neurotransmission	PII	NPII
reactome_Class_C_3_Metabotropic_glutamate_pheromone_receptors__Main_Pathway	0.594893908957895	0.971312588396945
reactome_GABA_A_rho_receptor_activation_Main_Pathway	0.390189491466667	0.896146998952185
reactome_The_retinoid_cycle_in_cones_daylight_vision__Main_Pathway	0.660507859033333	1.12122779195861
12 General Signaling Pathways	PII	NPII
NCI_Plasma_membrane_estrogen_receptor_signaling_Pathway_.JNK_cascade	1.9762404994	1.9050630475180839
biocarta_deregulation_of_cdk5_in_alzheimers_disease_Main_Pathway	0.922532056	1.3702516491664
biocarta_deregulation_of_cdk5_in_alzheimers_disease_Pathway_.apoptosis.	0.922532056	1.3702516491664
biocarta_stat3_signaling_Main_Pathway	0.547095709257143	0.927912068027125
NCI_Alpha_synuclein_signaling_Pathway_.Pathway_negative_regulation_of_transcription_via_SNCA.	0.557166893333333	1.07607552872735
NCI_Alpha_synuclein_signaling_Pathway_.Pathway_positive_regulation_of_gene_specific_transcription_via_SNCA.	0.557166893333333	1.07607552872735
NCI_Aurora_C_signaling_Main_Pathway	0.34408156225	0.912900623308078
NCI_BARD1_signaling_events_Pathway_.DNA_damage_checkpoint.	0.4796665942	0.938703486084366
NCI_Glucocorticoid_receptor_regulatory_network_Pathway_.MAPKKK_cascade.	1.00701664437647	1.38851884074653
NCI_LPA4_mediated_signaling_events_Main_Pathway	0.946997407377778	1.23121857081797
NCI_LPA4_mediated_signaling_events_Pathway_.cAMP_biosynthetic_process.	0.946997407377778	1.23121857081797
NCI_PDGFR_alpha_signaling_Pathway_.JAK_STAT_cascade.	0.833099888533333	1.13140810917476
NCI_S1P4_Main_Pathway	0.555583733283333	0.911984713966767
NCI_Signaling_events_mediated_by_Stem_cell_factor_receptor_c_Kit__Pathway_.response_to_radiation.	1.26000608366667	1.64172711608682
NCI_Trk_receptor_signaling_mediated_by_PI3K_and_PLC_gamma_Pathway_.regulation_of_long_term_neuronal_synaptic_plasticity.	0.6475736862	1.83856459612579
JAK.STAT_Pathway_Gene_Expression_via_MYC	0.60296835076	0.93929992753143
reactome_Activation_of_NIMA_Kinases_NEK9_NEK6_NEK7_Main_Pathway	0.80900496495	1.14473901691741
reactome_IRS_activation_Main_Pathway	0.4497444974	0.860720470614276
reactome_IRS_related_events_triggered_by_IGF1R_Main_Pathway	1.07389023786667	1.55604337942953
reactome_JNK_c_Jun_kinases_phosphorylation_and_activation_mediated_by_activated_human_TAK1_Main_Pathway	0.63066662728	1.21288325728652
reactome_Leukotriene_receptors_Main_Pathway	0.72649899768	1.12224096617629
reactome_Muscarinic_acetylcholine_receptors_Main_Pathway	0.57366063764	1.01206058906235
reactome_PKA_mediated_phosphorylation_of_CREB_Main_Pathway	0.66238649395	1.34560287265168
reactome_Regulation_of_signaling_by_NODAL_Main_Pathway	0.486209598	0.859918419318502
reactome_SHC_related_events_triggered_by_IGF1R_Main_Pathway	1.6657072974	1.89278646127731
reactome_Signaling_by_Type_1_Insulin_like_Growth_Factor_1_Receptor_IGF1R__Main_Pathway	1.6657072974	1.89278646127731
reactome_Vasopressin_like_receptors_Main_Pathway	0.58561942835	0.928626311739273
reactome_WNT_mediated_activation_of_DVL_Main_Pathway	0.85771379688	1.19987481386447
reactome_activated_TAK1_mediates_p38_MAPK_activation_Main_Pathway	0.4827879538	0.850071671613706
reactome_negative_regulation_of_TCF_dependent_signaling_by_DVL_interacting_proteins_Main_Pathway	0.8880795224	1.45118442348522
NCI_Ephrin_A_reverse_signaling_Pathway_.MAPKKK_cascade.	0.4508862455	0.828829805526631
reactome_CREB_phosphorylation_through_the_activation_of_Adenylate_Cyclase_Main_Pathway	0.993345673828571	1.41334423993752
reactome_Hydroxycarboxylic_acid_binding_receptors_Main_Pathway	0.566021150866667	1.54715743517391
13. RNA synthesis and degradation	PII	NPII
NCI_p38_signaling_mediated_by_MAPKAP_kinases_Pathway_.regulation_of_mRNA_stability.	0.482256134	1.26699135311055
reactome_MicroRNA_miRNA_biogenesis_Main_Pathway	0.87641899588	1.20793257692078
reactome_mRNA_decay_by_5_to_3_exoribonuclease_Main_Pathway	0.920226249093332	1.31077581192577
14. Other and General Pathways	PII	NPII
NCI_Signaling_events_mediated_by_the_Hedgehog_family_Pathway_.catabolic_process.	0.649339783666667	1.20612524307063
ATM_Pathway_Synaptic_Vesicle_Transport	0.947145953266667	1.29441367430367
PTEN_Pathway_Neuronal_Survival	0.465035091533333	0.922594077775755
reactome_Attachment_of_GPI_anchor_to_uPAR_Main_Pathway	1.3254259296	1.59645616852324
reactome_Glyoxylate_metabolism_Main_Pathway	0.75785366692	1.16501584385772
reactome_Interconversion_of_2_oxoglutarate_and_2_hydroxyglutarate_Main_Pathway	0.637111590866667	1.05660431768229
reactome_Miscellaneous_substrates_Main_Pathway	0.833588111872728	1.17733397985427
reactome_Sperm_Oocyte_Membrane_Binding_Main_Pathway	0.37099122604	0.754574152560641
reactome_Galactose_catabolism_Main_Pathway	0.8708523484	1.15642319960862
reactome_Metabolism_of_folate_and_pterines_Main_Pathway	1.02343856362857	1.29486337567793
reactome_Pyrimidine_biosynthesis_Main_Pathway	0.68549169612	1.09359810789067
reactome_Xenobiotics_Main_Pathway	0.791812069655556	1.10402063870709
reactome_Eukaryotic_Translation_Elongation_Main_Pathway	0.7804187222	1.21043452306831
reactome_Rhesus_glycoproteins_mediate_ammonium_transport__Main_Pathway	2.1006972634	1.957596184244482

## Sheet: RRE-deficient pathways
1. Lipids Metabolism	PII	NPII
biocarta_srebp_control_of_lipid_synthesis_Main_Pathway	1.8321081581	1.23937920430102
biocarta_srebp_control_of_lipid_synthesis_Pathway_.cholesterol_biosynthetic_process.	2.39098323185	1.39175002577447
biocarta_visceral_fat_deposits_and_the_metabolic_syndrome_Main_Pathway	1.944553896275	1.30504586693112
reactome_Acyl_chain_remodelling_of_PI_Main_Pathway	1.68603735942222	1.11219564180281
reactome_Plasmalogen_biosynthesis_Main_Pathway	2.13361818885	1.13800360579518
reactome_Synthesis_of_PA_Main_Pathway	1.83644814676667	1.24807457499062
reactome_Synthesis_of_PG_Main_Pathway	1.9649779223	1.18850534055843
reactome_Transport_of_fatty_acids_Main_Pathway	1.68624396106667	1.03341751431114
2. Protein Ubiquitination and Degradation	PII	NPII
biocarta_akt_signaling_Pathway_.Pathway_protein_ubiquitination_of_CHUK.	1.4116850622	0.804757522923118
biocarta_proteasome_complex_Main_Pathway	1.48226864389524	0.889726852564875
biocarta_proteasome_complex_Pathway_.Pathway_degradation_of_PSMA1.	1.48226864389524	0.889726852564875
KEGG_Proteasome_Main_Pathway	1.50512832638139	0.904515199424827
reactome_Autodegradation_of_the_E3_ubiquitin_ligase_COP1_Main_Pathway	1.47943543456471	0.930193966467792
3. Translation, Protein Export and Folding	PII	NPII
KEGG_Protein_export_Main_Pathway	1.54853797593636	0.984410859383926
p38_Signaling_Pathway_Translation	1.51126481765	0.885016877381339
reactome_ATF6_alpha_activates_chaperones_Main_Pathway	2.17713526485	1.50913676540915
4. Detoxication of Xenobiotics	PII	NPII
biocarta_ahr_signal_transduction_Main_Pathway	1.79654804365	1.21985609026964
biocarta_mechanism_of_acetaminophen_activity_and_toxicity_Pathway_.fever.	4.0403606558	2.45230418264343
biocarta_mechanism_of_acetaminophen_activity_and_toxicity_Pathway_.inflammatory_response.	4.0403606558	2.45230418264343
biocarta_mechanism_of_acetaminophen_activity_and_toxicity_Pathway_.platelet_activation.	4.0403606558	2.45230418264343
biocarta_mechanism_of_acetaminophen_activity_and_toxicity_Pathway_.prostaglandin_biosynthetic_process.	4.0403606558	2.45230418264343
NCI_Cellular_roles_of_Anthrax_toxin_Pathway_.monocyte_activation.	1.7191787759	1.09270337155679
reactome_Ethanol_oxidation_Main_Pathway	2.53966749275	1.84324551304721
reactome_Toxicity_of_botulinum_toxin_type_C_BoNT_C__Main_Pathway	2.4435140222	1.23640587031521
5. Aminoacids Metabolism	PII	NPII
KEGG_D_Glutamine_and_D_glutamate_metabolism_Main_Pathway	3.0585376181	2.0756908284664
reactome_Conjugation_of_benzoate_with_glycine_Main_Pathway	2.04083001984	1.12943664488703
reactome_Conjugation_of_salicylate_with_glycine_Main_Pathway	2.11053894128571	1.20718707622985
reactome_Metabolism_of_polyamines_Main_Pathway	2.0247764781	1.34540873854432
6. Morphogenesis	PII	NPII
biocarta_bone_remodeling_Pathway_.osteoclast_differentiation.	1.87909779523333	0.993466453024015
NCI_ErbB1_downstream_signaling_Pathway_.lamellipodium_assembly.	2.03265644445714	1.35220914387545
NCI_ErbB2_ErbB3_signaling_events_Pathway_.heart_morphogenesis.	1.42641790831428	0.781809808589035
NCI_ErbB2_ErbB3_signaling_events_Pathway_.mammary_gland_morphogenesis.	1.42641790831428	0.781809808589035
NCI_ErbB2_ErbB3_signaling_events_Pathway_.nervous_system_development.	1.42641790831428	0.781809808589035
NCI_RAC1_signaling_Pathway_.neuron_projection_development.	1.8887598748	1.02645066060941
NCI_Syndecan_2_mediated_signaling_events_Pathway_.dendrite_morphogenesis.	1.52883672283333	0.883511018853719
NCI_Reelin_signaling_Pathway_.neuron_migration.	1.0812535837714292	0.751687686427357
NCI_Syndecan_2_mediated_signaling_events_Pathway_.determination_of_left_right_symmetry.	1.52883672283333	0.883511018853719
7. Cell adhesion, Migration and Interaction	PII	NPII
Cell_Migration_Adhesion_and_Angiogenesis_driven_by_MMIF	2.8452468103	1.79174636127369
NCI_Angiopoietin_receptor_Tie2_mediated_signaling_Pathway_.chemokinesis.	1.7810324309	1.2073976165245
NCI_EPO_signaling_Pathway_.beta_integrin_mediated_adhesion.	2.01553043157143	1.26827029014086
NCI_E_cadherin_signaling_in_the_nascent_adherens_junction_Pathway_.regulation_of_cell_cell_adhesion.	1.6701809315	0.986812028427609
NCI_Integrin_linked_kinase_signaling_Pathway_.anoikis.	1.53240172722	0.977565859012433
NCI_Integrin_linked_kinase_signaling_Pathway_.apoptosis.	1.53240172722	0.977565859012433
NCI_PDGFR_beta_signaling_Pathway_.focal_adhesion_assembly.	1.61330845744	1.00667972088626
NCI_Syndecan_2_mediated_signaling_events_Pathway_.positive_regulation_of_cell_cell_adhesion.	1.56221541008571	0.856565701074544
EGF_Pathway_Cell_Motility	1.7083868894	1.10370217603565
Ras_Pathway_Cell.Cell_Junctions	1.75364863865833	1.14610087404733
reactome_CHL1_interactions_Main_Pathway	2.01013980716	1.23798609648511
reactome_Integrin_alphaIIb_beta3_signaling_Main_Pathway	1.52857477044	0.96194954838529
biocarta_inhibition_of_matrix_metalloproteinases_Main_Pathway	1.89287351756	1.27290090086059
biocarta_inhibition_of_matrix_metalloproteinases_Pathway_.Pathway_degradation_of_RECK_TIMP4_MMP14_TIMP2_TIMP1_TIMP3.	1.89287351756	1.27290090086059
reactome_Platelet_Aggregation_Plug_Formation__Main_Pathway	1.5729063954	0.928206356114448
8. Cytoskeleton	PII	NPII
NCI_BCR_signaling_Pathway_.actin_cytoskeleton_organization.	1.763956312625	1.16641348025551
NCI_RAC1_signaling_Pathway_.actin_filament_polymerization.	1.6827453107	0.968030115651032
9. Cell Death	PII	NPII
biocarta_d4gdi_signaling_Main_Pathway	1.8732260909	1.13240376799702
biocarta_d4gdi_signaling_Pathway_.apoptosis.	1.8732260909	1.13240376799702
biocarta_hypoxia_and_p53_in_the_cardiovascular_system_Main_Pathway	1.55424742256923	1.0106167518479
biocarta_pten_dependent_cell_cycle_arrest_and_apoptosis_Pathway_.cell_migration.	1.78717750068571	1.08634331832209
biocarta_role_of_mef2d_in_t_cell_apoptosis_Main_Pathway	1.56701707074167	1.02357226540467
biocarta_role_of_mef2d_in_t_cell_apoptosis_Pathway_.Pathway_degradation_of_CAPN2.	2.05017261695	1.07608098856433
NCI_Caspase_Cascade_in_Apoptosis_Pathway_.positive_regulation_of_apoptosis.	1.55230620446667	0.793603463262467
ILK_Signaling_Pathway_Apoptosis	2.199487097	1.41624795284019
p38_Signaling_Pathway_Apoptosis	2.5886585279	1.1688794036447
reactome_Activation_of_BAD_and_translocation_to_mitochondria_Main_Pathway	2.68121251985714	1.48678129018243
reactome_Vpr_mediated_induction_of_apoptosis_by_mitochondrial_outer_membrane_permeabilization_Main_Pathway	2.25949462013333	1.27071426813386
Caspase_Cascade_Pathway_DNA_Fragmentation	1.66856698588	1.05738200999422
reactome_NADE_modulates_death_signalling_Main_Pathway	1.81741122448	0.945679672932986
10. Cell Cycle and Mitosis	PII	NPII
reactome_Phosphorylation_of_proteins_involved_in_G1_S_transition_by_active_Cyclin_E_Cdk2_complexes_Main_Pathway	1.8077259423	1.14386898775482
reactome_POU5F1_OCT4_SOX2_NANOG_repress_genes_related_to_differentiation_Main_Pathway	0.747180486733334	0.6137609333689824
reactome_Ubiquitin_dependent_degradation_of_Cyclin_D1_Main_Pathway	1.469377571096	0.907087001975315
11. Immune System	PII	NPII
biocarta_il_3_signaling_Main_Pathway	1.62875521266	1.03571412271078
biocarta_il_4_signaling_Main_Pathway	1.30110547768333	0.732559221893374
biocarta_lck_and_fyn_tyrosine_kinases_in_initiation_of_tcr_activation_Main_Pathway	1.8071321568	1.18334478293393
Regulation_of_Angiogenesis_by_Interleukin.8	2.21932852376667	1.35019913262807
KEGG_Cytokine_cytokine_receptor_interaction_Main_Pathway	1.636684390944	0.980706348441647
NCI_Endogenous_TLR_signaling_Pathway_.cytokine_production_involved_in_inflammatory_response.	1.71849363963333	1.1548191689908
NCI_Endogenous_TLR_signaling_Pathway_.regulation_of_granulocyte_colony_stimulating_factor_production.	1.913939704	1.20777052125953
NCI_Endogenous_TLR_signaling_Pathway_.regulation_of_interleukin_10_production.	1.913939704	1.20777052125953
NCI_Endogenous_TLR_signaling_Pathway_.regulation_of_interleukin_6_production.	1.94275679032	1.17952078146073
VEGF_Pathway_Nitric_Oxide_Production	2.7605503072	1.4059460989224
Interferon_Pathway_Gene_Expression_via_HIST1H3B_CREB3	1.8661412446	1.24199854263063
reactome_Activation_of_RAS_in_B_cells_Main_Pathway	2.24070550688	1.53271616743237
reactome_IKK_complex_recruitment_mediated_by_RIP1_Main_Pathway	1.79103480232	1.16592079168251
reactome_PD_1_signaling_Main_Pathway	1.49265924400952	0.959507994884984
reactome_Phosphorylation_of_CD3_and_TCR_zeta_chains_Main_Pathway	1.60715956598889	1.02148120090212
reactome_Toll_Like_Receptor_TLR6_TLR2_Cascade_Main_Pathway	1.8648826345	1.02319710599429
reactome_Vif_mediated_degradation_of_APOBEC3G_Main_Pathway	1.4272562302449	0.897440477089199
KEGG_Asthma_Main_Pathway	1.92404553639286	1.12833247370816
biocarta_chaperones_modulate_interferon_signaling_Pathway_.apoptosis.	2.0412396762	1.02150107989046
reactome_Activation_of_C3_and_C5_Main_Pathway	0.8557271196000006	0.6592166107559543
NCI_LPA_receptor_mediated_events_Pathway_.positive_regulation_of_dendritic_cell_cytokine_production.	1.062014834	0.520201292576306
12. DNA Metabolism and Chromatin Structure	PII	NPII
MAPK_Family_Pathway_Chromatin_Remodelling	1.9027635872381	1.29654846628029
reactome_DNA_replication_initiation_Main_Pathway	1.6320060767	1.06052754480226
reactome_Leading_Strand_Synthesis_Main_Pathway	1.83670338917778	1.13973903711921
reactome_Processive_synthesis_on_the_lagging_strand_Main_Pathway	1.83670338917778	1.13973903711921
reactome_Telomere_C_strand_Lagging_Strand_Synthesis_Main_Pathway	1.86015826596	1.22957093293612
reactome_Telomere_C_strand_synthesis_initiation_Main_Pathway	1.6320060767	1.06052754480226
13. Hormone Signaling Pathways	PII	NPII
biocarta_pelp1_modulation_of_estrogen_receptor_activity_Main_Pathway	2.57558944486666	1.11686103900246
NCI_Plasma_membrane_estrogen_receptor_signaling_Pathway_.MAPKKK_cascade.	2.3123603539	1.47226047881155
Estrogen_Pathway_Vasodilatation	1.7712810862	1.14777474307356
14. Endocytosis	PII	NPII
EGF_Pathway_EGFR_Endocytosis	1.9519389855	1.03386681461439
reactome_Cross_presentation_of_soluble_exogenous_antigens_endosomes__Main_Pathway	1.38192609985306	0.853584588755982
reactome_ER_Phagosome_Main_Pathway	1.39325151430154	0.861587419182829
reactome_Endosomal_Vacuolar_Main_Pathway	1.47837196986667	0.824063293776692
15. Metals Metabolism and Ion Transport	PII	NPII
reactome_Classical_Kir_channels_Main_Pathway	1.90565249193333	1.03457302608104
reactome_Cation_coupled_Chloride_cotransporters_Main_Pathway	2.27699254217143	1.27432175230575
reactome_ATP_sensitive_Potassium_channels_Main_Pathway	1.5713990961	0.876940026333322
16. General Signaling Pathways	PII	NPII
biocarta_hypoxia_inducible_factor_in_the_cardivascular_system_Main_Pathway	1.80523120117333	1.21778709542574
biocarta_regulation_of_transcriptional_activity_by_pml_Main_Pathway	1.72405380915	1.0271074405385
biocarta_regulation_of_transcriptional_activity_by_pml_Pathway_.negative_regulation_of_cell_proliferation.	1.72405380915	1.0271074405385
biocarta_transcriptional_activation_of_dbpb_from_mrna_Main_Pathway	1.6553083131	0.898857826023099
GNAQ_Signaling_Events	2.030717482675	1.19246736345227
Protein_kinase_A_Pathway	2.25475367506667	1.30569346342798
NCI_AP_1_transcription_factor_network_Main_Pathway	1.54022620169524	0.997594448237538
NCI_Hypoxic_and_oxygen_homeostasis_regulation_of_HIF_1_alpha_Main_Pathway	2.01500135809333	1.29753216087168
NCI_RAC1_signaling_Pathway_.Pathway_positive_regulation_of_NF_kappaB_transcription_factor_activity_via_RAC1.	2.08883146493333	1.02563406031999
NCI_Signaling_events_mediated_by_VEGFR1_and_VEGFR2_Pathway_.Pathway_degradation_of_AKAP1.	2.6805131354	1.2153086816106
GSK3_Signaling_Pathway_b.CTNN_Degradation	1.49974262654	0.806503579853497
JAK.STAT_Pathway_JAK_Degradation	1.49974262654	0.806503579853497
p53_Signaling_Pathway_Inhibition_of_IGF1R_mTOR_Pathways	3.2147039456	1.78469232244478
reactome_AKT_mediated_inactivation_of_FOXO1A_Main_Pathway	2.59279926325	1.70954410924541
reactome_Adrenaline_signalling_through_Alpha_2_adrenergic_receptor_Main_Pathway	3.5434958134	2.31005179869348
reactome_Adrenoceptors_Main_Pathway	2.28719619215556	1.42863821698079
reactome_Constitutive_Signaling_by_NOTCH1_t_7_9_NOTCH1_M1580_K2555_Translocation_Mutant_Main_Pathway	2.22640819126667	1.4419659796659
reactome_Downregulation_of_ERBB2_ERBB3_signaling_Main_Pathway	1.94963525835556	1.24628391124091
reactome_Extrinsic_Pathway_Main_Pathway	1.60124143924	0.903035715279527
reactome_GRB2_events_in_EGFR_signaling_Main_Pathway	1.83545333143333	1.18966132066333
reactome_GRB2_events_in_ERBB2_signaling_Main_Pathway	1.8793926384	1.2612322195574
reactome_Histamine_receptors_Main_Pathway	2.1269839842	1.12193424332258
reactome_Negative_regulation_of_the_PI3K_AKT_network_Main_Pathway	2.378400601775	1.69616505098502
reactome_PERK_regulates_gene_expression_Main_Pathway	1.908420927	1.2608612783703
reactome_Regulation_of_activated_PAK_2p34_by_proteasome_mediated_degradation_Main_Pathway	1.4476379684898	0.906162314750473
reactome_Regulation_of_gene_expression_by_Hypoxia_inducible_Factor_Main_Pathway	1.59842720485	1.02954125099004
reactome_Regulation_of_ornithine_decarboxylase_ODC__Main_Pathway	1.456491266336	0.899396701456328
reactome_SHC1_events_in_EGFR_signaling_Main_Pathway	1.64203928682857	0.931169257990764
reactome_SHC1_events_in_ERBB2_signaling_Main_Pathway	1.73709487102	1.0198072066052
reactome_SHC_mediated_signalling_Main_Pathway	1.59580749142857	0.949785798452893
reactome_Signalling_to_RAS_Main_Pathway	1.62317687388889	1.00616145537397
reactome_Signalling_to_p38_via_RIT_and_RIN_Main_Pathway	2.12070158216	1.42646484123259
IGF1R_Signaling_Pathway_Glucose_Uptake	2.29014524625	1.595659452676
HIF1Alpha_Pathway_HIF1a_Degradation	1.5551332482	0.833753188151674
HIF1Alpha_Pathway_NOS_Pathway	1.65440416929474	1.06913079653741
mTOR_Pathway_VEGF_Pathway	1.3309810033333342	0.8555114763512698
HIF1Alpha_Pathway_VEGF_Pathway	1.54445717322857	1.00644495152966
17. Other and General Pathways	PII	NPII
biocarta_acetylation_and_deacetylation_of_rela_in_nucleus_Main_Pathway	1.9253669539	1.25028123366309
KEGG_Proximal_tubule_bicarbonate_reclamation_Main_Pathway	3.0585376181	2.0756908284664
VEGF_Pathway_Nitric_Oxide_Production	2.7605503072	1.4059460989224
reactome_Insulin_like_Growth_Factor_2_mRNA_Binding_Proteins_IGF2BPs_IMPs_VICKZs_bind_RNA_Main_Pathway	2.44111388933333	1.614104952534
reactome_Proton_coupled_monocarboxylate_transport_Main_Pathway	2.04738973806667	1.07697458022429
reactome_Sulfide_oxidation_to_sulfate_Main_Pathway	2.14032140213333	1.01219326081438
reactome_Synthesis_of_pyrophosphates_in_the_cytosol_Main_Pathway	1.66006024271429	1.07964919574897
reactome_Transport_of_nucleotide_sugars_Main_Pathway	1.10790858388889	0.470721873865398
NCI_Visual_signal_transduction_Cones_Main_Pathway	2.12271640228	1.04836404880778
KEGG_Thiamine_metabolism_Main_Pathway	0.7763546802000001	0.626367422307887
