# Supplementary material for: Retroelement-Linked H3K4me1 Histone Tags Uncover Regulatory Evolution Trends of Gene Enhancers and Feature Quickly Evolving Molecular Processes in Human Physiology
Source: Cells. 2019 Oct 8;8(10):1219. doi: 10.3390/cells8101219 (PMC6830109; doi:10.3390/cells8101219)
Supplement: Supplementary file 1 [file cells-08-01219-s001.zip › cells-590484-SI/supplementary/Supplementary8.xlsx]

## Sheet: RRE-enriched GO terms
GO_ID	GO_name	# genes	p-value
1. DNA Metabolism and Chromatin Structure
GO:0000731	DNA synthesis involved in DNA repair	7	0.0021
GO:0000732	strand displacement	6	0.0029
GO:0003697	single-stranded DNA binding	10	0.01
GO:0003677	DNA binding	84	0.014
2. RNA Synthesis and Degradation
GO:0006355	regulation of transcription, DNA-templated	86	0.00027
GO:0006351	transcription, DNA-templated	96	0.012
GO:0000398	mRNA splicing, via spliceosome	17	0.013
GO:0071011	precatalytic spliceosome	5	0.016
GO:0005689	U12-type spliceosomal complex	5	0.018
GO:0003700	transcription factor activity, sequence-specific DNA binding	50	0.034
3. Immune System
GO:0045087	innate immune response	25	0.048
GO:0010760	negative regulation of macrophage chemotaxis	3	0.0086
4. Sensory Perception and Neurotransmission
GO:0004984	olfactory receptor activity	30	0.0033
GO:0050911	detection of chemical stimulus involved in sensory perception of smell	30	0.0025
5. Translation
GO:0043039	tRNA aminoacylation	3	0.02
GO:0000049	tRNA binding	8	0.0035
GO:0006450	regulation of translational fidelity	4	0.019
6. Lipids Metabolism
GO:0004623	phospholipase A2 activity	5	0.032
GO:0016042	lipid catabolic process	10	0.0057
GO:0019373	epoxygenase P450 pathway	4	0.031
7. Cell Cycle and Mitosis
GO:0007062	sister chromatid cohesion	10	0.019
GO:0000922	spindle pole	10	0.028
8. Metals Metabolism
GO:0051539	4 iron, 4 sulfur cluster binding	6	0.023
GO:0046872	metal ion binding	107	0.002
GO:0051536	iron-sulfur cluster binding	5	0.0046
9. Other and General Terms
GO:0005622	intracellular	78	0.00045
GO:0003676	nucleic acid binding	70	1.7e-06
GO:0005743	mitochondrial inner membrane	28	0.016
GO:0008637	apoptotic mitochondrial changes	4	0.036
GO:0030317	sperm motility	7	0.018
GO:0042572	retinol metabolic process	6	0.028
GO:0008047	enzyme activator activity	6	0.048

## Sheet: RRE-deficient GO terms
GO_ID	GO_name	# genes	p-value
1. Cell Cycle and Mitosis
GO:0045787	positive regulation of cell cycle	9	0.00013
GO:0001558	regulation of cell growth	10	0.012
GO:0042127	regulation of cell proliferation	17	0.013
GO:0008285	negative regulation of cell proliferation	29	0.019
GO:0044344	cellular response to fibroblast growth factor stimulus	6	0.012
GO:0008083	growth factor activity	15	0.02
2. Cell Death
GO:0042981	regulation of apoptotic process	22	0.00099
GO:0008630	intrinsic apoptotic signaling pathway in response to DNA damage	8	0.0057
GO:0097284	hepatocyte apoptotic process	4	0.02
GO:0043066	negative regulation of apoptotic process	32	0.022
GO:0043065	positive regulation of apoptotic process	23	0.024
GO:0006915	apoptotic process	38	0.024
GO:0043280	positive regulation of cysteine-type endopeptidase activity involved in apoptotic process	6	0.037
GO:0001844	protein insertion into mitochondrial membrane involved in apoptotic signaling pathway	3	0.039
GO:1902041	regulation of extrinsic apoptotic signaling pathway via death domain receptors	4	0.042
GO:0043524	negative regulation of neuron apoptotic process	12	0.044
GO:0097191	extrinsic apoptotic signaling pathway	9	0.00062
3. RNA Synthesis and Degradation
GO:0045944	positive regulation of transcription from RNA polymerase II promoter	87	8.7e-09
GO:0000122	negative regulation of transcription from RNA polymerase II promoter	70	8.9e-09
GO:0043565	sequence-specific DNA binding	48	1e-05
GO:0000977	RNA polymerase II regulatory region sequence-specific DNA binding	26	1.4e-05
GO:0045893	positive regulation of transcription, DNA-templated	45	7.9e-05
GO:0008134	transcription factor binding	29	0.00016
GO:0003700	transcription factor activity, sequence-specific DNA binding	69	0.00038
GO:0044212	transcription regulatory region DNA binding	22	0.001
GO:0006366	transcription from RNA polymerase II promoter	41	0.001
GO:0000978	RNA polymerase II core promoter proximal region sequence-specific DNA binding	31	0.0013
GO:0003714	transcription corepressor activity	20	0.0031
GO:0006351	transcription, DNA-templated	117	0.0033
GO:0001077	transcriptional activator activity, RNA polymerase II core promoter proximal region sequence-specific binding	22	0.0036
GO:0021882	regulation of transcription from RNA polymerase II promoter involved in forebrain neuron fate commitment	3	0.0063
GO:0003705	transcription factor activity, RNA polymerase II distal enhancer sequence-specific binding	9	0.011
GO:0044798	nuclear transcription factor complex	4	0.012
GO:0001228	transcriptional activator activity, RNA polymerase II transcription regulatory region sequence-specific binding	11	0.013
GO:0005667	transcription factor complex	17	0.018
GO:0000981	RNA polymerase II transcription factor activity, sequence-specific DNA binding	15	0.03
GO:0006357	regulation of transcription from RNA polymerase II promoter	30	0.039
GO:0000979	RNA polymerase II core promoter sequence-specific DNA binding	7	0.049
GO:0045892	negative regulation of transcription, DNA-templated	46	1.8e-05
GO:0017053	transcriptional repressor complex	8	0.013
4. Morphogenesis
GO:0060441	epithelial tube branching involved in lung morphogenesis	6	0.00044
GO:0060272	embryonic skeletal joint morphogenesis	4	0.013
GO:0061626	pharyngeal arch artery morphogenesis	3	0.039
GO:0060325	face morphogenesis	5	0.049
GO:0009952	anterior/posterior pattern specification	14	7.7e-05
GO:0009954	proximal/distal pattern formation	7	0.00065
GO:0021798	forebrain dorsal/ventral pattern formation	3	0.039
GO:0030855	epithelial cell differentiation	9	0.016
GO:0021766	hippocampus development	8	0.015
GO:0021861	forebrain radial glial cell differentiation	3	0.012
GO:0055007	cardiac muscle cell differentiation	6	0.0074
GO:0032331	negative regulation of chondrocyte differentiation	4	0.042
GO:0048715	negative regulation of oligodendrocyte differentiation	5	0.0012
GO:0048709	oligodendrocyte differentiation	7	0.00083
GO:0030858	positive regulation of epithelial cell differentiation	3	0.012
GO:0045669	positive regulation of osteoblast differentiation	8	0.021
GO:0001889	liver development	9	0.021
GO:0060021	palate development	9	0.025
GO:0007275	multicellular organism development	35	0.03
GO:0001942	hair follicle development	6	0.03
GO:0031018	endocrine pancreas development	5	0.031
GO:0008584	male gonad development	10	0.031
GO:0048642	negative regulation of skeletal muscle tissue development	3	0.039
GO:0051216	cartilage development	10	0.0015
GO:0060041	retina development in camera-type eye	9	0.0052
GO:0060534	trachea cartilage development	3	0.012
GO:0090184	positive regulation of kidney development	3	0.012
GO:0042475	odontogenesis of dentin-containing tooth	7	0.042
GO:0001525	angiogenesis	18	0.032
GO:0042476	odontogenesis	5	0.035
GO:0001706	endoderm formation	4	0.016
GO:0060440	trachea formation	3	0.029
GO:0048469	cell maturation	7	0.0059
GO:0030903	notochord development	4	0.0068
GO:0001894	tissue homeostasis	5	0.01
GO:0008307	structural constituent of muscle	7	0.013
GO:0001502	cartilage condensation	5	0.017
GO:0031641	regulation of myelination	4	0.02
GO:0030215	semaphorin receptor binding	5	0.021
GO:0001843	neural tube closure	9	0.027
GO:0097421	liver regeneration	5	0.044
GO:0038191	neuropilin binding	4	0.03
GO:0007411	axon guidance	18	0.0012
GO:0031274	positive regulation of pseudopodium assembly	4	0.02
GO:0048660	regulation of smooth muscle cell proliferation	4	0.00013
5. General Signaling Pathways
GO:0019901	protein kinase binding	33	0.0008
GO:0017017	MAP kinase tyrosine/serine/threonine phosphatase activity	5	0.0024
GO:0043407	negative regulation of MAP kinase activity	7	0.0059
GO:0019900	kinase binding	10	0.008
GO:0043123	positive regulation of I-kappaB kinase/NF-kappaB signaling	15	0.018
GO:0000307	cyclin-dependent protein kinase holoenzyme complex	4	0.03
GO:0048384	retinoic acid receptor signaling pathway	4	0.049
GO:0046330	positive regulation of JNK cascade	8	0.031
GO:0032874	positive regulation of stress-activated MAPK cascade	4	0.03
GO:0032526	response to retinoic acid	8	0.0026
GO:0009749	response to glucose	9	0.013
GO:0014850	response to muscle activity	4	0.03
GO:0061178	regulation of insulin secretion involved in cellular response to glucose stimulus	4	0.042
GO:0003708	retinoic acid receptor activity	4	0.00094
GO:0000188	inactivation of MAPK activity	6	0.0053
5. Hormone Signaling Pathways
GO:0003707	steroid hormone receptor activity	7	0.046
GO:0033574	response to testosterone	5	0.049
GO:0032355	response to estradiol	10	0.026
GO:0043401	steroid hormone mediated signaling pathway	8	0.016
6. Immune System
GO:0035458	cellular response to interferon-beta	4	0.036
GO:0070498	interleukin-1-mediated signaling pathway	4	0.025
GO:0005031	tumor necrosis factor-activated receptor activity	5	0.024
GO:0032680	regulation of tumor necrosis factor production	3	0.029
GO:0010803	regulation of tumor necrosis factor-mediated signaling pathway	5	0.049
GO:0033209	tumor necrosis factor-mediated signaling pathway	13	0.0089
GO:2000510	positive regulation of dendritic cell chemotaxis	3	0.039
GO:0035631	CD40 receptor complex	4	0.012
7. Response to Stress
GO:0009611	response to wounding	8	0.027
GO:0009314	response to radiation	5	0.039
8. Cytoskeleton
GO:0016010	dystrophin-associated glycoprotein complex	4	0.035
GO:0005200	structural constituent of cytoskeleton	13	0.0052
GO:0001837	epithelial to mesenchymal transition	6	0.02
GO:0030036	actin cytoskeleton organization	13	0.018
GO:0021819	layer formation in cerebral cortex	4	0.02
GO:0015630	microtubule cytoskeleton	13	0.025
GO:0005938	cell cortex	12	0.028
9. Cell adhesion, Migration and Interaction
GO:0005178	integrin binding	11	0.025
GO:0007155	cell adhesion	35	0.0053
GO:0004415	hyalurononglucosaminidase activity	3	0.039
GO:0030214	hyaluronan catabolic process	4	0.03
GO:0005605	basal lamina	4	0.03
GO:0016477	cell migration	16	0.015
GO:0043236	laminin binding	6	0.0053
GO:0005903	brush border	8	0.02
GO:0050840	extracellular matrix binding	5	0.031
GO:0031012	extracellular matrix	22	0.035
GO:0030198	extracellular matrix organization	22	0.00033
GO:0005923	bicellular tight junction	12	0.016
10. Response to Viruses
GO:0001618	virus receptor activity	9	0.016
GO:0060154	cellular process regulating host cell cycle in response to virus	3	0.0063
11. Ion Transport
GO:0015269	calcium-activated potassium channel activity	4	0.049
GO:0006821	chloride transport	6	0.037
GO:0008270	zinc ion binding	70	0.025
GO:0005509	calcium ion binding	48	0.012
12. Proteins Aggregation and Import
GO:0097110	scaffold protein binding	7	0.023
GO:0048306	calcium-dependent protein binding	8	0.018
GO:0032091	negative regulation of protein binding	9	0.0047
GO:0005515	protein binding	483	8e-08
GO:0042803	protein homodimerization activity	50	0.0068
GO:0042307	positive regulation of protein import into nucleus	4	0.036
GO:0046982	protein heterodimerization activity	31	0.046
13. Protein Ubiquitination and Degradation
GO:0031625	ubiquitin protein ligase binding	31	3.2e-05
GO:0070530	K63-linked polyubiquitin binding	5	0.01
14. DNA Metabolism and Chromatin Structure
GO:0000790	nuclear chromatin	19	0.0038
GO:0003682	chromatin binding	29	0.017
GO:0035102	PRC1 complex	4	0.02
15. Other and General Terms
GO:0070062	extracellular exosome	176	1.5e-05
GO:0048471	perinuclear region of cytoplasm	52	5.4e-05
GO:0005654	nucleoplasm	166	0.00037
GO:0005829	cytosol	191	0.00068
GO:0071944	cell periphery	8	0.0019
GO:0009898	cytoplasmic side of plasma membrane	8	0.0029
GO:0005737	cytoplasm	271	0.016
GO:0031982	vesicle	12	0.035
GO:0016020	membrane	120	0.038
GO:0012505	endomembrane system	11	0.039
GO:0005634	nucleus	275	0.041
GO:0005615	extracellular space	77	0.041
GO:0006914	autophagy	12	0.046
GO:0031410	cytoplasmic vesicle	18	0.047
GO:0007623	circadian rhythm	9	0.023
GO:0061621	canonical glycolysis	5	0.031
GO:0006096	glycolytic process	6	0.02
GO:0007605	sensory perception of sound	12	0.046
